# Supplementary material for: Identification of MyoD-Responsive Transcripts Reveals a Novel Long Non-coding RNA (lncRNA-AK143003) that Negatively Regulates Myoblast Differentiation
Source: Sci Rep. 2017 Jun 6;7:2828. doi: 10.1038/s41598-017-03071-7 (PMC5460278; doi:10.1038/s41598-017-03071-7)
Supplement: Supplementary file 2 — Supplementary Table 1 [file 41598_2017_3071_MOESM2_ESM.xml]

<?xml version="1.0" encoding="UTF-8"?>
<?mso-application progid="Excel.Sheet"?><Workbook xmlns:o="urn:schemas-microsoft-com:office:office" xmlns:x="urn:schemas-microsoft-com:office:excel" xmlns:html="http://www.w3.org/TR/REC-html40" xmlns:ss="urn:schemas-microsoft-com:office:spreadsheet" xmlns:dt="uuid:C2F41010-65B3-11d1-A29F-00AA00C14882"><DocumentProperties xmlns="urn:schemas-microsoft-com:office:office"><LastAuthor>guoyiwen</LastAuthor><Created>2017-02-15T17:31:52Z</Created><LastSaved>2017-02-15T17:32:31Z</LastSaved></DocumentProperties><CustomDocumentProperties xmlns="urn:schemas-microsoft-com:office:office"><KSOProductBuildVer dt:dt="string">2052-10.1.0.6030</KSOProductBuildVer></CustomDocumentProperties><ExcelWorkbook xmlns="urn:schemas-microsoft-com:office:excel"><WindowWidth>20385</WindowWidth><WindowHeight>8520</WindowHeight><ActiveSheet>1</ActiveSheet><ProtectStructure>False</ProtectStructure><ProtectWindows>False</ProtectWindows></ExcelWorkbook><Styles><Style ss:ID="s45" ss:Name="60% - 强调文字颜色 5"><Font ss:FontName="宋体" x:CharSet="134" ss:Size="11" ss:Color="#FFFFFF"/><Interior ss:Color="#92CDDC" ss:Pattern="Solid"/></Style><Style ss:ID="s38" ss:Name="40% - 强调文字颜色 2"><Font ss:FontName="宋体" x:CharSet="134" ss:Size="11" ss:Color="#000000"/><Interior ss:Color="#E6B8B7" ss:Pattern="Solid"/></Style><Style ss:ID="s29" ss:Name="链接单元格"><Borders><Border ss:Position="Bottom" ss:LineStyle="Double" ss:Weight="3" ss:Color="#FF8001"/></Borders><Font ss:FontName="宋体" x:CharSet="134" ss:Size="11" ss:Color="#FA7D00"/></Style><Style ss:ID="s27" ss:Name="20% - 强调文字颜色 6"><Font ss:FontName="宋体" x:CharSet="134" ss:Size="11" ss:Color="#000000"/><Interior ss:Color="#FDE9D9" ss:Pattern="Solid"/></Style><Style ss:ID="s25" ss:Name="计算"><Borders><Border ss:Position="Bottom" ss:LineStyle="Continuous" ss:Weight="1" ss:Color="#7F7F7F"/><Border ss:Position="Left" ss:LineStyle="Continuous" ss:Weight="1" ss:Color="#7F7F7F"/><Border ss:Position="Right" ss:LineStyle="Continuous" ss:Weight="1" ss:Color="#7F7F7F"/><Border ss:Position="Top" ss:LineStyle="Continuous" ss:Weight="1" ss:Color="#7F7F7F"/></Borders><Font ss:FontName="宋体" x:CharSet="134" ss:Size="11" ss:Color="#FA7D00" ss:Bold="1"/><Interior ss:Color="#F2F2F2" ss:Pattern="Solid"/></Style><Style ss:ID="s8" ss:Name="千位分隔"><NumberFormat ss:Format="_ * #,##0.00_ ;_ * \-#,##0.00_ ;_ * &quot;-&quot;??_ ;_ @_ "/></Style><Style ss:ID="s48" ss:Name="60% - 强调文字颜色 6"><Font ss:FontName="宋体" x:CharSet="134" ss:Size="11" ss:Color="#FFFFFF"/><Interior ss:Color="#FABF8F" ss:Pattern="Solid"/></Style><Style ss:ID="s41" ss:Name="20% - 强调文字颜色 4"><Font ss:FontName="宋体" x:CharSet="134" ss:Size="11" ss:Color="#000000"/><Interior ss:Color="#E4DFEC" ss:Pattern="Solid"/></Style><Style ss:ID="s35" ss:Name="20% - 强调文字颜色 1"><Font ss:FontName="宋体" x:CharSet="134" ss:Size="11" ss:Color="#000000"/><Interior ss:Color="#DCE6F1" ss:Pattern="Solid"/></Style><Style ss:ID="s22" ss:Name="标题 3"><Borders><Border ss:Position="Bottom" ss:LineStyle="Continuous" ss:Weight="2" ss:Color="#95B3D7"/></Borders><Font ss:FontName="宋体" x:CharSet="134" ss:Size="11" ss:Color="#1F497D" ss:Bold="1"/></Style><Style ss:ID="s18" ss:Name="解释性文本"><Font ss:FontName="宋体" x:CharSet="134" ss:Size="11" ss:Color="#7F7F7F" ss:Italic="1"/></Style><Style ss:ID="s12" ss:Name="已访问的超链接"><Font ss:FontName="Times New Roman" x:CharSet="0" x:Family="Roman" ss:Size="10" ss:Color="#800080" ss:Underline="Single"/></Style><Style ss:ID="s11" ss:Name="百分比"><NumberFormat ss:Format="0%"/></Style><Style ss:ID="s7" ss:Name="差"><Font ss:FontName="宋体" x:CharSet="134" ss:Size="11" ss:Color="#9C0006"/><Interior ss:Color="#FFC7CE" ss:Pattern="Solid"/></Style><Style ss:ID="s42" ss:Name="40% - 强调文字颜色 4"><Font ss:FontName="宋体" x:CharSet="134" ss:Size="11" ss:Color="#000000"/><Interior ss:Color="#CCC0DA" ss:Pattern="Solid"/></Style><Style ss:ID="s30" ss:Name="汇总"><Borders><Border ss:Position="Bottom" ss:LineStyle="Double" ss:Weight="3" ss:Color="#4F81BD"/><Border ss:Position="Top" ss:LineStyle="Continuous" ss:Weight="1" ss:Color="#4F81BD"/></Borders><Font ss:FontName="宋体" x:CharSet="134" ss:Size="11" ss:Color="#000000" ss:Bold="1"/></Style><Style ss:ID="s28" ss:Name="强调文字颜色 2"><Font ss:FontName="宋体" x:CharSet="134" ss:Size="11" ss:Color="#FFFFFF"/><Interior ss:Color="#C0504D" ss:Pattern="Solid"/></Style><Style ss:ID="s6" ss:Name="40% - 强调文字颜色 3"><Font ss:FontName="宋体" x:CharSet="134" ss:Size="11" ss:Color="#000000"/><Interior ss:Color="#D8E4BC" ss:Pattern="Solid"/></Style><Style ss:ID="s39" ss:Name="强调文字颜色 3"><Font ss:FontName="宋体" x:CharSet="134" ss:Size="11" ss:Color="#FFFFFF"/><Interior ss:Color="#9BBB59" ss:Pattern="Solid"/></Style><Style ss:ID="s31" ss:Name="好"><Font ss:FontName="宋体" x:CharSet="134" ss:Size="11" ss:Color="#006100"/><Interior ss:Color="#C6EFCE" ss:Pattern="Solid"/></Style><Style ss:ID="s24" ss:Name="输出"><Borders><Border ss:Position="Bottom" ss:LineStyle="Continuous" ss:Weight="1" ss:Color="#3F3F3F"/><Border ss:Position="Left" ss:LineStyle="Continuous" ss:Weight="1" ss:Color="#3F3F3F"/><Border ss:Position="Right" ss:LineStyle="Continuous" ss:Weight="1" ss:Color="#3F3F3F"/><Border ss:Position="Top" ss:LineStyle="Continuous" ss:Weight="1" ss:Color="#3F3F3F"/></Borders><Font ss:FontName="宋体" x:CharSet="134" ss:Size="11" ss:Color="#3F3F3F" ss:Bold="1"/><Interior ss:Color="#F2F2F2" ss:Pattern="Solid"/></Style><Style ss:ID="s19" ss:Name="标题 1"><Borders><Border ss:Position="Bottom" ss:LineStyle="Continuous" ss:Weight="3" ss:Color="#4F81BD"/></Borders><Font ss:FontName="宋体" x:CharSet="134" ss:Size="15" ss:Color="#1F497D" ss:Bold="1"/></Style><Style ss:ID="s14" ss:Name="60% - 强调文字颜色 2"><Font ss:FontName="宋体" x:CharSet="134" ss:Size="11" ss:Color="#FFFFFF"/><Interior ss:Color="#DA9694" ss:Pattern="Solid"/></Style><Style ss:ID="s13" ss:Name="注释"><Borders><Border ss:Position="Bottom" ss:LineStyle="Continuous" ss:Weight="1" ss:Color="#B2B2B2"/><Border ss:Position="Left" ss:LineStyle="Continuous" ss:Weight="1" ss:Color="#B2B2B2"/><Border ss:Position="Right" ss:LineStyle="Continuous" ss:Weight="1" ss:Color="#B2B2B2"/><Border ss:Position="Top" ss:LineStyle="Continuous" ss:Weight="1" ss:Color="#B2B2B2"/></Borders><Interior ss:Color="#FFFFCC" ss:Pattern="Solid"/></Style><Style ss:ID="s9" ss:Name="60% - 强调文字颜色 3"><Font ss:FontName="宋体" x:CharSet="134" ss:Size="11" ss:Color="#FFFFFF"/><Interior ss:Color="#C4D79B" ss:Pattern="Solid"/></Style><Style ss:ID="s5" ss:Name="千位分隔[0]"><NumberFormat ss:Format="_ * #,##0_ ;_ * \-#,##0_ ;_ * &quot;-&quot;_ ;_ @_ "/></Style><Style ss:ID="s46" ss:Name="强调文字颜色 6"><Font ss:FontName="宋体" x:CharSet="134" ss:Size="11" ss:Color="#FFFFFF"/><Interior ss:Color="#F79646" ss:Pattern="Solid"/></Style><Style ss:ID="s43" ss:Name="强调文字颜色 5"><Font ss:FontName="宋体" x:CharSet="134" ss:Size="11" ss:Color="#FFFFFF"/><Interior ss:Color="#4BACC6" ss:Pattern="Solid"/></Style><Style ss:ID="s17" ss:Name="标题"><Font ss:FontName="宋体" x:CharSet="134" ss:Size="18" ss:Color="#1F497D" ss:Bold="1"/></Style><Style ss:ID="s10" ss:Name="超链接"><Font ss:FontName="Times New Roman" x:CharSet="0" x:Family="Roman" ss:Size="10" ss:Color="#0000FF" ss:Underline="Single"/></Style><Style ss:ID="s2" ss:Name="20% - 强调文字颜色 3"><Font ss:FontName="宋体" x:CharSet="134" ss:Size="11" ss:Color="#000000"/><Interior ss:Color="#EBF1DE" ss:Pattern="Solid"/></Style><Style ss:ID="s3" ss:Name="输入"><Borders><Border ss:Position="Bottom" ss:LineStyle="Continuous" ss:Weight="1" ss:Color="#7F7F7F"/><Border ss:Position="Left" ss:LineStyle="Continuous" ss:Weight="1" ss:Color="#7F7F7F"/><Border ss:Position="Right" ss:LineStyle="Continuous" ss:Weight="1" ss:Color="#7F7F7F"/><Border ss:Position="Top" ss:LineStyle="Continuous" ss:Weight="1" ss:Color="#7F7F7F"/></Borders><Font ss:FontName="宋体" x:CharSet="134" ss:Size="11" ss:Color="#3F3F76"/><Interior ss:Color="#FFCC99" ss:Pattern="Solid"/></Style><Style ss:ID="s4" ss:Name="货币"><NumberFormat ss:Format="_ &quot;￥&quot;* #,##0.00_ ;_ &quot;￥&quot;* \-#,##0.00_ ;_ &quot;￥&quot;* &quot;-&quot;??_ ;_ @_ "/></Style><Style ss:ID="s47" ss:Name="40% - 强调文字颜色 6"><Font ss:FontName="宋体" x:CharSet="134" ss:Size="11" ss:Color="#000000"/><Interior ss:Color="#FCD5B4" ss:Pattern="Solid"/></Style><Style ss:ID="s34" ss:Name="强调文字颜色 1"><Font ss:FontName="宋体" x:CharSet="134" ss:Size="11" ss:Color="#FFFFFF"/><Interior ss:Color="#4F81BD" ss:Pattern="Solid"/></Style><Style ss:ID="s23" ss:Name="60% - 强调文字颜色 4"><Font ss:FontName="宋体" x:CharSet="134" ss:Size="11" ss:Color="#FFFFFF"/><Interior ss:Color="#B1A0C7" ss:Pattern="Solid"/></Style><Style ss:ID="s20" ss:Name="标题 2"><Borders><Border ss:Position="Bottom" ss:LineStyle="Continuous" ss:Weight="3" ss:Color="#A7BFDE"/></Borders><Font ss:FontName="宋体" x:CharSet="134" ss:Size="13" ss:Color="#1F497D" ss:Bold="1"/></Style><Style ss:ID="s16" ss:Name="警告文本"><Font ss:FontName="宋体" x:CharSet="134" ss:Size="11" ss:Color="#FF0000"/></Style><Style ss:ID="s1" ss:Name="货币[0]"><NumberFormat ss:Format="_ &quot;￥&quot;* #,##0_ ;_ &quot;￥&quot;* \-#,##0_ ;_ &quot;￥&quot;* &quot;-&quot;_ ;_ @_ "/></Style><Style ss:ID="s40" ss:Name="强调文字颜色 4"><Font ss:FontName="宋体" x:CharSet="134" ss:Size="11" ss:Color="#FFFFFF"/><Interior ss:Color="#8064A2" ss:Pattern="Solid"/></Style><Style ss:ID="s37" ss:Name="20% - 强调文字颜色 2"><Font ss:FontName="宋体" x:CharSet="134" ss:Size="11" ss:Color="#000000"/><Interior ss:Color="#F2DCDB" ss:Pattern="Solid"/></Style><Style ss:ID="s33" ss:Name="20% - 强调文字颜色 5"><Font ss:FontName="宋体" x:CharSet="134" ss:Size="11" ss:Color="#000000"/><Interior ss:Color="#DAEEF3" ss:Pattern="Solid"/></Style><Style ss:ID="s15" ss:Name="标题 4"><Font ss:FontName="宋体" x:CharSet="134" ss:Size="11" ss:Color="#1F497D" ss:Bold="1"/></Style><Style ss:ID="Default" ss:Name="Normal"><Font ss:FontName="Times New Roman" x:CharSet="0" x:Family="Roman" ss:Size="10"/></Style><Style ss:ID="s44" ss:Name="40% - 强调文字颜色 5"><Font ss:FontName="宋体" x:CharSet="134" ss:Size="11" ss:Color="#000000"/><Interior ss:Color="#B7DEE8" ss:Pattern="Solid"/></Style><Style ss:ID="s36" ss:Name="40% - 强调文字颜色 1"><Font ss:FontName="宋体" x:CharSet="134" ss:Size="11" ss:Color="#000000"/><Interior ss:Color="#B8CCE4" ss:Pattern="Solid"/></Style><Style ss:ID="s32" ss:Name="适中"><Font ss:FontName="宋体" x:CharSet="134" ss:Size="11" ss:Color="#9C6500"/><Interior ss:Color="#FFEB9C" ss:Pattern="Solid"/></Style><Style ss:ID="s26" ss:Name="检查单元格"><Borders><Border ss:Position="Bottom" ss:LineStyle="Double" ss:Weight="3" ss:Color="#3F3F3F"/><Border ss:Position="Left" ss:LineStyle="Double" ss:Weight="3" ss:Color="#3F3F3F"/><Border ss:Position="Right" ss:LineStyle="Double" ss:Weight="3" ss:Color="#3F3F3F"/><Border ss:Position="Top" ss:LineStyle="Double" ss:Weight="3" ss:Color="#3F3F3F"/></Borders><Font ss:FontName="宋体" x:CharSet="134" ss:Size="11" ss:Color="#FFFFFF" ss:Bold="1"/><Interior ss:Color="#A5A5A5" ss:Pattern="Solid"/></Style><Style ss:ID="s21" ss:Name="60% - 强调文字颜色 1"><Font ss:FontName="宋体" x:CharSet="134" ss:Size="11" ss:Color="#FFFFFF"/><Interior ss:Color="#95B3D7" ss:Pattern="Solid"/></Style><Style ss:ID="s49" ss:Name="常规 2"><Alignment ss:Vertical="Bottom"/><Borders/><Font ss:FontName="Arial" x:CharSet="0" x:Family="Swiss" ss:Size="10"/><Interior/><NumberFormat/><Protection/></Style><Style ss:ID="s50" ss:Name="常规 3"><Font ss:FontName="Arial" x:CharSet="0" x:Family="Swiss" ss:Size="10"/></Style><Style ss:ID="s51" ss:Name="常规 4"><Font ss:FontName="Arial" x:CharSet="0" x:Family="Swiss" ss:Size="10"/></Style><Style ss:ID="s52"/><Style ss:ID="s53"><Font ss:FontName="Times New Roman" x:CharSet="0" x:Family="Roman" ss:Size="10" ss:Bold="1"/></Style><Style ss:ID="s54"><Alignment ss:Horizontal="Center" ss:Vertical="Bottom"/><Borders/><Font ss:FontName="Times New Roman" x:CharSet="0" x:Family="Roman" ss:Size="10" ss:Bold="1"/><Interior/><Protection/></Style><Style ss:ID="s55"><Alignment ss:Horizontal="Left" ss:Vertical="Bottom"/><Borders/><Font ss:FontName="Times New Roman" x:CharSet="0" x:Family="Roman" ss:Size="10"/><Interior/><Protection/></Style></Styles><Worksheet ss:Name="up_test_vs_control"><Table ss:ExpandedColumnCount="5" ss:ExpandedRowCount="336" x:FullColumns="1" x:FullRows="1" ss:DefaultColumnWidth="42" ss:DefaultRowHeight="12.75"><Column ss:Index="1" ss:StyleID="s52" ss:AutoFitWidth="0" ss:Width="70.65" ss:Span="4"/><Row><Cell ss:StyleID="s54"><Data ss:Type="String">ProbeName</Data></Cell><Cell ss:StyleID="s54"><Data ss:Type="String">p-value</Data></Cell><Cell ss:StyleID="s54"><Data ss:Type="String">FDR</Data></Cell><Cell ss:StyleID="s53"><Data ss:Type="String">Fold change </Data></Cell><Cell ss:StyleID="s54"><Data ss:Type="String">seqname</Data></Cell></Row><Row><Cell ss:StyleID="s55"><Data ss:Type="String">ASMM9PARTA006267</Data></Cell><Cell ss:StyleID="s55"><Data ss:Type="Number">0.03088176552</Data></Cell><Cell ss:StyleID="s55"><Data ss:Type="Number">0.389693929</Data></Cell><Cell ss:StyleID="s55"><Data ss:Type="Number">5.3248557</Data></Cell><Cell ss:StyleID="s55"><Data ss:Type="String">AK133219</Data></Cell></Row><Row><Cell ss:StyleID="s55"><Data ss:Type="String">ASMM9PARTA008540</Data></Cell><Cell ss:StyleID="s55"><Data ss:Type="Number">0.04910639832</Data></Cell><Cell ss:StyleID="s55"><Data ss:Type="Number">0.434341435</Data></Cell><Cell ss:StyleID="s55"><Data ss:Type="Number">5.0611007</Data></Cell><Cell ss:StyleID="s55"><Data ss:Type="String">AK157307</Data></Cell></Row><Row><Cell ss:StyleID="s55"><Data ss:Type="String">MM9LINCRNAEXON10308+_P1</Data></Cell><Cell ss:StyleID="s55"><Data ss:Type="Number">0.02604604937</Data></Cell><Cell ss:StyleID="s55"><Data ss:Type="Number">0.375608026</Data></Cell><Cell ss:StyleID="s55"><Data ss:Type="Number">4.15039</Data></Cell><Cell ss:StyleID="s55"><Data ss:Type="String">MM9LINCRNAEXON10308+</Data></Cell></Row><Row><Cell ss:StyleID="s55"><Data ss:Type="String">ASMM9PARTA013096</Data></Cell><Cell ss:StyleID="s55"><Data ss:Type="Number">0.02580865861</Data></Cell><Cell ss:StyleID="s55"><Data ss:Type="Number">0.374478654</Data></Cell><Cell ss:StyleID="s55"><Data ss:Type="Number">3.2663185</Data></Cell><Cell ss:StyleID="s55"><Data ss:Type="String">ENSMUST00000121211</Data></Cell></Row><Row><Cell ss:StyleID="s55"><Data ss:Type="String">ASMM9PARTA018522</Data></Cell><Cell ss:StyleID="s55"><Data ss:Type="Number">0.04154167418</Data></Cell><Cell ss:StyleID="s55"><Data ss:Type="Number">0.419351536</Data></Cell><Cell ss:StyleID="s55"><Data ss:Type="Number">3.2576204</Data></Cell><Cell ss:StyleID="s55"><Data ss:Type="String">ENSMUST00000162770</Data></Cell></Row><Row><Cell ss:StyleID="s55"><Data ss:Type="String">ASMM9PARTA018522</Data></Cell><Cell ss:StyleID="s55"><Data ss:Type="Number">0.04154167418</Data></Cell><Cell ss:StyleID="s55"><Data ss:Type="Number">0.419351536</Data></Cell><Cell ss:StyleID="s55"><Data ss:Type="Number">3.2576204</Data></Cell><Cell ss:StyleID="s55"><Data ss:Type="String">ENSMUST00000162770</Data></Cell></Row><Row><Cell ss:StyleID="s55"><Data ss:Type="String">ASMM9PARTA008971</Data></Cell><Cell ss:StyleID="s55"><Data ss:Type="Number">0.01894823532</Data></Cell><Cell ss:StyleID="s55"><Data ss:Type="Number">0.34135168</Data></Cell><Cell ss:StyleID="s55"><Data ss:Type="Number">3.0463762</Data></Cell><Cell ss:StyleID="s55"><Data ss:Type="String">AK158580</Data></Cell></Row><Row><Cell ss:StyleID="s55"><Data ss:Type="String">CUST_150_PI426073487</Data></Cell><Cell ss:StyleID="s55"><Data ss:Type="Number">0.01127656445</Data></Cell><Cell ss:StyleID="s55"><Data ss:Type="Number">0.308022779</Data></Cell><Cell ss:StyleID="s55"><Data ss:Type="Number">2.882314</Data></Cell><Cell ss:StyleID="s55"><Data ss:Type="String">uc.152+</Data></Cell></Row><Row><Cell ss:StyleID="s55"><Data ss:Type="String">ASMM9PARTA047167</Data></Cell><Cell ss:StyleID="s55"><Data ss:Type="Number">0.04962185996</Data></Cell><Cell ss:StyleID="s55"><Data ss:Type="Number">0.434341435</Data></Cell><Cell ss:StyleID="s55"><Data ss:Type="Number">2.8604872</Data></Cell><Cell ss:StyleID="s55"><Data ss:Type="String">uc007ovb.1</Data></Cell></Row><Row><Cell ss:StyleID="s55"><Data ss:Type="String">ASMM9PARTA018689</Data></Cell><Cell ss:StyleID="s55"><Data ss:Type="Number">0.01563156133</Data></Cell><Cell ss:StyleID="s55"><Data ss:Type="Number">0.327677795</Data></Cell><Cell ss:StyleID="s55"><Data ss:Type="Number">2.7752857</Data></Cell><Cell ss:StyleID="s55"><Data ss:Type="String">ENSMUST00000162347</Data></Cell></Row><Row><Cell ss:StyleID="s55"><Data ss:Type="String">ASMM9PARTA018689</Data></Cell><Cell ss:StyleID="s55"><Data ss:Type="Number">0.01563156133</Data></Cell><Cell ss:StyleID="s55"><Data ss:Type="Number">0.327677795</Data></Cell><Cell ss:StyleID="s55"><Data ss:Type="Number">2.7752857</Data></Cell><Cell ss:StyleID="s55"><Data ss:Type="String">ENSMUST00000162347</Data></Cell></Row><Row><Cell ss:StyleID="s55"><Data ss:Type="String">ASMM9PARTA008080</Data></Cell><Cell ss:StyleID="s55"><Data ss:Type="Number">0.04819525707</Data></Cell><Cell ss:StyleID="s55"><Data ss:Type="Number">0.432585266</Data></Cell><Cell ss:StyleID="s55"><Data ss:Type="Number">2.6621857</Data></Cell><Cell ss:StyleID="s55"><Data ss:Type="String">AK155972</Data></Cell></Row><Row><Cell ss:StyleID="s55"><Data ss:Type="String">ASMM9PARTA047863</Data></Cell><Cell ss:StyleID="s55"><Data ss:Type="Number">0.03597397972</Data></Cell><Cell ss:StyleID="s55"><Data ss:Type="Number">0.406384845</Data></Cell><Cell ss:StyleID="s55"><Data ss:Type="Number">2.6231119</Data></Cell><Cell ss:StyleID="s55"><Data ss:Type="String">uc007vgp.1</Data></Cell></Row><Row><Cell ss:StyleID="s55"><Data ss:Type="String">ASMM9PARTA047863</Data></Cell><Cell ss:StyleID="s55"><Data ss:Type="Number">0.03597397972</Data></Cell><Cell ss:StyleID="s55"><Data ss:Type="Number">0.406384845</Data></Cell><Cell ss:StyleID="s55"><Data ss:Type="Number">2.6231119</Data></Cell><Cell ss:StyleID="s55"><Data ss:Type="String">uc007vgp.1</Data></Cell></Row><Row><Cell ss:StyleID="s55"><Data ss:Type="String">CUST_382_PI426073487</Data></Cell><Cell ss:StyleID="s55"><Data ss:Type="Number">0.01180514508</Data></Cell><Cell ss:StyleID="s55"><Data ss:Type="Number">0.308930527</Data></Cell><Cell ss:StyleID="s55"><Data ss:Type="Number">2.6163409</Data></Cell><Cell ss:StyleID="s55"><Data ss:Type="String">uc.384+</Data></Cell></Row><Row><Cell ss:StyleID="s55"><Data ss:Type="String">CUST_382_PI426073487</Data></Cell><Cell ss:StyleID="s55"><Data ss:Type="Number">0.01180514508</Data></Cell><Cell ss:StyleID="s55"><Data ss:Type="Number">0.308930527</Data></Cell><Cell ss:StyleID="s55"><Data ss:Type="Number">2.6163409</Data></Cell><Cell ss:StyleID="s55"><Data ss:Type="String">uc.384+</Data></Cell></Row><Row><Cell ss:StyleID="s55"><Data ss:Type="String">MM9LINCRNAEXON11178-_P1</Data></Cell><Cell ss:StyleID="s55"><Data ss:Type="Number">0.04333601081</Data></Cell><Cell ss:StyleID="s55"><Data ss:Type="Number">0.42275867</Data></Cell><Cell ss:StyleID="s55"><Data ss:Type="Number">2.6046056</Data></Cell><Cell ss:StyleID="s55"><Data ss:Type="String">MM9LINCRNAEXON11178-</Data></Cell></Row><Row><Cell ss:StyleID="s55"><Data ss:Type="String">ASMM9PARTA003637</Data></Cell><Cell ss:StyleID="s55"><Data ss:Type="Number">0.00096522797</Data></Cell><Cell ss:StyleID="s55"><Data ss:Type="Number">0.211343091</Data></Cell><Cell ss:StyleID="s55"><Data ss:Type="Number">2.568852</Data></Cell><Cell ss:StyleID="s55"><Data ss:Type="String">AK044803</Data></Cell></Row><Row><Cell ss:StyleID="s55"><Data ss:Type="String">ASMM9PARTA002876</Data></Cell><Cell ss:StyleID="s55"><Data ss:Type="Number">0.00369277312</Data></Cell><Cell ss:StyleID="s55"><Data ss:Type="Number">0.252881357</Data></Cell><Cell ss:StyleID="s55"><Data ss:Type="Number">2.5450878</Data></Cell><Cell ss:StyleID="s55"><Data ss:Type="String">AK039032</Data></Cell></Row><Row><Cell ss:StyleID="s55"><Data ss:Type="String">DV051927_P1</Data></Cell><Cell ss:StyleID="s55"><Data ss:Type="Number">0.01099792055</Data></Cell><Cell ss:StyleID="s55"><Data ss:Type="Number">0.308018767</Data></Cell><Cell ss:StyleID="s55"><Data ss:Type="Number">2.5081729</Data></Cell><Cell ss:StyleID="s55"><Data ss:Type="String">DV051927</Data></Cell></Row><Row><Cell ss:StyleID="s55"><Data ss:Type="String">ASMM9PARTA004412</Data></Cell><Cell ss:StyleID="s55"><Data ss:Type="Number">0.02409784048</Data></Cell><Cell ss:StyleID="s55"><Data ss:Type="Number">0.36828033</Data></Cell><Cell ss:StyleID="s55"><Data ss:Type="Number">2.5007496</Data></Cell><Cell ss:StyleID="s55"><Data ss:Type="String">AK053260</Data></Cell></Row><Row><Cell ss:StyleID="s55"><Data ss:Type="String">ASMM9PARTA046515</Data></Cell><Cell ss:StyleID="s55"><Data ss:Type="Number">0.04288268299</Data></Cell><Cell ss:StyleID="s55"><Data ss:Type="Number">0.421612096</Data></Cell><Cell ss:StyleID="s55"><Data ss:Type="Number">2.4802601</Data></Cell><Cell ss:StyleID="s55"><Data ss:Type="String">uc007cjy.1</Data></Cell></Row><Row><Cell ss:StyleID="s55"><Data ss:Type="String">ASMM9PARTA005255</Data></Cell><Cell ss:StyleID="s55"><Data ss:Type="Number">0.02828647534</Data></Cell><Cell ss:StyleID="s55"><Data ss:Type="Number">0.383183735</Data></Cell><Cell ss:StyleID="s55"><Data ss:Type="Number">2.4746107</Data></Cell><Cell ss:StyleID="s55"><Data ss:Type="String">AK082424</Data></Cell></Row><Row><Cell ss:StyleID="s55"><Data ss:Type="String">ASMM9PARTA005625</Data></Cell><Cell ss:StyleID="s55"><Data ss:Type="Number">0.02565709396</Data></Cell><Cell ss:StyleID="s55"><Data ss:Type="Number">0.374478654</Data></Cell><Cell ss:StyleID="s55"><Data ss:Type="Number">2.4475639</Data></Cell><Cell ss:StyleID="s55"><Data ss:Type="String">AK085349</Data></Cell></Row><Row><Cell ss:StyleID="s55"><Data ss:Type="String">ASMM9PARTA005625</Data></Cell><Cell ss:StyleID="s55"><Data ss:Type="Number">0.02565709396</Data></Cell><Cell ss:StyleID="s55"><Data ss:Type="Number">0.374478654</Data></Cell><Cell ss:StyleID="s55"><Data ss:Type="Number">2.4475639</Data></Cell><Cell ss:StyleID="s55"><Data ss:Type="String">AK085349</Data></Cell></Row><Row><Cell ss:StyleID="s55"><Data ss:Type="String">ASMM9PARTA005625</Data></Cell><Cell ss:StyleID="s55"><Data ss:Type="Number">0.02565709396</Data></Cell><Cell ss:StyleID="s55"><Data ss:Type="Number">0.374478654</Data></Cell><Cell ss:StyleID="s55"><Data ss:Type="Number">2.4475639</Data></Cell><Cell ss:StyleID="s55"><Data ss:Type="String">AK085349</Data></Cell></Row><Row><Cell ss:StyleID="s55"><Data ss:Type="String">ASMM9PARTA049934</Data></Cell><Cell ss:StyleID="s55"><Data ss:Type="Number">0.01264791387</Data></Cell><Cell ss:StyleID="s55"><Data ss:Type="Number">0.313846755</Data></Cell><Cell ss:StyleID="s55"><Data ss:Type="Number">2.4364718</Data></Cell><Cell ss:StyleID="s55"><Data ss:Type="String">uc008zqo.1</Data></Cell></Row><Row><Cell ss:StyleID="s55"><Data ss:Type="String">ASMM9PARTA049934</Data></Cell><Cell ss:StyleID="s55"><Data ss:Type="Number">0.01264791387</Data></Cell><Cell ss:StyleID="s55"><Data ss:Type="Number">0.313846755</Data></Cell><Cell ss:StyleID="s55"><Data ss:Type="Number">2.4364718</Data></Cell><Cell ss:StyleID="s55"><Data ss:Type="String">uc008zqo.1</Data></Cell></Row><Row><Cell ss:StyleID="s55"><Data ss:Type="String">ASMM9PARTA007210</Data></Cell><Cell ss:StyleID="s55"><Data ss:Type="Number">0.00673575238</Data></Cell><Cell ss:StyleID="s55"><Data ss:Type="Number">0.288565143</Data></Cell><Cell ss:StyleID="s55"><Data ss:Type="Number">2.3531687</Data></Cell><Cell ss:StyleID="s55"><Data ss:Type="String">AK141716</Data></Cell></Row><Row><Cell ss:StyleID="s55"><Data ss:Type="String">MM9LINCRNAEXON10860-_P1</Data></Cell><Cell ss:StyleID="s55"><Data ss:Type="Number">0.04899774117</Data></Cell><Cell ss:StyleID="s55"><Data ss:Type="Number">0.434341435</Data></Cell><Cell ss:StyleID="s55"><Data ss:Type="Number">2.3500002</Data></Cell><Cell ss:StyleID="s55"><Data ss:Type="String">MM9LINCRNAEXON10860-</Data></Cell></Row><Row><Cell ss:StyleID="s55"><Data ss:Type="String">MM9LINCRNAEXON11968-_P1</Data></Cell><Cell ss:StyleID="s55"><Data ss:Type="Number">0.02383694678</Data></Cell><Cell ss:StyleID="s55"><Data ss:Type="Number">0.367940162</Data></Cell><Cell ss:StyleID="s55"><Data ss:Type="Number">2.3414505</Data></Cell><Cell ss:StyleID="s55"><Data ss:Type="String">MM9LINCRNAEXON11968-</Data></Cell></Row><Row><Cell ss:StyleID="s55"><Data ss:Type="String">ASMM9PARTA010605</Data></Cell><Cell ss:StyleID="s55"><Data ss:Type="Number">0.00176528039</Data></Cell><Cell ss:StyleID="s55"><Data ss:Type="Number">0.233614806</Data></Cell><Cell ss:StyleID="s55"><Data ss:Type="Number">2.339234</Data></Cell><Cell ss:StyleID="s55"><Data ss:Type="String">ENSMUST00000117889</Data></Cell></Row><Row><Cell ss:StyleID="s55"><Data ss:Type="String">ASMM9PARTA007102</Data></Cell><Cell ss:StyleID="s55"><Data ss:Type="Number">0.0025400244</Data></Cell><Cell ss:StyleID="s55"><Data ss:Type="Number">0.238617755</Data></Cell><Cell ss:StyleID="s55"><Data ss:Type="Number">2.3204592</Data></Cell><Cell ss:StyleID="s55"><Data ss:Type="String">AK141672</Data></Cell></Row><Row><Cell ss:StyleID="s55"><Data ss:Type="String">ASMM9PARTA009433</Data></Cell><Cell ss:StyleID="s55"><Data ss:Type="Number">0.04676700167</Data></Cell><Cell ss:StyleID="s55"><Data ss:Type="Number">0.429389201</Data></Cell><Cell ss:StyleID="s55"><Data ss:Type="Number">2.3200002</Data></Cell><Cell ss:StyleID="s55"><Data ss:Type="String">ENSMUST00000044101</Data></Cell></Row><Row><Cell ss:StyleID="s55"><Data ss:Type="String">ASMM9PARTA007803</Data></Cell><Cell ss:StyleID="s55"><Data ss:Type="Number">0.02841344148</Data></Cell><Cell ss:StyleID="s55"><Data ss:Type="Number">0.383183735</Data></Cell><Cell ss:StyleID="s55"><Data ss:Type="Number">2.3007593</Data></Cell><Cell ss:StyleID="s55"><Data ss:Type="String">AK145157</Data></Cell></Row><Row><Cell ss:StyleID="s55"><Data ss:Type="String">BB533870_P1</Data></Cell><Cell ss:StyleID="s55"><Data ss:Type="Number">0.00268193739</Data></Cell><Cell ss:StyleID="s55"><Data ss:Type="Number">0.238617755</Data></Cell><Cell ss:StyleID="s55"><Data ss:Type="Number">2.2960641</Data></Cell><Cell ss:StyleID="s55"><Data ss:Type="String">BB533870</Data></Cell></Row><Row><Cell ss:StyleID="s55"><Data ss:Type="String">ASMM9PARTA047512</Data></Cell><Cell ss:StyleID="s55"><Data ss:Type="Number">0.01084764412</Data></Cell><Cell ss:StyleID="s55"><Data ss:Type="Number">0.307583603</Data></Cell><Cell ss:StyleID="s55"><Data ss:Type="Number">2.2860109</Data></Cell><Cell ss:StyleID="s55"><Data ss:Type="String">uc007qai.1</Data></Cell></Row><Row><Cell ss:StyleID="s55"><Data ss:Type="String">ASMM9PARTA014495</Data></Cell><Cell ss:StyleID="s55"><Data ss:Type="Number">0.04905659122</Data></Cell><Cell ss:StyleID="s55"><Data ss:Type="Number">0.434341435</Data></Cell><Cell ss:StyleID="s55"><Data ss:Type="Number">2.2785783</Data></Cell><Cell ss:StyleID="s55"><Data ss:Type="String">ENSMUST00000131638</Data></Cell></Row><Row><Cell ss:StyleID="s55"><Data ss:Type="String">ASMM9PARTA044988</Data></Cell><Cell ss:StyleID="s55"><Data ss:Type="Number">0.03434904054</Data></Cell><Cell ss:StyleID="s55"><Data ss:Type="Number">0.400500081</Data></Cell><Cell ss:StyleID="s55"><Data ss:Type="Number">2.2610248</Data></Cell><Cell ss:StyleID="s55"><Data ss:Type="String">NR_003624</Data></Cell></Row><Row><Cell ss:StyleID="s55"><Data ss:Type="String">MM9LINCRNAEXON10865-_P1</Data></Cell><Cell ss:StyleID="s55"><Data ss:Type="Number">0.02411268293</Data></Cell><Cell ss:StyleID="s55"><Data ss:Type="Number">0.36828033</Data></Cell><Cell ss:StyleID="s55"><Data ss:Type="Number">2.2437926</Data></Cell><Cell ss:StyleID="s55"><Data ss:Type="String">MM9LINCRNAEXON10865-</Data></Cell></Row><Row><Cell ss:StyleID="s55"><Data ss:Type="String">ASMM9PARTA001583</Data></Cell><Cell ss:StyleID="s55"><Data ss:Type="Number">0.00232048788</Data></Cell><Cell ss:StyleID="s55"><Data ss:Type="Number">0.238358423</Data></Cell><Cell ss:StyleID="s55"><Data ss:Type="Number">2.2360359</Data></Cell><Cell ss:StyleID="s55"><Data ss:Type="String">AK019780</Data></Cell></Row><Row><Cell ss:StyleID="s55"><Data ss:Type="String">ASMM9PARTA048409</Data></Cell><Cell ss:StyleID="s55"><Data ss:Type="Number">0.03046254078</Data></Cell><Cell ss:StyleID="s55"><Data ss:Type="Number">0.389693929</Data></Cell><Cell ss:StyleID="s55"><Data ss:Type="Number">2.2309448</Data></Cell><Cell ss:StyleID="s55"><Data ss:Type="String">uc008emz.1</Data></Cell></Row><Row><Cell ss:StyleID="s55"><Data ss:Type="String">CUST_170_PI426409190</Data></Cell><Cell ss:StyleID="s55"><Data ss:Type="Number">0.042864647</Data></Cell><Cell ss:StyleID="s55"><Data ss:Type="Number">0.421612096</Data></Cell><Cell ss:StyleID="s55"><Data ss:Type="Number">2.2235616</Data></Cell><Cell ss:StyleID="s55"><Data ss:Type="String">AK136386</Data></Cell></Row><Row><Cell ss:StyleID="s55"><Data ss:Type="String">ASMM9PARTA000589</Data></Cell><Cell ss:StyleID="s55"><Data ss:Type="Number">0.03428904118</Data></Cell><Cell ss:StyleID="s55"><Data ss:Type="Number">0.400500081</Data></Cell><Cell ss:StyleID="s55"><Data ss:Type="Number">2.1941591</Data></Cell><Cell ss:StyleID="s55"><Data ss:Type="String">AK011538</Data></Cell></Row><Row><Cell ss:StyleID="s55"><Data ss:Type="String">ASMM9PARTA003077</Data></Cell><Cell ss:StyleID="s55"><Data ss:Type="Number">0.04323438219</Data></Cell><Cell ss:StyleID="s55"><Data ss:Type="Number">0.42275867</Data></Cell><Cell ss:StyleID="s55"><Data ss:Type="Number">2.1827032</Data></Cell><Cell ss:StyleID="s55"><Data ss:Type="String">AK040443</Data></Cell></Row><Row><Cell ss:StyleID="s55"><Data ss:Type="String">ASMM9PARTA003992</Data></Cell><Cell ss:StyleID="s55"><Data ss:Type="Number">0.03995049514</Data></Cell><Cell ss:StyleID="s55"><Data ss:Type="Number">0.415310926</Data></Cell><Cell ss:StyleID="s55"><Data ss:Type="Number">2.160771</Data></Cell><Cell ss:StyleID="s55"><Data ss:Type="String">AK047865</Data></Cell></Row><Row><Cell ss:StyleID="s55"><Data ss:Type="String">humanlincRNA2010+_P1</Data></Cell><Cell ss:StyleID="s55"><Data ss:Type="Number">0.03151073373</Data></Cell><Cell ss:StyleID="s55"><Data ss:Type="Number">0.392028684</Data></Cell><Cell ss:StyleID="s55"><Data ss:Type="Number">2.1401748</Data></Cell><Cell ss:StyleID="s55"><Data ss:Type="String">humanlincRNA2010+</Data></Cell></Row><Row><Cell ss:StyleID="s55"><Data ss:Type="String">ASMM9PARTA008243</Data></Cell><Cell ss:StyleID="s55"><Data ss:Type="Number">0.03281584281</Data></Cell><Cell ss:StyleID="s55"><Data ss:Type="Number">0.395846943</Data></Cell><Cell ss:StyleID="s55"><Data ss:Type="Number">2.1314837</Data></Cell><Cell ss:StyleID="s55"><Data ss:Type="String">AK157210</Data></Cell></Row><Row><Cell ss:StyleID="s55"><Data ss:Type="String">ASMM9PARTA018651</Data></Cell><Cell ss:StyleID="s55"><Data ss:Type="Number">0.02577948226</Data></Cell><Cell ss:StyleID="s55"><Data ss:Type="Number">0.374478654</Data></Cell><Cell ss:StyleID="s55"><Data ss:Type="Number">2.1280516</Data></Cell><Cell ss:StyleID="s55"><Data ss:Type="String">ENSMUST00000161584</Data></Cell></Row><Row><Cell ss:StyleID="s55"><Data ss:Type="String">MM9LINCRNAEXON11961-_P1</Data></Cell><Cell ss:StyleID="s55"><Data ss:Type="Number">0.00502111624</Data></Cell><Cell ss:StyleID="s55"><Data ss:Type="Number">0.26851184</Data></Cell><Cell ss:StyleID="s55"><Data ss:Type="Number">2.1182923</Data></Cell><Cell ss:StyleID="s55"><Data ss:Type="String">MM9LINCRNAEXON11961-</Data></Cell></Row><Row><Cell ss:StyleID="s55"><Data ss:Type="String">ASMM9PARTA005459</Data></Cell><Cell ss:StyleID="s55"><Data ss:Type="Number">0.00904645728</Data></Cell><Cell ss:StyleID="s55"><Data ss:Type="Number">0.302629125</Data></Cell><Cell ss:StyleID="s55"><Data ss:Type="Number">2.1075741</Data></Cell><Cell ss:StyleID="s55"><Data ss:Type="String">AK085006</Data></Cell></Row><Row><Cell ss:StyleID="s55"><Data ss:Type="String">MM9LINCRNAEXON11967-_P1</Data></Cell><Cell ss:StyleID="s55"><Data ss:Type="Number">0.04623652145</Data></Cell><Cell ss:StyleID="s55"><Data ss:Type="Number">0.427505895</Data></Cell><Cell ss:StyleID="s55"><Data ss:Type="Number">2.105633</Data></Cell><Cell ss:StyleID="s55"><Data ss:Type="String">MM9LINCRNAEXON11967-</Data></Cell></Row><Row><Cell ss:StyleID="s55"><Data ss:Type="String">ASMM9PARTA001451</Data></Cell><Cell ss:StyleID="s55"><Data ss:Type="Number">0.01522118634</Data></Cell><Cell ss:StyleID="s55"><Data ss:Type="Number">0.327677795</Data></Cell><Cell ss:StyleID="s55"><Data ss:Type="Number">2.1055817</Data></Cell><Cell ss:StyleID="s55"><Data ss:Type="String">AK018460</Data></Cell></Row><Row><Cell ss:StyleID="s55"><Data ss:Type="String">ASMM9PARTA000430</Data></Cell><Cell ss:StyleID="s55"><Data ss:Type="Number">0.00130940297</Data></Cell><Cell ss:StyleID="s55"><Data ss:Type="Number">0.220604687</Data></Cell><Cell ss:StyleID="s55"><Data ss:Type="Number">2.0949677</Data></Cell><Cell ss:StyleID="s55"><Data ss:Type="String">AK007259</Data></Cell></Row><Row><Cell ss:StyleID="s55"><Data ss:Type="String">ASMM9PARTA048313</Data></Cell><Cell ss:StyleID="s55"><Data ss:Type="Number">0.01539736307</Data></Cell><Cell ss:StyleID="s55"><Data ss:Type="Number">0.327677795</Data></Cell><Cell ss:StyleID="s55"><Data ss:Type="Number">2.0924406</Data></Cell><Cell ss:StyleID="s55"><Data ss:Type="String">uc007yal.1</Data></Cell></Row><Row><Cell ss:StyleID="s55"><Data ss:Type="String">ASMM9PARTA009750</Data></Cell><Cell ss:StyleID="s55"><Data ss:Type="Number">0.00103258635</Data></Cell><Cell ss:StyleID="s55"><Data ss:Type="Number">0.211343091</Data></Cell><Cell ss:StyleID="s55"><Data ss:Type="Number">2.0867822</Data></Cell><Cell ss:StyleID="s55"><Data ss:Type="String">ENSMUST00000084243</Data></Cell></Row><Row><Cell ss:StyleID="s55"><Data ss:Type="String">MM9LINCRNAEXON11122-_P1</Data></Cell><Cell ss:StyleID="s55"><Data ss:Type="Number">0.00282865529</Data></Cell><Cell ss:StyleID="s55"><Data ss:Type="Number">0.239897857</Data></Cell><Cell ss:StyleID="s55"><Data ss:Type="Number">2.0818753</Data></Cell><Cell ss:StyleID="s55"><Data ss:Type="String">MM9LINCRNAEXON11122-</Data></Cell></Row><Row><Cell ss:StyleID="s55"><Data ss:Type="String">ASMM9PARTA000678</Data></Cell><Cell ss:StyleID="s55"><Data ss:Type="Number">0.02079282279</Data></Cell><Cell ss:StyleID="s55"><Data ss:Type="Number">0.354434487</Data></Cell><Cell ss:StyleID="s55"><Data ss:Type="Number">2.0736695</Data></Cell><Cell ss:StyleID="s55"><Data ss:Type="String">AK013372</Data></Cell></Row><Row><Cell ss:StyleID="s55"><Data ss:Type="String">MM9LINCRNAEXON11540-_P1</Data></Cell><Cell ss:StyleID="s55"><Data ss:Type="Number">0.03337793805</Data></Cell><Cell ss:StyleID="s55"><Data ss:Type="Number">0.398541051</Data></Cell><Cell ss:StyleID="s55"><Data ss:Type="Number">2.0712051</Data></Cell><Cell ss:StyleID="s55"><Data ss:Type="String">MM9LINCRNAEXON11540-</Data></Cell></Row><Row><Cell ss:StyleID="s55"><Data ss:Type="String">MM9LINCRNAEXON11966-_P1</Data></Cell><Cell ss:StyleID="s55"><Data ss:Type="Number">0.0166415363</Data></Cell><Cell ss:StyleID="s55"><Data ss:Type="Number">0.332405071</Data></Cell><Cell ss:StyleID="s55"><Data ss:Type="Number">2.0640225</Data></Cell><Cell ss:StyleID="s55"><Data ss:Type="String">MM9LINCRNAEXON11966-</Data></Cell></Row><Row><Cell ss:StyleID="s55"><Data ss:Type="String">ASMM9PARTA048852</Data></Cell><Cell ss:StyleID="s55"><Data ss:Type="Number">0.02113099406</Data></Cell><Cell ss:StyleID="s55"><Data ss:Type="Number">0.356717852</Data></Cell><Cell ss:StyleID="s55"><Data ss:Type="Number">2.0543533</Data></Cell><Cell ss:StyleID="s55"><Data ss:Type="String">uc008nnb.1</Data></Cell></Row><Row><Cell ss:StyleID="s55"><Data ss:Type="String">ASMM9PARTA003881</Data></Cell><Cell ss:StyleID="s55"><Data ss:Type="Number">0.00807675085</Data></Cell><Cell ss:StyleID="s55"><Data ss:Type="Number">0.295288172</Data></Cell><Cell ss:StyleID="s55"><Data ss:Type="Number">2.0513635</Data></Cell><Cell ss:StyleID="s55"><Data ss:Type="String">AK047028</Data></Cell></Row><Row><Cell ss:StyleID="s55"><Data ss:Type="String">humanlincRNA0255+_P1</Data></Cell><Cell ss:StyleID="s55"><Data ss:Type="Number">0.04593889584</Data></Cell><Cell ss:StyleID="s55"><Data ss:Type="Number">0.427505895</Data></Cell><Cell ss:StyleID="s55"><Data ss:Type="Number">2.0332472</Data></Cell><Cell ss:StyleID="s55"><Data ss:Type="String">humanlincRNA0255+</Data></Cell></Row><Row><Cell ss:StyleID="s55"><Data ss:Type="String">ASMM9PARTA001145</Data></Cell><Cell ss:StyleID="s55"><Data ss:Type="Number">0.01534228885</Data></Cell><Cell ss:StyleID="s55"><Data ss:Type="Number">0.327677795</Data></Cell><Cell ss:StyleID="s55"><Data ss:Type="Number">2.0309332</Data></Cell><Cell ss:StyleID="s55"><Data ss:Type="String">AK016249</Data></Cell></Row><Row><Cell ss:StyleID="s55"><Data ss:Type="String">ASMM9PARTA000640</Data></Cell><Cell ss:StyleID="s55"><Data ss:Type="Number">0.01683851863</Data></Cell><Cell ss:StyleID="s55"><Data ss:Type="Number">0.332405071</Data></Cell><Cell ss:StyleID="s55"><Data ss:Type="Number">2.0236098</Data></Cell><Cell ss:StyleID="s55"><Data ss:Type="String">AK012862</Data></Cell></Row><Row><Cell ss:StyleID="s55"><Data ss:Type="String">ASMM9PARTA045236</Data></Cell><Cell ss:StyleID="s55"><Data ss:Type="Number">0.0398928578</Data></Cell><Cell ss:StyleID="s55"><Data ss:Type="Number">0.415237413</Data></Cell><Cell ss:StyleID="s55"><Data ss:Type="Number">2.0218407</Data></Cell><Cell ss:StyleID="s55"><Data ss:Type="String">NR_026831</Data></Cell></Row><Row><Cell ss:StyleID="s55"><Data ss:Type="String">ASMM9PARTA001358</Data></Cell><Cell ss:StyleID="s55"><Data ss:Type="Number">0.01887621547</Data></Cell><Cell ss:StyleID="s55"><Data ss:Type="Number">0.341074663</Data></Cell><Cell ss:StyleID="s55"><Data ss:Type="Number">2.0147526</Data></Cell><Cell ss:StyleID="s55"><Data ss:Type="String">AK017517</Data></Cell></Row><Row><Cell ss:StyleID="s55"><Data ss:Type="String">ASMM9PARTA006159</Data></Cell><Cell ss:StyleID="s55"><Data ss:Type="Number">0.01127629927</Data></Cell><Cell ss:StyleID="s55"><Data ss:Type="Number">0.308022779</Data></Cell><Cell ss:StyleID="s55"><Data ss:Type="Number">2.0050758</Data></Cell><Cell ss:StyleID="s55"><Data ss:Type="String">AK089549</Data></Cell></Row><Row><Cell ss:StyleID="s55"><Data ss:Type="String">MM9LINCRNAEXON10656-_P1</Data></Cell><Cell ss:StyleID="s55"><Data ss:Type="Number">0.03851885088</Data></Cell><Cell ss:StyleID="s55"><Data ss:Type="Number">0.410515505</Data></Cell><Cell ss:StyleID="s55"><Data ss:Type="Number">1.9988564</Data></Cell><Cell ss:StyleID="s55"><Data ss:Type="String">MM9LINCRNAEXON10656-</Data></Cell></Row><Row><Cell ss:StyleID="s55"><Data ss:Type="String">ASMM9PARTA006379</Data></Cell><Cell ss:StyleID="s55"><Data ss:Type="Number">0.03554288096</Data></Cell><Cell ss:StyleID="s55"><Data ss:Type="Number">0.404518606</Data></Cell><Cell ss:StyleID="s55"><Data ss:Type="Number">1.9900058</Data></Cell><Cell ss:StyleID="s55"><Data ss:Type="String">AK133341</Data></Cell></Row><Row><Cell ss:StyleID="s55"><Data ss:Type="String">MM9LINCRNAEXON11287-_P1</Data></Cell><Cell ss:StyleID="s55"><Data ss:Type="Number">0.04733851255</Data></Cell><Cell ss:StyleID="s55"><Data ss:Type="Number">0.430404054</Data></Cell><Cell ss:StyleID="s55"><Data ss:Type="Number">1.9893977</Data></Cell><Cell ss:StyleID="s55"><Data ss:Type="String">MM9LINCRNAEXON11287-</Data></Cell></Row><Row><Cell ss:StyleID="s55"><Data ss:Type="String">ASMM9PARTA046236</Data></Cell><Cell ss:StyleID="s55"><Data ss:Type="Number">0.03791892664</Data></Cell><Cell ss:StyleID="s55"><Data ss:Type="Number">0.409359993</Data></Cell><Cell ss:StyleID="s55"><Data ss:Type="Number">1.9815338</Data></Cell><Cell ss:StyleID="s55"><Data ss:Type="String">uc007byo.1</Data></Cell></Row><Row><Cell ss:StyleID="s55"><Data ss:Type="String">ASMM9PARTA046236</Data></Cell><Cell ss:StyleID="s55"><Data ss:Type="Number">0.03791892664</Data></Cell><Cell ss:StyleID="s55"><Data ss:Type="Number">0.409359993</Data></Cell><Cell ss:StyleID="s55"><Data ss:Type="Number">1.9815338</Data></Cell><Cell ss:StyleID="s55"><Data ss:Type="String">uc007byo.1</Data></Cell></Row><Row><Cell ss:StyleID="s55"><Data ss:Type="String">ASMM9PARTA003869</Data></Cell><Cell ss:StyleID="s55"><Data ss:Type="Number">0.02970243919</Data></Cell><Cell ss:StyleID="s55"><Data ss:Type="Number">0.388436031</Data></Cell><Cell ss:StyleID="s55"><Data ss:Type="Number">1.9762637</Data></Cell><Cell ss:StyleID="s55"><Data ss:Type="String">AK046922</Data></Cell></Row><Row><Cell ss:StyleID="s55"><Data ss:Type="String">ASMM9PARTA005347</Data></Cell><Cell ss:StyleID="s55"><Data ss:Type="Number">0.02713246018</Data></Cell><Cell ss:StyleID="s55"><Data ss:Type="Number">0.379507802</Data></Cell><Cell ss:StyleID="s55"><Data ss:Type="Number">1.9657077</Data></Cell><Cell ss:StyleID="s55"><Data ss:Type="String">AK083088</Data></Cell></Row><Row><Cell ss:StyleID="s55"><Data ss:Type="String">ASMM9PARTA007596</Data></Cell><Cell ss:StyleID="s55"><Data ss:Type="Number">0.00778067864</Data></Cell><Cell ss:StyleID="s55"><Data ss:Type="Number">0.295288172</Data></Cell><Cell ss:StyleID="s55"><Data ss:Type="Number">1.9428785</Data></Cell><Cell ss:StyleID="s55"><Data ss:Type="String">AK148935</Data></Cell></Row><Row><Cell ss:StyleID="s55"><Data ss:Type="String">CA979239_P1</Data></Cell><Cell ss:StyleID="s55"><Data ss:Type="Number">0.03187362092</Data></Cell><Cell ss:StyleID="s55"><Data ss:Type="Number">0.393003539</Data></Cell><Cell ss:StyleID="s55"><Data ss:Type="Number">1.9382339</Data></Cell><Cell ss:StyleID="s55"><Data ss:Type="String">CA979239</Data></Cell></Row><Row><Cell ss:StyleID="s55"><Data ss:Type="String">ASMM9PARTA000747</Data></Cell><Cell ss:StyleID="s55"><Data ss:Type="Number">0.04397383363</Data></Cell><Cell ss:StyleID="s55"><Data ss:Type="Number">0.424340447</Data></Cell><Cell ss:StyleID="s55"><Data ss:Type="Number">1.9378203</Data></Cell><Cell ss:StyleID="s55"><Data ss:Type="String">AK014137</Data></Cell></Row><Row><Cell ss:StyleID="s55"><Data ss:Type="String">ASMM9PARTA017216</Data></Cell><Cell ss:StyleID="s55"><Data ss:Type="Number">0.02832717904</Data></Cell><Cell ss:StyleID="s55"><Data ss:Type="Number">0.383183735</Data></Cell><Cell ss:StyleID="s55"><Data ss:Type="Number">1.9344718</Data></Cell><Cell ss:StyleID="s55"><Data ss:Type="String">ENSMUST00000150154</Data></Cell></Row><Row><Cell ss:StyleID="s55"><Data ss:Type="String">ASMM9PARTA003337</Data></Cell><Cell ss:StyleID="s55"><Data ss:Type="Number">0.00751251397</Data></Cell><Cell ss:StyleID="s55"><Data ss:Type="Number">0.295288172</Data></Cell><Cell ss:StyleID="s55"><Data ss:Type="Number">1.929479</Data></Cell><Cell ss:StyleID="s55"><Data ss:Type="String">AK042584</Data></Cell></Row><Row><Cell ss:StyleID="s55"><Data ss:Type="String">ASMM9PARTA003421</Data></Cell><Cell ss:StyleID="s55"><Data ss:Type="Number">0.02052834421</Data></Cell><Cell ss:StyleID="s55"><Data ss:Type="Number">0.353680757</Data></Cell><Cell ss:StyleID="s55"><Data ss:Type="Number">1.9279535</Data></Cell><Cell ss:StyleID="s55"><Data ss:Type="String">AK043190</Data></Cell></Row><Row><Cell ss:StyleID="s55"><Data ss:Type="String">ASMM9PARTA003421</Data></Cell><Cell ss:StyleID="s55"><Data ss:Type="Number">0.02052834421</Data></Cell><Cell ss:StyleID="s55"><Data ss:Type="Number">0.353680757</Data></Cell><Cell ss:StyleID="s55"><Data ss:Type="Number">1.9279535</Data></Cell><Cell ss:StyleID="s55"><Data ss:Type="String">AK043190</Data></Cell></Row><Row><Cell ss:StyleID="s55"><Data ss:Type="String">ASMM9PARTA003421</Data></Cell><Cell ss:StyleID="s55"><Data ss:Type="Number">0.02052834421</Data></Cell><Cell ss:StyleID="s55"><Data ss:Type="Number">0.353680757</Data></Cell><Cell ss:StyleID="s55"><Data ss:Type="Number">1.9279535</Data></Cell><Cell ss:StyleID="s55"><Data ss:Type="String">AK043190</Data></Cell></Row><Row><Cell ss:StyleID="s55"><Data ss:Type="String">ASMM9PARTA003421</Data></Cell><Cell ss:StyleID="s55"><Data ss:Type="Number">0.02052834421</Data></Cell><Cell ss:StyleID="s55"><Data ss:Type="Number">0.353680757</Data></Cell><Cell ss:StyleID="s55"><Data ss:Type="Number">1.9279535</Data></Cell><Cell ss:StyleID="s55"><Data ss:Type="String">AK043190</Data></Cell></Row><Row><Cell ss:StyleID="s55"><Data ss:Type="String">ASMM9PARTA049231</Data></Cell><Cell ss:StyleID="s55"><Data ss:Type="Number">0.02706028902</Data></Cell><Cell ss:StyleID="s55"><Data ss:Type="Number">0.379507802</Data></Cell><Cell ss:StyleID="s55"><Data ss:Type="Number">1.9241098</Data></Cell><Cell ss:StyleID="s55"><Data ss:Type="String">uc008mag.1</Data></Cell></Row><Row><Cell ss:StyleID="s55"><Data ss:Type="String">ASMM9PARTA049231</Data></Cell><Cell ss:StyleID="s55"><Data ss:Type="Number">0.02706028902</Data></Cell><Cell ss:StyleID="s55"><Data ss:Type="Number">0.379507802</Data></Cell><Cell ss:StyleID="s55"><Data ss:Type="Number">1.9241098</Data></Cell><Cell ss:StyleID="s55"><Data ss:Type="String">uc008mag.1</Data></Cell></Row><Row><Cell ss:StyleID="s55"><Data ss:Type="String">MM9LINCRNAEXON10848-_P1</Data></Cell><Cell ss:StyleID="s55"><Data ss:Type="Number">0.01476497995</Data></Cell><Cell ss:StyleID="s55"><Data ss:Type="Number">0.32592683</Data></Cell><Cell ss:StyleID="s55"><Data ss:Type="Number">1.915564</Data></Cell><Cell ss:StyleID="s55"><Data ss:Type="String">MM9LINCRNAEXON10848-</Data></Cell></Row><Row><Cell ss:StyleID="s55"><Data ss:Type="String">ASMM9PARTA005560</Data></Cell><Cell ss:StyleID="s55"><Data ss:Type="Number">0.00316316333</Data></Cell><Cell ss:StyleID="s55"><Data ss:Type="Number">0.240638</Data></Cell><Cell ss:StyleID="s55"><Data ss:Type="Number">1.8999352</Data></Cell><Cell ss:StyleID="s55"><Data ss:Type="String">AK085359</Data></Cell></Row><Row><Cell ss:StyleID="s55"><Data ss:Type="String">MM9LINCRNAEXON10352+_P1</Data></Cell><Cell ss:StyleID="s55"><Data ss:Type="Number">0.02657148685</Data></Cell><Cell ss:StyleID="s55"><Data ss:Type="Number">0.377808107</Data></Cell><Cell ss:StyleID="s55"><Data ss:Type="Number">1.8976892</Data></Cell><Cell ss:StyleID="s55"><Data ss:Type="String">MM9LINCRNAEXON10352+</Data></Cell></Row><Row><Cell ss:StyleID="s55"><Data ss:Type="String">ASMM9PARTA015578</Data></Cell><Cell ss:StyleID="s55"><Data ss:Type="Number">0.02745654808</Data></Cell><Cell ss:StyleID="s55"><Data ss:Type="Number">0.379947424</Data></Cell><Cell ss:StyleID="s55"><Data ss:Type="Number">1.8955734</Data></Cell><Cell ss:StyleID="s55"><Data ss:Type="String">ENSMUST00000138684</Data></Cell></Row><Row><Cell ss:StyleID="s55"><Data ss:Type="String">ASMM9PARTA008792</Data></Cell><Cell ss:StyleID="s55"><Data ss:Type="Number">0.00606985586</Data></Cell><Cell ss:StyleID="s55"><Data ss:Type="Number">0.28088695</Data></Cell><Cell ss:StyleID="s55"><Data ss:Type="Number">1.8848321</Data></Cell><Cell ss:StyleID="s55"><Data ss:Type="String">AK163925</Data></Cell></Row><Row><Cell ss:StyleID="s55"><Data ss:Type="String">MM9LINCRNAEXON11957-_P1</Data></Cell><Cell ss:StyleID="s55"><Data ss:Type="Number">0.00549980602</Data></Cell><Cell ss:StyleID="s55"><Data ss:Type="Number">0.275949682</Data></Cell><Cell ss:StyleID="s55"><Data ss:Type="Number">1.8758351</Data></Cell><Cell ss:StyleID="s55"><Data ss:Type="String">MM9LINCRNAEXON11957-</Data></Cell></Row><Row><Cell ss:StyleID="s55"><Data ss:Type="String">MM9LINCRNAEXON11959-_P1</Data></Cell><Cell ss:StyleID="s55"><Data ss:Type="Number">0.01816908511</Data></Cell><Cell ss:StyleID="s55"><Data ss:Type="Number">0.337028874</Data></Cell><Cell ss:StyleID="s55"><Data ss:Type="Number">1.8747302</Data></Cell><Cell ss:StyleID="s55"><Data ss:Type="String">MM9LINCRNAEXON11959-</Data></Cell></Row><Row><Cell ss:StyleID="s55"><Data ss:Type="String">ASMM9PARTA007350</Data></Cell><Cell ss:StyleID="s55"><Data ss:Type="Number">0.04534527219</Data></Cell><Cell ss:StyleID="s55"><Data ss:Type="Number">0.426635245</Data></Cell><Cell ss:StyleID="s55"><Data ss:Type="Number">1.8673173</Data></Cell><Cell ss:StyleID="s55"><Data ss:Type="String">AK141455</Data></Cell></Row><Row><Cell ss:StyleID="s55"><Data ss:Type="String">ASMM9PARTA005294</Data></Cell><Cell ss:StyleID="s55"><Data ss:Type="Number">0.04556863392</Data></Cell><Cell ss:StyleID="s55"><Data ss:Type="Number">0.426922863</Data></Cell><Cell ss:StyleID="s55"><Data ss:Type="Number">1.8657758</Data></Cell><Cell ss:StyleID="s55"><Data ss:Type="String">AK082081</Data></Cell></Row><Row><Cell ss:StyleID="s55"><Data ss:Type="String">MM9LINCRNAEXON11972-_P1</Data></Cell><Cell ss:StyleID="s55"><Data ss:Type="Number">0.01226530977</Data></Cell><Cell ss:StyleID="s55"><Data ss:Type="Number">0.313571566</Data></Cell><Cell ss:StyleID="s55"><Data ss:Type="Number">1.8646291</Data></Cell><Cell ss:StyleID="s55"><Data ss:Type="String">MM9LINCRNAEXON11972-</Data></Cell></Row><Row><Cell ss:StyleID="s55"><Data ss:Type="String">ASMM9PARTA014586</Data></Cell><Cell ss:StyleID="s55"><Data ss:Type="Number">0.03247398471</Data></Cell><Cell ss:StyleID="s55"><Data ss:Type="Number">0.395846943</Data></Cell><Cell ss:StyleID="s55"><Data ss:Type="Number">1.8633498</Data></Cell><Cell ss:StyleID="s55"><Data ss:Type="String">ENSMUST00000129991</Data></Cell></Row><Row><Cell ss:StyleID="s55"><Data ss:Type="String">MM9LINCRNAEXON10343-_P1</Data></Cell><Cell ss:StyleID="s55"><Data ss:Type="Number">0.04954030883</Data></Cell><Cell ss:StyleID="s55"><Data ss:Type="Number">0.434341435</Data></Cell><Cell ss:StyleID="s55"><Data ss:Type="Number">1.862933</Data></Cell><Cell ss:StyleID="s55"><Data ss:Type="String">MM9LINCRNAEXON10343-</Data></Cell></Row><Row><Cell ss:StyleID="s55"><Data ss:Type="String">ASMM9PARTA002600</Data></Cell><Cell ss:StyleID="s55"><Data ss:Type="Number">0.0169968551</Data></Cell><Cell ss:StyleID="s55"><Data ss:Type="Number">0.332405071</Data></Cell><Cell ss:StyleID="s55"><Data ss:Type="Number">1.856823</Data></Cell><Cell ss:StyleID="s55"><Data ss:Type="String">AK036041</Data></Cell></Row><Row><Cell ss:StyleID="s55"><Data ss:Type="String">ASMM9PARTA004466</Data></Cell><Cell ss:StyleID="s55"><Data ss:Type="Number">0.04216095781</Data></Cell><Cell ss:StyleID="s55"><Data ss:Type="Number">0.420919852</Data></Cell><Cell ss:StyleID="s55"><Data ss:Type="Number">1.8505919</Data></Cell><Cell ss:StyleID="s55"><Data ss:Type="String">AK053740</Data></Cell></Row><Row><Cell ss:StyleID="s55"><Data ss:Type="String">ASMM9PARTA008726</Data></Cell><Cell ss:StyleID="s55"><Data ss:Type="Number">0.00563735763</Data></Cell><Cell ss:StyleID="s55"><Data ss:Type="Number">0.276633171</Data></Cell><Cell ss:StyleID="s55"><Data ss:Type="Number">1.8441044</Data></Cell><Cell ss:StyleID="s55"><Data ss:Type="String">AK158567</Data></Cell></Row><Row><Cell ss:StyleID="s55"><Data ss:Type="String">ASMM9PARTA005378</Data></Cell><Cell ss:StyleID="s55"><Data ss:Type="Number">0.01506572696</Data></Cell><Cell ss:StyleID="s55"><Data ss:Type="Number">0.327677795</Data></Cell><Cell ss:StyleID="s55"><Data ss:Type="Number">1.8426391</Data></Cell><Cell ss:StyleID="s55"><Data ss:Type="String">AK083604</Data></Cell></Row><Row><Cell ss:StyleID="s55"><Data ss:Type="String">ASMM9PARTA047647</Data></Cell><Cell ss:StyleID="s55"><Data ss:Type="Number">0.01080349865</Data></Cell><Cell ss:StyleID="s55"><Data ss:Type="Number">0.307583603</Data></Cell><Cell ss:StyleID="s55"><Data ss:Type="Number">1.8413374</Data></Cell><Cell ss:StyleID="s55"><Data ss:Type="String">uc007vau.1</Data></Cell></Row><Row><Cell ss:StyleID="s55"><Data ss:Type="String">ASMM9PARTA016228</Data></Cell><Cell ss:StyleID="s55"><Data ss:Type="Number">0.01778612743</Data></Cell><Cell ss:StyleID="s55"><Data ss:Type="Number">0.335305426</Data></Cell><Cell ss:StyleID="s55"><Data ss:Type="Number">1.8392057</Data></Cell><Cell ss:StyleID="s55"><Data ss:Type="String">ENSMUST00000141455</Data></Cell></Row><Row><Cell ss:StyleID="s55"><Data ss:Type="String">ASMM9PARTA016228</Data></Cell><Cell ss:StyleID="s55"><Data ss:Type="Number">0.01778612743</Data></Cell><Cell ss:StyleID="s55"><Data ss:Type="Number">0.335305426</Data></Cell><Cell ss:StyleID="s55"><Data ss:Type="Number">1.8392057</Data></Cell><Cell ss:StyleID="s55"><Data ss:Type="String">ENSMUST00000141455</Data></Cell></Row><Row><Cell ss:StyleID="s55"><Data ss:Type="String">ASMM9PARTA049110</Data></Cell><Cell ss:StyleID="s55"><Data ss:Type="Number">0.02140280426</Data></Cell><Cell ss:StyleID="s55"><Data ss:Type="Number">0.358489529</Data></Cell><Cell ss:StyleID="s55"><Data ss:Type="Number">1.8384274</Data></Cell><Cell ss:StyleID="s55"><Data ss:Type="String">uc008hnr.1</Data></Cell></Row><Row><Cell ss:StyleID="s55"><Data ss:Type="String">ASMM9PARTA003734</Data></Cell><Cell ss:StyleID="s55"><Data ss:Type="Number">0.04290101129</Data></Cell><Cell ss:StyleID="s55"><Data ss:Type="Number">0.421612096</Data></Cell><Cell ss:StyleID="s55"><Data ss:Type="Number">1.837856</Data></Cell><Cell ss:StyleID="s55"><Data ss:Type="String">AK045737</Data></Cell></Row><Row><Cell ss:StyleID="s55"><Data ss:Type="String">ASMM9PARTA005920</Data></Cell><Cell ss:StyleID="s55"><Data ss:Type="Number">0.0422284931</Data></Cell><Cell ss:StyleID="s55"><Data ss:Type="Number">0.420919852</Data></Cell><Cell ss:StyleID="s55"><Data ss:Type="Number">1.8360301</Data></Cell><Cell ss:StyleID="s55"><Data ss:Type="String">AK090142</Data></Cell></Row><Row><Cell ss:StyleID="s55"><Data ss:Type="String">ASMM9PARTA048306</Data></Cell><Cell ss:StyleID="s55"><Data ss:Type="Number">0.02257955319</Data></Cell><Cell ss:StyleID="s55"><Data ss:Type="Number">0.362567412</Data></Cell><Cell ss:StyleID="s55"><Data ss:Type="Number">1.8348437</Data></Cell><Cell ss:StyleID="s55"><Data ss:Type="String">uc008dwu.1</Data></Cell></Row><Row><Cell ss:StyleID="s55"><Data ss:Type="String">ASMM9PARTA005514</Data></Cell><Cell ss:StyleID="s55"><Data ss:Type="Number">0.03387523349</Data></Cell><Cell ss:StyleID="s55"><Data ss:Type="Number">0.399290945</Data></Cell><Cell ss:StyleID="s55"><Data ss:Type="Number">1.8318639</Data></Cell><Cell ss:StyleID="s55"><Data ss:Type="String">AK083897</Data></Cell></Row><Row><Cell ss:StyleID="s55"><Data ss:Type="String">ASMM9PARTA009033</Data></Cell><Cell ss:StyleID="s55"><Data ss:Type="Number">0.01615367405</Data></Cell><Cell ss:StyleID="s55"><Data ss:Type="Number">0.330727325</Data></Cell><Cell ss:StyleID="s55"><Data ss:Type="Number">1.8275088</Data></Cell><Cell ss:StyleID="s55"><Data ss:Type="String">BC032980</Data></Cell></Row><Row><Cell ss:StyleID="s55"><Data ss:Type="String">ASMM9PARTA002738</Data></Cell><Cell ss:StyleID="s55"><Data ss:Type="Number">0.02532488593</Data></Cell><Cell ss:StyleID="s55"><Data ss:Type="Number">0.373044516</Data></Cell><Cell ss:StyleID="s55"><Data ss:Type="Number">1.8140258</Data></Cell><Cell ss:StyleID="s55"><Data ss:Type="String">AK037533</Data></Cell></Row><Row><Cell ss:StyleID="s55"><Data ss:Type="String">ASMM9PARTA009227</Data></Cell><Cell ss:StyleID="s55"><Data ss:Type="Number">0.04207660602</Data></Cell><Cell ss:StyleID="s55"><Data ss:Type="Number">0.420521632</Data></Cell><Cell ss:StyleID="s55"><Data ss:Type="Number">1.8137501</Data></Cell><Cell ss:StyleID="s55"><Data ss:Type="String">ENSMUST00000056948</Data></Cell></Row><Row><Cell ss:StyleID="s55"><Data ss:Type="String">ASMM9PARTA008686</Data></Cell><Cell ss:StyleID="s55"><Data ss:Type="Number">0.0347226478</Data></Cell><Cell ss:StyleID="s55"><Data ss:Type="Number">0.401620058</Data></Cell><Cell ss:StyleID="s55"><Data ss:Type="Number">1.8052658</Data></Cell><Cell ss:StyleID="s55"><Data ss:Type="String">AK158500</Data></Cell></Row><Row><Cell ss:StyleID="s55"><Data ss:Type="String">ASMM9PARTA008686</Data></Cell><Cell ss:StyleID="s55"><Data ss:Type="Number">0.0347226478</Data></Cell><Cell ss:StyleID="s55"><Data ss:Type="Number">0.401620058</Data></Cell><Cell ss:StyleID="s55"><Data ss:Type="Number">1.8052658</Data></Cell><Cell ss:StyleID="s55"><Data ss:Type="String">AK158500</Data></Cell></Row><Row><Cell ss:StyleID="s55"><Data ss:Type="String">ASMM9PARTA008686</Data></Cell><Cell ss:StyleID="s55"><Data ss:Type="Number">0.0347226478</Data></Cell><Cell ss:StyleID="s55"><Data ss:Type="Number">0.401620058</Data></Cell><Cell ss:StyleID="s55"><Data ss:Type="Number">1.8052658</Data></Cell><Cell ss:StyleID="s55"><Data ss:Type="String">AK158500</Data></Cell></Row><Row><Cell ss:StyleID="s55"><Data ss:Type="String">ASMM9PARTA019856</Data></Cell><Cell ss:StyleID="s55"><Data ss:Type="Number">0.04031022416</Data></Cell><Cell ss:StyleID="s55"><Data ss:Type="Number">0.415847114</Data></Cell><Cell ss:StyleID="s55"><Data ss:Type="Number">1.8045029</Data></Cell><Cell ss:StyleID="s55"><Data ss:Type="String">L26397</Data></Cell></Row><Row><Cell ss:StyleID="s55"><Data ss:Type="String">ASMM9PARTA049632</Data></Cell><Cell ss:StyleID="s55"><Data ss:Type="Number">0.04545328683</Data></Cell><Cell ss:StyleID="s55"><Data ss:Type="Number">0.426922863</Data></Cell><Cell ss:StyleID="s55"><Data ss:Type="Number">1.80405</Data></Cell><Cell ss:StyleID="s55"><Data ss:Type="String">uc008qyp.1</Data></Cell></Row><Row><Cell ss:StyleID="s55"><Data ss:Type="String">ASMM9PARTA004835</Data></Cell><Cell ss:StyleID="s55"><Data ss:Type="Number">0.00258363779</Data></Cell><Cell ss:StyleID="s55"><Data ss:Type="Number">0.238617755</Data></Cell><Cell ss:StyleID="s55"><Data ss:Type="Number">1.8007467</Data></Cell><Cell ss:StyleID="s55"><Data ss:Type="String">AK079142</Data></Cell></Row><Row><Cell ss:StyleID="s55"><Data ss:Type="String">ASMM9PARTA007301</Data></Cell><Cell ss:StyleID="s55"><Data ss:Type="Number">0.00162404597</Data></Cell><Cell ss:StyleID="s55"><Data ss:Type="Number">0.233614806</Data></Cell><Cell ss:StyleID="s55"><Data ss:Type="Number">1.7966017</Data></Cell><Cell ss:StyleID="s55"><Data ss:Type="String">AK139146</Data></Cell></Row><Row><Cell ss:StyleID="s55"><Data ss:Type="String">ASMM9PARTA001386</Data></Cell><Cell ss:StyleID="s55"><Data ss:Type="Number">0.00992500979</Data></Cell><Cell ss:StyleID="s55"><Data ss:Type="Number">0.305421273</Data></Cell><Cell ss:StyleID="s55"><Data ss:Type="Number">1.7957198</Data></Cell><Cell ss:StyleID="s55"><Data ss:Type="String">AK017967</Data></Cell></Row><Row><Cell ss:StyleID="s55"><Data ss:Type="String">ASMM9PARTA004888</Data></Cell><Cell ss:StyleID="s55"><Data ss:Type="Number">0.0057540986</Data></Cell><Cell ss:StyleID="s55"><Data ss:Type="Number">0.276633171</Data></Cell><Cell ss:StyleID="s55"><Data ss:Type="Number">1.7948093</Data></Cell><Cell ss:StyleID="s55"><Data ss:Type="String">AK079669</Data></Cell></Row><Row><Cell ss:StyleID="s55"><Data ss:Type="String">CUST_191_PI426409190</Data></Cell><Cell ss:StyleID="s55"><Data ss:Type="Number">0.0196672126</Data></Cell><Cell ss:StyleID="s55"><Data ss:Type="Number">0.346018031</Data></Cell><Cell ss:StyleID="s55"><Data ss:Type="Number">1.7924732</Data></Cell><Cell ss:StyleID="s55"><Data ss:Type="String">AK157033</Data></Cell></Row><Row><Cell ss:StyleID="s55"><Data ss:Type="String">CUST_191_PI426409190</Data></Cell><Cell ss:StyleID="s55"><Data ss:Type="Number">0.0196672126</Data></Cell><Cell ss:StyleID="s55"><Data ss:Type="Number">0.346018031</Data></Cell><Cell ss:StyleID="s55"><Data ss:Type="Number">1.7924732</Data></Cell><Cell ss:StyleID="s55"><Data ss:Type="String">AK157033</Data></Cell></Row><Row><Cell ss:StyleID="s55"><Data ss:Type="String">CUST_191_PI426409190</Data></Cell><Cell ss:StyleID="s55"><Data ss:Type="Number">0.0196672126</Data></Cell><Cell ss:StyleID="s55"><Data ss:Type="Number">0.346018031</Data></Cell><Cell ss:StyleID="s55"><Data ss:Type="Number">1.7924732</Data></Cell><Cell ss:StyleID="s55"><Data ss:Type="String">AK157033</Data></Cell></Row><Row><Cell ss:StyleID="s55"><Data ss:Type="String">MM9LINCRNAEXON11971+_P1</Data></Cell><Cell ss:StyleID="s55"><Data ss:Type="Number">0.03973928142</Data></Cell><Cell ss:StyleID="s55"><Data ss:Type="Number">0.414893946</Data></Cell><Cell ss:StyleID="s55"><Data ss:Type="Number">1.7839186</Data></Cell><Cell ss:StyleID="s55"><Data ss:Type="String">MM9LINCRNAEXON11971+</Data></Cell></Row><Row><Cell ss:StyleID="s55"><Data ss:Type="String">ASMM9PARTA000705</Data></Cell><Cell ss:StyleID="s55"><Data ss:Type="Number">0.02082239555</Data></Cell><Cell ss:StyleID="s55"><Data ss:Type="Number">0.354436904</Data></Cell><Cell ss:StyleID="s55"><Data ss:Type="Number">1.7823356</Data></Cell><Cell ss:StyleID="s55"><Data ss:Type="String">AK013659</Data></Cell></Row><Row><Cell ss:StyleID="s55"><Data ss:Type="String">ASMM9PARTA002700</Data></Cell><Cell ss:StyleID="s55"><Data ss:Type="Number">0.00076930143</Data></Cell><Cell ss:StyleID="s55"><Data ss:Type="Number">0.211343091</Data></Cell><Cell ss:StyleID="s55"><Data ss:Type="Number">1.7806817</Data></Cell><Cell ss:StyleID="s55"><Data ss:Type="String">AK037210</Data></Cell></Row><Row><Cell ss:StyleID="s55"><Data ss:Type="String">ASMM9PARTA046840</Data></Cell><Cell ss:StyleID="s55"><Data ss:Type="Number">0.02987897448</Data></Cell><Cell ss:StyleID="s55"><Data ss:Type="Number">0.388436031</Data></Cell><Cell ss:StyleID="s55"><Data ss:Type="Number">1.7751308</Data></Cell><Cell ss:StyleID="s55"><Data ss:Type="String">uc007nsi.1</Data></Cell></Row><Row><Cell ss:StyleID="s55"><Data ss:Type="String">ASMM9PARTA003234</Data></Cell><Cell ss:StyleID="s55"><Data ss:Type="Number">0.01137412221</Data></Cell><Cell ss:StyleID="s55"><Data ss:Type="Number">0.308930527</Data></Cell><Cell ss:StyleID="s55"><Data ss:Type="Number">1.7737351</Data></Cell><Cell ss:StyleID="s55"><Data ss:Type="String">AK041733</Data></Cell></Row><Row><Cell ss:StyleID="s55"><Data ss:Type="String">ASMM9PARTA015099</Data></Cell><Cell ss:StyleID="s55"><Data ss:Type="Number">0.04677892815</Data></Cell><Cell ss:StyleID="s55"><Data ss:Type="Number">0.429389201</Data></Cell><Cell ss:StyleID="s55"><Data ss:Type="Number">1.7713398</Data></Cell><Cell ss:StyleID="s55"><Data ss:Type="String">ENSMUST00000136941</Data></Cell></Row><Row><Cell ss:StyleID="s55"><Data ss:Type="String">ASMM9PARTA014074</Data></Cell><Cell ss:StyleID="s55"><Data ss:Type="Number">0.04657427912</Data></Cell><Cell ss:StyleID="s55"><Data ss:Type="Number">0.429389201</Data></Cell><Cell ss:StyleID="s55"><Data ss:Type="Number">1.7708966</Data></Cell><Cell ss:StyleID="s55"><Data ss:Type="String">ENSMUST00000129501</Data></Cell></Row><Row><Cell ss:StyleID="s55"><Data ss:Type="String">ASMM9PARTA014074</Data></Cell><Cell ss:StyleID="s55"><Data ss:Type="Number">0.04657427912</Data></Cell><Cell ss:StyleID="s55"><Data ss:Type="Number">0.429389201</Data></Cell><Cell ss:StyleID="s55"><Data ss:Type="Number">1.7708966</Data></Cell><Cell ss:StyleID="s55"><Data ss:Type="String">ENSMUST00000129501</Data></Cell></Row><Row><Cell ss:StyleID="s55"><Data ss:Type="String">MM9LINCRNAEXON10467-_P1</Data></Cell><Cell ss:StyleID="s55"><Data ss:Type="Number">0.00753640296</Data></Cell><Cell ss:StyleID="s55"><Data ss:Type="Number">0.295288172</Data></Cell><Cell ss:StyleID="s55"><Data ss:Type="Number">1.7699284</Data></Cell><Cell ss:StyleID="s55"><Data ss:Type="String">MM9LINCRNAEXON10467-</Data></Cell></Row><Row><Cell ss:StyleID="s55"><Data ss:Type="String">MM9LINCRNAEXON11256-_P1</Data></Cell><Cell ss:StyleID="s55"><Data ss:Type="Number">0.02845976859</Data></Cell><Cell ss:StyleID="s55"><Data ss:Type="Number">0.383187522</Data></Cell><Cell ss:StyleID="s55"><Data ss:Type="Number">1.7675512</Data></Cell><Cell ss:StyleID="s55"><Data ss:Type="String">MM9LINCRNAEXON11256-</Data></Cell></Row><Row><Cell ss:StyleID="s55"><Data ss:Type="String">ASMM9PARTA002241</Data></Cell><Cell ss:StyleID="s55"><Data ss:Type="Number">0.00565863227</Data></Cell><Cell ss:StyleID="s55"><Data ss:Type="Number">0.276633171</Data></Cell><Cell ss:StyleID="s55"><Data ss:Type="Number">1.7670613</Data></Cell><Cell ss:StyleID="s55"><Data ss:Type="String">AK033047</Data></Cell></Row><Row><Cell ss:StyleID="s55"><Data ss:Type="String">ASMM9PARTA000775</Data></Cell><Cell ss:StyleID="s55"><Data ss:Type="Number">0.02584555395</Data></Cell><Cell ss:StyleID="s55"><Data ss:Type="Number">0.374478654</Data></Cell><Cell ss:StyleID="s55"><Data ss:Type="Number">1.7654345</Data></Cell><Cell ss:StyleID="s55"><Data ss:Type="String">AK014615</Data></Cell></Row><Row><Cell ss:StyleID="s55"><Data ss:Type="String">ASMM9PARTA007619</Data></Cell><Cell ss:StyleID="s55"><Data ss:Type="Number">0.00625630136</Data></Cell><Cell ss:StyleID="s55"><Data ss:Type="Number">0.281136706</Data></Cell><Cell ss:StyleID="s55"><Data ss:Type="Number">1.7654179</Data></Cell><Cell ss:StyleID="s55"><Data ss:Type="String">AK146570</Data></Cell></Row><Row><Cell ss:StyleID="s55"><Data ss:Type="String">ASMM9PARTA003671</Data></Cell><Cell ss:StyleID="s55"><Data ss:Type="Number">0.04174893869</Data></Cell><Cell ss:StyleID="s55"><Data ss:Type="Number">0.419860099</Data></Cell><Cell ss:StyleID="s55"><Data ss:Type="Number">1.7652604</Data></Cell><Cell ss:StyleID="s55"><Data ss:Type="String">AK045129</Data></Cell></Row><Row><Cell ss:StyleID="s55"><Data ss:Type="String">ASMM9PARTA004355</Data></Cell><Cell ss:StyleID="s55"><Data ss:Type="Number">0.02016404625</Data></Cell><Cell ss:StyleID="s55"><Data ss:Type="Number">0.350412134</Data></Cell><Cell ss:StyleID="s55"><Data ss:Type="Number">1.7648216</Data></Cell><Cell ss:StyleID="s55"><Data ss:Type="String">AK052777</Data></Cell></Row><Row><Cell ss:StyleID="s55"><Data ss:Type="String">ASMM9PARTA008659</Data></Cell><Cell ss:StyleID="s55"><Data ss:Type="Number">0.00706686623</Data></Cell><Cell ss:StyleID="s55"><Data ss:Type="Number">0.291459829</Data></Cell><Cell ss:StyleID="s55"><Data ss:Type="Number">1.7644603</Data></Cell><Cell ss:StyleID="s55"><Data ss:Type="String">AK158699</Data></Cell></Row><Row><Cell ss:StyleID="s55"><Data ss:Type="String">MM9LINCRNAEXON11767-_P1</Data></Cell><Cell ss:StyleID="s55"><Data ss:Type="Number">0.03817840931</Data></Cell><Cell ss:StyleID="s55"><Data ss:Type="Number">0.409827959</Data></Cell><Cell ss:StyleID="s55"><Data ss:Type="Number">1.7635445</Data></Cell><Cell ss:StyleID="s55"><Data ss:Type="String">MM9LINCRNAEXON11767-</Data></Cell></Row><Row><Cell ss:StyleID="s55"><Data ss:Type="String">ASMM9PARTA051623</Data></Cell><Cell ss:StyleID="s55"><Data ss:Type="Number">0.01715567137</Data></Cell><Cell ss:StyleID="s55"><Data ss:Type="Number">0.333013052</Data></Cell><Cell ss:StyleID="s55"><Data ss:Type="Number">1.762924</Data></Cell><Cell ss:StyleID="s55"><Data ss:Type="String">uc009rdl.1</Data></Cell></Row><Row><Cell ss:StyleID="s55"><Data ss:Type="String">ASMM9PARTA018782</Data></Cell><Cell ss:StyleID="s55"><Data ss:Type="Number">0.00415584611</Data></Cell><Cell ss:StyleID="s55"><Data ss:Type="Number">0.259915641</Data></Cell><Cell ss:StyleID="s55"><Data ss:Type="Number">1.760533</Data></Cell><Cell ss:StyleID="s55"><Data ss:Type="String">ENSMUST00000165362</Data></Cell></Row><Row><Cell ss:StyleID="s55"><Data ss:Type="String">ASMM9PARTA006726</Data></Cell><Cell ss:StyleID="s55"><Data ss:Type="Number">0.00215808048</Data></Cell><Cell ss:StyleID="s55"><Data ss:Type="Number">0.238122686</Data></Cell><Cell ss:StyleID="s55"><Data ss:Type="Number">1.759699</Data></Cell><Cell ss:StyleID="s55"><Data ss:Type="String">AK133765</Data></Cell></Row><Row><Cell ss:StyleID="s55"><Data ss:Type="String">ASMM9PARTA006726</Data></Cell><Cell ss:StyleID="s55"><Data ss:Type="Number">0.00215808048</Data></Cell><Cell ss:StyleID="s55"><Data ss:Type="Number">0.238122686</Data></Cell><Cell ss:StyleID="s55"><Data ss:Type="Number">1.759699</Data></Cell><Cell ss:StyleID="s55"><Data ss:Type="String">AK133765</Data></Cell></Row><Row><Cell ss:StyleID="s55"><Data ss:Type="String">MM9LINCRNAEXON11960-_P1</Data></Cell><Cell ss:StyleID="s55"><Data ss:Type="Number">0.00917384987</Data></Cell><Cell ss:StyleID="s55"><Data ss:Type="Number">0.304774273</Data></Cell><Cell ss:StyleID="s55"><Data ss:Type="Number">1.7539087</Data></Cell><Cell ss:StyleID="s55"><Data ss:Type="String">MM9LINCRNAEXON11960-</Data></Cell></Row><Row><Cell ss:StyleID="s55"><Data ss:Type="String">ASMM9PARTA009270</Data></Cell><Cell ss:StyleID="s55"><Data ss:Type="Number">0.00108738754</Data></Cell><Cell ss:StyleID="s55"><Data ss:Type="Number">0.211343091</Data></Cell><Cell ss:StyleID="s55"><Data ss:Type="Number">1.7507431</Data></Cell><Cell ss:StyleID="s55"><Data ss:Type="String">AK172317</Data></Cell></Row><Row><Cell ss:StyleID="s55"><Data ss:Type="String">ASMM9PARTA003442</Data></Cell><Cell ss:StyleID="s55"><Data ss:Type="Number">0.00390102204</Data></Cell><Cell ss:StyleID="s55"><Data ss:Type="Number">0.258131914</Data></Cell><Cell ss:StyleID="s55"><Data ss:Type="Number">1.7492427</Data></Cell><Cell ss:StyleID="s55"><Data ss:Type="String">AK043294</Data></Cell></Row><Row><Cell ss:StyleID="s55"><Data ss:Type="String">MM9LINCRNAEXON11971-_P1</Data></Cell><Cell ss:StyleID="s55"><Data ss:Type="Number">0.00513924929</Data></Cell><Cell ss:StyleID="s55"><Data ss:Type="Number">0.26851184</Data></Cell><Cell ss:StyleID="s55"><Data ss:Type="Number">1.7458212</Data></Cell><Cell ss:StyleID="s55"><Data ss:Type="String">MM9LINCRNAEXON11971-</Data></Cell></Row><Row><Cell ss:StyleID="s55"><Data ss:Type="String">ASMM9PARTA002641</Data></Cell><Cell ss:StyleID="s55"><Data ss:Type="Number">0.0334865374</Data></Cell><Cell ss:StyleID="s55"><Data ss:Type="Number">0.398541051</Data></Cell><Cell ss:StyleID="s55"><Data ss:Type="Number">1.7452702</Data></Cell><Cell ss:StyleID="s55"><Data ss:Type="String">AK036481</Data></Cell></Row><Row><Cell ss:StyleID="s55"><Data ss:Type="String">ASMM9PARTA045782</Data></Cell><Cell ss:StyleID="s55"><Data ss:Type="Number">0.01096424284</Data></Cell><Cell ss:StyleID="s55"><Data ss:Type="Number">0.308018767</Data></Cell><Cell ss:StyleID="s55"><Data ss:Type="Number">1.7356216</Data></Cell><Cell ss:StyleID="s55"><Data ss:Type="String">NR_029444</Data></Cell></Row><Row><Cell ss:StyleID="s55"><Data ss:Type="String">MM9LINCRNAEXON11178+_P1</Data></Cell><Cell ss:StyleID="s55"><Data ss:Type="Number">0.00646168595</Data></Cell><Cell ss:StyleID="s55"><Data ss:Type="Number">0.284526815</Data></Cell><Cell ss:StyleID="s55"><Data ss:Type="Number">1.733652</Data></Cell><Cell ss:StyleID="s55"><Data ss:Type="String">MM9LINCRNAEXON11178+</Data></Cell></Row><Row><Cell ss:StyleID="s55"><Data ss:Type="String">ASMM9PARTA010344</Data></Cell><Cell ss:StyleID="s55"><Data ss:Type="Number">0.00191706295</Data></Cell><Cell ss:StyleID="s55"><Data ss:Type="Number">0.233614806</Data></Cell><Cell ss:StyleID="s55"><Data ss:Type="Number">1.7294726</Data></Cell><Cell ss:StyleID="s55"><Data ss:Type="String">ENSMUST00000116469</Data></Cell></Row><Row><Cell ss:StyleID="s55"><Data ss:Type="String">ASMM9PARTA000993</Data></Cell><Cell ss:StyleID="s55"><Data ss:Type="Number">0.01283048286</Data></Cell><Cell ss:StyleID="s55"><Data ss:Type="Number">0.315524101</Data></Cell><Cell ss:StyleID="s55"><Data ss:Type="Number">1.7279408</Data></Cell><Cell ss:StyleID="s55"><Data ss:Type="String">AK015637</Data></Cell></Row><Row><Cell ss:StyleID="s55"><Data ss:Type="String">ASMM9PARTA007678</Data></Cell><Cell ss:StyleID="s55"><Data ss:Type="Number">0.01778962698</Data></Cell><Cell ss:StyleID="s55"><Data ss:Type="Number">0.335305426</Data></Cell><Cell ss:StyleID="s55"><Data ss:Type="Number">1.7273787</Data></Cell><Cell ss:StyleID="s55"><Data ss:Type="String">AK142920</Data></Cell></Row><Row><Cell ss:StyleID="s55"><Data ss:Type="String">MM9LINCRNAEXON12093+_P1</Data></Cell><Cell ss:StyleID="s55"><Data ss:Type="Number">0.00091676102</Data></Cell><Cell ss:StyleID="s55"><Data ss:Type="Number">0.211343091</Data></Cell><Cell ss:StyleID="s55"><Data ss:Type="Number">1.7265417</Data></Cell><Cell ss:StyleID="s55"><Data ss:Type="String">MM9LINCRNAEXON12093+</Data></Cell></Row><Row><Cell ss:StyleID="s55"><Data ss:Type="String">ASMM9PARTA007632</Data></Cell><Cell ss:StyleID="s55"><Data ss:Type="Number">0.00238792202</Data></Cell><Cell ss:StyleID="s55"><Data ss:Type="Number">0.238617755</Data></Cell><Cell ss:StyleID="s55"><Data ss:Type="Number">1.7251144</Data></Cell><Cell ss:StyleID="s55"><Data ss:Type="String">AK153640</Data></Cell></Row><Row><Cell ss:StyleID="s55"><Data ss:Type="String">ASMM9PARTA051414</Data></Cell><Cell ss:StyleID="s55"><Data ss:Type="Number">0.04187114846</Data></Cell><Cell ss:StyleID="s55"><Data ss:Type="Number">0.420038398</Data></Cell><Cell ss:StyleID="s55"><Data ss:Type="Number">1.7250708</Data></Cell><Cell ss:StyleID="s55"><Data ss:Type="String">uc009ofz.1</Data></Cell></Row><Row><Cell ss:StyleID="s55"><Data ss:Type="String">ASMM9PARTA050919</Data></Cell><Cell ss:StyleID="s55"><Data ss:Type="Number">0.01501733616</Data></Cell><Cell ss:StyleID="s55"><Data ss:Type="Number">0.327041192</Data></Cell><Cell ss:StyleID="s55"><Data ss:Type="Number">1.7239496</Data></Cell><Cell ss:StyleID="s55"><Data ss:Type="String">uc009glf.1</Data></Cell></Row><Row><Cell ss:StyleID="s55"><Data ss:Type="String">MM9LINCRNAEXON11969-_P1</Data></Cell><Cell ss:StyleID="s55"><Data ss:Type="Number">0.00383299839</Data></Cell><Cell ss:StyleID="s55"><Data ss:Type="Number">0.255245358</Data></Cell><Cell ss:StyleID="s55"><Data ss:Type="Number">1.7237892</Data></Cell><Cell ss:StyleID="s55"><Data ss:Type="String">MM9LINCRNAEXON11969-</Data></Cell></Row><Row><Cell ss:StyleID="s55"><Data ss:Type="String">ASMM9PARTA004259</Data></Cell><Cell ss:StyleID="s55"><Data ss:Type="Number">0.04619768837</Data></Cell><Cell ss:StyleID="s55"><Data ss:Type="Number">0.427505895</Data></Cell><Cell ss:StyleID="s55"><Data ss:Type="Number">1.7230617</Data></Cell><Cell ss:StyleID="s55"><Data ss:Type="String">AK051383</Data></Cell></Row><Row><Cell ss:StyleID="s55"><Data ss:Type="String">MM9LINCRNAEXON11604+_P1</Data></Cell><Cell ss:StyleID="s55"><Data ss:Type="Number">0.02075330555</Data></Cell><Cell ss:StyleID="s55"><Data ss:Type="Number">0.354434487</Data></Cell><Cell ss:StyleID="s55"><Data ss:Type="Number">1.719445</Data></Cell><Cell ss:StyleID="s55"><Data ss:Type="String">MM9LINCRNAEXON11604+</Data></Cell></Row><Row><Cell ss:StyleID="s55"><Data ss:Type="String">MM9LINCRNAEXON10194+_P1</Data></Cell><Cell ss:StyleID="s55"><Data ss:Type="Number">0.00875436173</Data></Cell><Cell ss:StyleID="s55"><Data ss:Type="Number">0.299678982</Data></Cell><Cell ss:StyleID="s55"><Data ss:Type="Number">1.7191827</Data></Cell><Cell ss:StyleID="s55"><Data ss:Type="String">MM9LINCRNAEXON10194+</Data></Cell></Row><Row><Cell ss:StyleID="s55"><Data ss:Type="String">ASMM9PARTA000749</Data></Cell><Cell ss:StyleID="s55"><Data ss:Type="Number">0.0429127681</Data></Cell><Cell ss:StyleID="s55"><Data ss:Type="Number">0.421612096</Data></Cell><Cell ss:StyleID="s55"><Data ss:Type="Number">1.7154444</Data></Cell><Cell ss:StyleID="s55"><Data ss:Type="String">AK014161</Data></Cell></Row><Row><Cell ss:StyleID="s55"><Data ss:Type="String">ASMM9PARTA049715</Data></Cell><Cell ss:StyleID="s55"><Data ss:Type="Number">0.01520749524</Data></Cell><Cell ss:StyleID="s55"><Data ss:Type="Number">0.327677795</Data></Cell><Cell ss:StyleID="s55"><Data ss:Type="Number">1.7004861</Data></Cell><Cell ss:StyleID="s55"><Data ss:Type="String">uc008usj.1</Data></Cell></Row><Row><Cell ss:StyleID="s55"><Data ss:Type="String">ASMM9PARTA001378</Data></Cell><Cell ss:StyleID="s55"><Data ss:Type="Number">0.01041776323</Data></Cell><Cell ss:StyleID="s55"><Data ss:Type="Number">0.306659275</Data></Cell><Cell ss:StyleID="s55"><Data ss:Type="Number">1.7001392</Data></Cell><Cell ss:StyleID="s55"><Data ss:Type="String">AK017910</Data></Cell></Row><Row><Cell ss:StyleID="s55"><Data ss:Type="String">ASMM9PARTA050179</Data></Cell><Cell ss:StyleID="s55"><Data ss:Type="Number">0.01038443422</Data></Cell><Cell ss:StyleID="s55"><Data ss:Type="Number">0.306659275</Data></Cell><Cell ss:StyleID="s55"><Data ss:Type="Number">1.6993159</Data></Cell><Cell ss:StyleID="s55"><Data ss:Type="String">uc008ynf.1</Data></Cell></Row><Row><Cell ss:StyleID="s55"><Data ss:Type="String">ASMM9PARTA004080</Data></Cell><Cell ss:StyleID="s55"><Data ss:Type="Number">0.00397092905</Data></Cell><Cell ss:StyleID="s55"><Data ss:Type="Number">0.259197282</Data></Cell><Cell ss:StyleID="s55"><Data ss:Type="Number">1.6987806</Data></Cell><Cell ss:StyleID="s55"><Data ss:Type="String">AK048779</Data></Cell></Row><Row><Cell ss:StyleID="s55"><Data ss:Type="String">ASMM9PARTA047084</Data></Cell><Cell ss:StyleID="s55"><Data ss:Type="Number">0.02162020585</Data></Cell><Cell ss:StyleID="s55"><Data ss:Type="Number">0.359580477</Data></Cell><Cell ss:StyleID="s55"><Data ss:Type="Number">1.6983239</Data></Cell><Cell ss:StyleID="s55"><Data ss:Type="String">uc007nsp.1</Data></Cell></Row><Row><Cell ss:StyleID="s55"><Data ss:Type="String">ASMM9PARTA000385</Data></Cell><Cell ss:StyleID="s55"><Data ss:Type="Number">0.00898356026</Data></Cell><Cell ss:StyleID="s55"><Data ss:Type="Number">0.302203956</Data></Cell><Cell ss:StyleID="s55"><Data ss:Type="Number">1.6978543</Data></Cell><Cell ss:StyleID="s55"><Data ss:Type="String">AK007019</Data></Cell></Row><Row><Cell ss:StyleID="s55"><Data ss:Type="String">ASMM9PARTA003560</Data></Cell><Cell ss:StyleID="s55"><Data ss:Type="Number">0.00060571757</Data></Cell><Cell ss:StyleID="s55"><Data ss:Type="Number">0.211343091</Data></Cell><Cell ss:StyleID="s55"><Data ss:Type="Number">1.6957557</Data></Cell><Cell ss:StyleID="s55"><Data ss:Type="String">AK044233</Data></Cell></Row><Row><Cell ss:StyleID="s55"><Data ss:Type="String">ASMM9PARTA048710</Data></Cell><Cell ss:StyleID="s55"><Data ss:Type="Number">0.00207222706</Data></Cell><Cell ss:StyleID="s55"><Data ss:Type="Number">0.238122686</Data></Cell><Cell ss:StyleID="s55"><Data ss:Type="Number">1.692472</Data></Cell><Cell ss:StyleID="s55"><Data ss:Type="String">uc008chb.1</Data></Cell></Row><Row><Cell ss:StyleID="s55"><Data ss:Type="String">ASMM9PARTA048710</Data></Cell><Cell ss:StyleID="s55"><Data ss:Type="Number">0.00207222706</Data></Cell><Cell ss:StyleID="s55"><Data ss:Type="Number">0.238122686</Data></Cell><Cell ss:StyleID="s55"><Data ss:Type="Number">1.692472</Data></Cell><Cell ss:StyleID="s55"><Data ss:Type="String">uc008chb.1</Data></Cell></Row><Row><Cell ss:StyleID="s55"><Data ss:Type="String">ASMM9PARTA048710</Data></Cell><Cell ss:StyleID="s55"><Data ss:Type="Number">0.00207222706</Data></Cell><Cell ss:StyleID="s55"><Data ss:Type="Number">0.238122686</Data></Cell><Cell ss:StyleID="s55"><Data ss:Type="Number">1.692472</Data></Cell><Cell ss:StyleID="s55"><Data ss:Type="String">uc008chb.1</Data></Cell></Row><Row><Cell ss:StyleID="s55"><Data ss:Type="String">ASMM9PARTA048710</Data></Cell><Cell ss:StyleID="s55"><Data ss:Type="Number">0.00207222706</Data></Cell><Cell ss:StyleID="s55"><Data ss:Type="Number">0.238122686</Data></Cell><Cell ss:StyleID="s55"><Data ss:Type="Number">1.692472</Data></Cell><Cell ss:StyleID="s55"><Data ss:Type="String">uc008chb.1</Data></Cell></Row><Row><Cell ss:StyleID="s55"><Data ss:Type="String">ASMM9PARTA048710</Data></Cell><Cell ss:StyleID="s55"><Data ss:Type="Number">0.00207222706</Data></Cell><Cell ss:StyleID="s55"><Data ss:Type="Number">0.238122686</Data></Cell><Cell ss:StyleID="s55"><Data ss:Type="Number">1.692472</Data></Cell><Cell ss:StyleID="s55"><Data ss:Type="String">uc008chb.1</Data></Cell></Row><Row><Cell ss:StyleID="s55"><Data ss:Type="String">ASMM9PARTA048710</Data></Cell><Cell ss:StyleID="s55"><Data ss:Type="Number">0.00207222706</Data></Cell><Cell ss:StyleID="s55"><Data ss:Type="Number">0.238122686</Data></Cell><Cell ss:StyleID="s55"><Data ss:Type="Number">1.692472</Data></Cell><Cell ss:StyleID="s55"><Data ss:Type="String">uc008chb.1</Data></Cell></Row><Row><Cell ss:StyleID="s55"><Data ss:Type="String">ASMM9PARTA048710</Data></Cell><Cell ss:StyleID="s55"><Data ss:Type="Number">0.00207222706</Data></Cell><Cell ss:StyleID="s55"><Data ss:Type="Number">0.238122686</Data></Cell><Cell ss:StyleID="s55"><Data ss:Type="Number">1.692472</Data></Cell><Cell ss:StyleID="s55"><Data ss:Type="String">uc008chb.1</Data></Cell></Row><Row><Cell ss:StyleID="s55"><Data ss:Type="String">ASMM9PARTA048710</Data></Cell><Cell ss:StyleID="s55"><Data ss:Type="Number">0.00207222706</Data></Cell><Cell ss:StyleID="s55"><Data ss:Type="Number">0.238122686</Data></Cell><Cell ss:StyleID="s55"><Data ss:Type="Number">1.692472</Data></Cell><Cell ss:StyleID="s55"><Data ss:Type="String">uc008chb.1</Data></Cell></Row><Row><Cell ss:StyleID="s55"><Data ss:Type="String">ASMM9PARTA045127</Data></Cell><Cell ss:StyleID="s55"><Data ss:Type="Number">0.01784646111</Data></Cell><Cell ss:StyleID="s55"><Data ss:Type="Number">0.335664901</Data></Cell><Cell ss:StyleID="s55"><Data ss:Type="Number">1.6875739</Data></Cell><Cell ss:StyleID="s55"><Data ss:Type="String">NR_015525</Data></Cell></Row><Row><Cell ss:StyleID="s55"><Data ss:Type="String">ASMM9PARTA010409</Data></Cell><Cell ss:StyleID="s55"><Data ss:Type="Number">0.00179342113</Data></Cell><Cell ss:StyleID="s55"><Data ss:Type="Number">0.233614806</Data></Cell><Cell ss:StyleID="s55"><Data ss:Type="Number">1.6851075</Data></Cell><Cell ss:StyleID="s55"><Data ss:Type="String">ENSMUST00000114435</Data></Cell></Row><Row><Cell ss:StyleID="s55"><Data ss:Type="String">ASMM9PARTA001778</Data></Cell><Cell ss:StyleID="s55"><Data ss:Type="Number">0.01222103581</Data></Cell><Cell ss:StyleID="s55"><Data ss:Type="Number">0.313571566</Data></Cell><Cell ss:StyleID="s55"><Data ss:Type="Number">1.6766318</Data></Cell><Cell ss:StyleID="s55"><Data ss:Type="String">AK020997</Data></Cell></Row><Row><Cell ss:StyleID="s55"><Data ss:Type="String">ASMM9PARTA017804</Data></Cell><Cell ss:StyleID="s55"><Data ss:Type="Number">0.0217912447</Data></Cell><Cell ss:StyleID="s55"><Data ss:Type="Number">0.359645166</Data></Cell><Cell ss:StyleID="s55"><Data ss:Type="Number">1.6723321</Data></Cell><Cell ss:StyleID="s55"><Data ss:Type="String">ENSMUST00000160429</Data></Cell></Row><Row><Cell ss:StyleID="s55"><Data ss:Type="String">ASMM9PARTA017706</Data></Cell><Cell ss:StyleID="s55"><Data ss:Type="Number">0.04220612587</Data></Cell><Cell ss:StyleID="s55"><Data ss:Type="Number">0.420919852</Data></Cell><Cell ss:StyleID="s55"><Data ss:Type="Number">1.6705871</Data></Cell><Cell ss:StyleID="s55"><Data ss:Type="String">ENSMUST00000153814</Data></Cell></Row><Row><Cell ss:StyleID="s55"><Data ss:Type="String">ASMM9PARTA017706</Data></Cell><Cell ss:StyleID="s55"><Data ss:Type="Number">0.04220612587</Data></Cell><Cell ss:StyleID="s55"><Data ss:Type="Number">0.420919852</Data></Cell><Cell ss:StyleID="s55"><Data ss:Type="Number">1.6705871</Data></Cell><Cell ss:StyleID="s55"><Data ss:Type="String">ENSMUST00000153814</Data></Cell></Row><Row><Cell ss:StyleID="s55"><Data ss:Type="String">ASMM9PARTA004586</Data></Cell><Cell ss:StyleID="s55"><Data ss:Type="Number">0.00882319479</Data></Cell><Cell ss:StyleID="s55"><Data ss:Type="Number">0.300587652</Data></Cell><Cell ss:StyleID="s55"><Data ss:Type="Number">1.6686108</Data></Cell><Cell ss:StyleID="s55"><Data ss:Type="String">AK076489</Data></Cell></Row><Row><Cell ss:StyleID="s55"><Data ss:Type="String">ASMM9PARTA004586</Data></Cell><Cell ss:StyleID="s55"><Data ss:Type="Number">0.00882319479</Data></Cell><Cell ss:StyleID="s55"><Data ss:Type="Number">0.300587652</Data></Cell><Cell ss:StyleID="s55"><Data ss:Type="Number">1.6686108</Data></Cell><Cell ss:StyleID="s55"><Data ss:Type="String">AK076489</Data></Cell></Row><Row><Cell ss:StyleID="s55"><Data ss:Type="String">ASMM9PARTA004586</Data></Cell><Cell ss:StyleID="s55"><Data ss:Type="Number">0.00882319479</Data></Cell><Cell ss:StyleID="s55"><Data ss:Type="Number">0.300587652</Data></Cell><Cell ss:StyleID="s55"><Data ss:Type="Number">1.6686108</Data></Cell><Cell ss:StyleID="s55"><Data ss:Type="String">AK076489</Data></Cell></Row><Row><Cell ss:StyleID="s55"><Data ss:Type="String">ASMM9PARTA000462</Data></Cell><Cell ss:StyleID="s55"><Data ss:Type="Number">0.01911080995</Data></Cell><Cell ss:StyleID="s55"><Data ss:Type="Number">0.34223269</Data></Cell><Cell ss:StyleID="s55"><Data ss:Type="Number">1.6660369</Data></Cell><Cell ss:StyleID="s55"><Data ss:Type="String">AK008031</Data></Cell></Row><Row><Cell ss:StyleID="s55"><Data ss:Type="String">ASMM9PARTA007680</Data></Cell><Cell ss:StyleID="s55"><Data ss:Type="Number">0.02271047728</Data></Cell><Cell ss:StyleID="s55"><Data ss:Type="Number">0.363811132</Data></Cell><Cell ss:StyleID="s55"><Data ss:Type="Number">1.6620472</Data></Cell><Cell ss:StyleID="s55"><Data ss:Type="String">AK143003</Data></Cell></Row><Row><Cell ss:StyleID="s55"><Data ss:Type="String">ASMM9PARTA045611</Data></Cell><Cell ss:StyleID="s55"><Data ss:Type="Number">0.04773289841</Data></Cell><Cell ss:StyleID="s55"><Data ss:Type="Number">0.431243282</Data></Cell><Cell ss:StyleID="s55"><Data ss:Type="Number">1.661745</Data></Cell><Cell ss:StyleID="s55"><Data ss:Type="String">NR_030720</Data></Cell></Row><Row><Cell ss:StyleID="s55"><Data ss:Type="String">ASMM9PARTA045813</Data></Cell><Cell ss:StyleID="s55"><Data ss:Type="Number">0.04907351275</Data></Cell><Cell ss:StyleID="s55"><Data ss:Type="Number">0.434341435</Data></Cell><Cell ss:StyleID="s55"><Data ss:Type="Number">1.6579559</Data></Cell><Cell ss:StyleID="s55"><Data ss:Type="String">NR_028416</Data></Cell></Row><Row><Cell ss:StyleID="s55"><Data ss:Type="String">ASMM9PARTA001621</Data></Cell><Cell ss:StyleID="s55"><Data ss:Type="Number">0.01499180915</Data></Cell><Cell ss:StyleID="s55"><Data ss:Type="Number">0.327041192</Data></Cell><Cell ss:StyleID="s55"><Data ss:Type="Number">1.6576244</Data></Cell><Cell ss:StyleID="s55"><Data ss:Type="String">AK020154</Data></Cell></Row><Row><Cell ss:StyleID="s55"><Data ss:Type="String">ASMM9PARTA001365</Data></Cell><Cell ss:StyleID="s55"><Data ss:Type="Number">0.01946031815</Data></Cell><Cell ss:StyleID="s55"><Data ss:Type="Number">0.344410374</Data></Cell><Cell ss:StyleID="s55"><Data ss:Type="Number">1.652754</Data></Cell><Cell ss:StyleID="s55"><Data ss:Type="String">AK017643</Data></Cell></Row><Row><Cell ss:StyleID="s55"><Data ss:Type="String">BG093283_P1</Data></Cell><Cell ss:StyleID="s55"><Data ss:Type="Number">0.00569061083</Data></Cell><Cell ss:StyleID="s55"><Data ss:Type="Number">0.276633171</Data></Cell><Cell ss:StyleID="s55"><Data ss:Type="Number">1.6511274</Data></Cell><Cell ss:StyleID="s55"><Data ss:Type="String">BG093283</Data></Cell></Row><Row><Cell ss:StyleID="s55"><Data ss:Type="String">MM9LINCRNAEXON11859-_P1</Data></Cell><Cell ss:StyleID="s55"><Data ss:Type="Number">0.0332076594</Data></Cell><Cell ss:StyleID="s55"><Data ss:Type="Number">0.398128265</Data></Cell><Cell ss:StyleID="s55"><Data ss:Type="Number">1.6507516</Data></Cell><Cell ss:StyleID="s55"><Data ss:Type="String">MM9LINCRNAEXON11859-</Data></Cell></Row><Row><Cell ss:StyleID="s55"><Data ss:Type="String">CUST_94_PI426073487</Data></Cell><Cell ss:StyleID="s55"><Data ss:Type="Number">0.01154490656</Data></Cell><Cell ss:StyleID="s55"><Data ss:Type="Number">0.308930527</Data></Cell><Cell ss:StyleID="s55"><Data ss:Type="Number">1.6505055</Data></Cell><Cell ss:StyleID="s55"><Data ss:Type="String">uc.96+</Data></Cell></Row><Row><Cell ss:StyleID="s55"><Data ss:Type="String">ASMM9PARTA049275</Data></Cell><Cell ss:StyleID="s55"><Data ss:Type="Number">0.00033476599</Data></Cell><Cell ss:StyleID="s55"><Data ss:Type="Number">0.175867537</Data></Cell><Cell ss:StyleID="s55"><Data ss:Type="Number">1.646822</Data></Cell><Cell ss:StyleID="s55"><Data ss:Type="String">uc008onz.1</Data></Cell></Row><Row><Cell ss:StyleID="s55"><Data ss:Type="String">ASMM9PARTA003459</Data></Cell><Cell ss:StyleID="s55"><Data ss:Type="Number">0.03719768714</Data></Cell><Cell ss:StyleID="s55"><Data ss:Type="Number">0.408360753</Data></Cell><Cell ss:StyleID="s55"><Data ss:Type="Number">1.6453361</Data></Cell><Cell ss:StyleID="s55"><Data ss:Type="String">AK043390</Data></Cell></Row><Row><Cell ss:StyleID="s55"><Data ss:Type="String">ASMM9PARTA008548</Data></Cell><Cell ss:StyleID="s55"><Data ss:Type="Number">0.014747714</Data></Cell><Cell ss:StyleID="s55"><Data ss:Type="Number">0.32592683</Data></Cell><Cell ss:StyleID="s55"><Data ss:Type="Number">1.6418455</Data></Cell><Cell ss:StyleID="s55"><Data ss:Type="String">AK158591</Data></Cell></Row><Row><Cell ss:StyleID="s55"><Data ss:Type="String">ASMM9PARTA008548</Data></Cell><Cell ss:StyleID="s55"><Data ss:Type="Number">0.014747714</Data></Cell><Cell ss:StyleID="s55"><Data ss:Type="Number">0.32592683</Data></Cell><Cell ss:StyleID="s55"><Data ss:Type="Number">1.6418455</Data></Cell><Cell ss:StyleID="s55"><Data ss:Type="String">AK158591</Data></Cell></Row><Row><Cell ss:StyleID="s55"><Data ss:Type="String">ASMM9PARTA005824</Data></Cell><Cell ss:StyleID="s55"><Data ss:Type="Number">0.03914753854</Data></Cell><Cell ss:StyleID="s55"><Data ss:Type="Number">0.413555971</Data></Cell><Cell ss:StyleID="s55"><Data ss:Type="Number">1.6400531</Data></Cell><Cell ss:StyleID="s55"><Data ss:Type="String">AK086836</Data></Cell></Row><Row><Cell ss:StyleID="s55"><Data ss:Type="String">ASMM9PARTA051426</Data></Cell><Cell ss:StyleID="s55"><Data ss:Type="Number">0.0036913782</Data></Cell><Cell ss:StyleID="s55"><Data ss:Type="Number">0.252881357</Data></Cell><Cell ss:StyleID="s55"><Data ss:Type="Number">1.6363979</Data></Cell><Cell ss:StyleID="s55"><Data ss:Type="String">uc009lrv.1</Data></Cell></Row><Row><Cell ss:StyleID="s55"><Data ss:Type="String">ASMM9PARTA004022</Data></Cell><Cell ss:StyleID="s55"><Data ss:Type="Number">0.00413989811</Data></Cell><Cell ss:StyleID="s55"><Data ss:Type="Number">0.259915641</Data></Cell><Cell ss:StyleID="s55"><Data ss:Type="Number">1.6357017</Data></Cell><Cell ss:StyleID="s55"><Data ss:Type="String">AK048117</Data></Cell></Row><Row><Cell ss:StyleID="s55"><Data ss:Type="String">ASMM9PARTA050481</Data></Cell><Cell ss:StyleID="s55"><Data ss:Type="Number">0.02352644514</Data></Cell><Cell ss:StyleID="s55"><Data ss:Type="Number">0.367244302</Data></Cell><Cell ss:StyleID="s55"><Data ss:Type="Number">1.6340721</Data></Cell><Cell ss:StyleID="s55"><Data ss:Type="String">uc009add.1</Data></Cell></Row><Row><Cell ss:StyleID="s55"><Data ss:Type="String">MM9LINCRNAEXON11493-_P1</Data></Cell><Cell ss:StyleID="s55"><Data ss:Type="Number">0.02375142657</Data></Cell><Cell ss:StyleID="s55"><Data ss:Type="Number">0.367940162</Data></Cell><Cell ss:StyleID="s55"><Data ss:Type="Number">1.6338474</Data></Cell><Cell ss:StyleID="s55"><Data ss:Type="String">MM9LINCRNAEXON11493-</Data></Cell></Row><Row><Cell ss:StyleID="s55"><Data ss:Type="String">ASMM9PARTA002818</Data></Cell><Cell ss:StyleID="s55"><Data ss:Type="Number">0.0042761111</Data></Cell><Cell ss:StyleID="s55"><Data ss:Type="Number">0.260754561</Data></Cell><Cell ss:StyleID="s55"><Data ss:Type="Number">1.6329491</Data></Cell><Cell ss:StyleID="s55"><Data ss:Type="String">AK038409</Data></Cell></Row><Row><Cell ss:StyleID="s55"><Data ss:Type="String">ASMM9PARTA015988</Data></Cell><Cell ss:StyleID="s55"><Data ss:Type="Number">0.01581460055</Data></Cell><Cell ss:StyleID="s55"><Data ss:Type="Number">0.328159573</Data></Cell><Cell ss:StyleID="s55"><Data ss:Type="Number">1.6306815</Data></Cell><Cell ss:StyleID="s55"><Data ss:Type="String">ENSMUST00000141723</Data></Cell></Row><Row><Cell ss:StyleID="s55"><Data ss:Type="String">ASMM9PARTA004908</Data></Cell><Cell ss:StyleID="s55"><Data ss:Type="Number">0.00986353365</Data></Cell><Cell ss:StyleID="s55"><Data ss:Type="Number">0.305421273</Data></Cell><Cell ss:StyleID="s55"><Data ss:Type="Number">1.6280682</Data></Cell><Cell ss:StyleID="s55"><Data ss:Type="String">AK079657</Data></Cell></Row><Row><Cell ss:StyleID="s55"><Data ss:Type="String">ASMM9PARTA012454</Data></Cell><Cell ss:StyleID="s55"><Data ss:Type="Number">0.00503180221</Data></Cell><Cell ss:StyleID="s55"><Data ss:Type="Number">0.26851184</Data></Cell><Cell ss:StyleID="s55"><Data ss:Type="Number">1.6235408</Data></Cell><Cell ss:StyleID="s55"><Data ss:Type="String">ENSMUST00000120870</Data></Cell></Row><Row><Cell ss:StyleID="s55"><Data ss:Type="String">ASMM9PARTA007608</Data></Cell><Cell ss:StyleID="s55"><Data ss:Type="Number">0.01173241326</Data></Cell><Cell ss:StyleID="s55"><Data ss:Type="Number">0.308930527</Data></Cell><Cell ss:StyleID="s55"><Data ss:Type="Number">1.6223562</Data></Cell><Cell ss:StyleID="s55"><Data ss:Type="String">AK144404</Data></Cell></Row><Row><Cell ss:StyleID="s55"><Data ss:Type="String">ASMM9PARTA007569</Data></Cell><Cell ss:StyleID="s55"><Data ss:Type="Number">0.00054342171</Data></Cell><Cell ss:StyleID="s55"><Data ss:Type="Number">0.211110569</Data></Cell><Cell ss:StyleID="s55"><Data ss:Type="Number">1.6196477</Data></Cell><Cell ss:StyleID="s55"><Data ss:Type="String">AK143140</Data></Cell></Row><Row><Cell ss:StyleID="s55"><Data ss:Type="String">ASMM9PARTA007569</Data></Cell><Cell ss:StyleID="s55"><Data ss:Type="Number">0.00054342171</Data></Cell><Cell ss:StyleID="s55"><Data ss:Type="Number">0.211110569</Data></Cell><Cell ss:StyleID="s55"><Data ss:Type="Number">1.6196477</Data></Cell><Cell ss:StyleID="s55"><Data ss:Type="String">AK143140</Data></Cell></Row><Row><Cell ss:StyleID="s55"><Data ss:Type="String">ASMM9PARTA007569</Data></Cell><Cell ss:StyleID="s55"><Data ss:Type="Number">0.00054342171</Data></Cell><Cell ss:StyleID="s55"><Data ss:Type="Number">0.211110569</Data></Cell><Cell ss:StyleID="s55"><Data ss:Type="Number">1.6196477</Data></Cell><Cell ss:StyleID="s55"><Data ss:Type="String">AK143140</Data></Cell></Row><Row><Cell ss:StyleID="s55"><Data ss:Type="String">ASMM9PARTA007569</Data></Cell><Cell ss:StyleID="s55"><Data ss:Type="Number">0.00054342171</Data></Cell><Cell ss:StyleID="s55"><Data ss:Type="Number">0.211110569</Data></Cell><Cell ss:StyleID="s55"><Data ss:Type="Number">1.6196477</Data></Cell><Cell ss:StyleID="s55"><Data ss:Type="String">AK143140</Data></Cell></Row><Row><Cell ss:StyleID="s55"><Data ss:Type="String">ASMM9PARTA004877</Data></Cell><Cell ss:StyleID="s55"><Data ss:Type="Number">0.01636485646</Data></Cell><Cell ss:StyleID="s55"><Data ss:Type="Number">0.331787822</Data></Cell><Cell ss:StyleID="s55"><Data ss:Type="Number">1.6189465</Data></Cell><Cell ss:StyleID="s55"><Data ss:Type="String">AK079376</Data></Cell></Row><Row><Cell ss:StyleID="s55"><Data ss:Type="String">CUST_196_PI426409190</Data></Cell><Cell ss:StyleID="s55"><Data ss:Type="Number">0.04936909826</Data></Cell><Cell ss:StyleID="s55"><Data ss:Type="Number">0.434341435</Data></Cell><Cell ss:StyleID="s55"><Data ss:Type="Number">1.6181005</Data></Cell><Cell ss:StyleID="s55"><Data ss:Type="String">AK171173</Data></Cell></Row><Row><Cell ss:StyleID="s55"><Data ss:Type="String">ASMM9PARTA004351</Data></Cell><Cell ss:StyleID="s55"><Data ss:Type="Number">0.04558271943</Data></Cell><Cell ss:StyleID="s55"><Data ss:Type="Number">0.426922863</Data></Cell><Cell ss:StyleID="s55"><Data ss:Type="Number">1.6163273</Data></Cell><Cell ss:StyleID="s55"><Data ss:Type="String">AK052706</Data></Cell></Row><Row><Cell ss:StyleID="s55"><Data ss:Type="String">ASMM9PARTA009009</Data></Cell><Cell ss:StyleID="s55"><Data ss:Type="Number">0.03186768454</Data></Cell><Cell ss:StyleID="s55"><Data ss:Type="Number">0.393003539</Data></Cell><Cell ss:StyleID="s55"><Data ss:Type="Number">1.6147435</Data></Cell><Cell ss:StyleID="s55"><Data ss:Type="String">AK158912</Data></Cell></Row><Row><Cell ss:StyleID="s55"><Data ss:Type="String">ASMM9PARTA007474</Data></Cell><Cell ss:StyleID="s55"><Data ss:Type="Number">0.0104485314</Data></Cell><Cell ss:StyleID="s55"><Data ss:Type="Number">0.306659275</Data></Cell><Cell ss:StyleID="s55"><Data ss:Type="Number">1.6127413</Data></Cell><Cell ss:StyleID="s55"><Data ss:Type="String">AK144725</Data></Cell></Row><Row><Cell ss:StyleID="s55"><Data ss:Type="String">ASMM9PARTA007272</Data></Cell><Cell ss:StyleID="s55"><Data ss:Type="Number">0.01181564869</Data></Cell><Cell ss:StyleID="s55"><Data ss:Type="Number">0.308930527</Data></Cell><Cell ss:StyleID="s55"><Data ss:Type="Number">1.6092119</Data></Cell><Cell ss:StyleID="s55"><Data ss:Type="String">AK140000</Data></Cell></Row><Row><Cell ss:StyleID="s55"><Data ss:Type="String">ASMM9PARTA005688</Data></Cell><Cell ss:StyleID="s55"><Data ss:Type="Number">0.0060506028</Data></Cell><Cell ss:StyleID="s55"><Data ss:Type="Number">0.28088695</Data></Cell><Cell ss:StyleID="s55"><Data ss:Type="Number">1.6088458</Data></Cell><Cell ss:StyleID="s55"><Data ss:Type="String">AK085930</Data></Cell></Row><Row><Cell ss:StyleID="s55"><Data ss:Type="String">ASMM9PARTA016914</Data></Cell><Cell ss:StyleID="s55"><Data ss:Type="Number">0.00059666528</Data></Cell><Cell ss:StyleID="s55"><Data ss:Type="Number">0.211343091</Data></Cell><Cell ss:StyleID="s55"><Data ss:Type="Number">1.6077436</Data></Cell><Cell ss:StyleID="s55"><Data ss:Type="String">ENSMUST00000150337</Data></Cell></Row><Row><Cell ss:StyleID="s55"><Data ss:Type="String">ASMM9PARTA008975</Data></Cell><Cell ss:StyleID="s55"><Data ss:Type="Number">0.00494043913</Data></Cell><Cell ss:StyleID="s55"><Data ss:Type="Number">0.26851184</Data></Cell><Cell ss:StyleID="s55"><Data ss:Type="Number">1.6027051</Data></Cell><Cell ss:StyleID="s55"><Data ss:Type="String">AK160312</Data></Cell></Row><Row><Cell ss:StyleID="s55"><Data ss:Type="String">ASMM9PARTA002151</Data></Cell><Cell ss:StyleID="s55"><Data ss:Type="Number">0.04042711762</Data></Cell><Cell ss:StyleID="s55"><Data ss:Type="Number">0.415847114</Data></Cell><Cell ss:StyleID="s55"><Data ss:Type="Number">1.6026752</Data></Cell><Cell ss:StyleID="s55"><Data ss:Type="String">AK031956</Data></Cell></Row><Row><Cell ss:StyleID="s55"><Data ss:Type="String">ASMM9PARTA015370</Data></Cell><Cell ss:StyleID="s55"><Data ss:Type="Number">0.01679137352</Data></Cell><Cell ss:StyleID="s55"><Data ss:Type="Number">0.332405071</Data></Cell><Cell ss:StyleID="s55"><Data ss:Type="Number">1.602545</Data></Cell><Cell ss:StyleID="s55"><Data ss:Type="String">ENSMUST00000137457</Data></Cell></Row><Row><Cell ss:StyleID="s55"><Data ss:Type="String">DV067603_P1</Data></Cell><Cell ss:StyleID="s55"><Data ss:Type="Number">0.04391611339</Data></Cell><Cell ss:StyleID="s55"><Data ss:Type="Number">0.424252233</Data></Cell><Cell ss:StyleID="s55"><Data ss:Type="Number">1.5995407</Data></Cell><Cell ss:StyleID="s55"><Data ss:Type="String">DV067603</Data></Cell></Row><Row><Cell ss:StyleID="s55"><Data ss:Type="String">ASMM9PARTA017491</Data></Cell><Cell ss:StyleID="s55"><Data ss:Type="Number">0.01807279199</Data></Cell><Cell ss:StyleID="s55"><Data ss:Type="Number">0.337028874</Data></Cell><Cell ss:StyleID="s55"><Data ss:Type="Number">1.5989656</Data></Cell><Cell ss:StyleID="s55"><Data ss:Type="String">ENSMUST00000152070</Data></Cell></Row><Row><Cell ss:StyleID="s55"><Data ss:Type="String">ASMM9PARTA002895</Data></Cell><Cell ss:StyleID="s55"><Data ss:Type="Number">0.03781500064</Data></Cell><Cell ss:StyleID="s55"><Data ss:Type="Number">0.409359993</Data></Cell><Cell ss:StyleID="s55"><Data ss:Type="Number">1.5987383</Data></Cell><Cell ss:StyleID="s55"><Data ss:Type="String">AK039230</Data></Cell></Row><Row><Cell ss:StyleID="s55"><Data ss:Type="String">ASMM9PARTA004204</Data></Cell><Cell ss:StyleID="s55"><Data ss:Type="Number">0.013572786</Data></Cell><Cell ss:StyleID="s55"><Data ss:Type="Number">0.318319497</Data></Cell><Cell ss:StyleID="s55"><Data ss:Type="Number">1.5982819</Data></Cell><Cell ss:StyleID="s55"><Data ss:Type="String">AK050750</Data></Cell></Row><Row><Cell ss:StyleID="s55"><Data ss:Type="String">ASMM9PARTA047757</Data></Cell><Cell ss:StyleID="s55"><Data ss:Type="Number">0.00852265378</Data></Cell><Cell ss:StyleID="s55"><Data ss:Type="Number">0.298373802</Data></Cell><Cell ss:StyleID="s55"><Data ss:Type="Number">1.5870798</Data></Cell><Cell ss:StyleID="s55"><Data ss:Type="String">uc007xwx.1</Data></Cell></Row><Row><Cell ss:StyleID="s55"><Data ss:Type="String">ASMM9PARTA048537</Data></Cell><Cell ss:StyleID="s55"><Data ss:Type="Number">0.03970245596</Data></Cell><Cell ss:StyleID="s55"><Data ss:Type="Number">0.414893946</Data></Cell><Cell ss:StyleID="s55"><Data ss:Type="Number">1.581065</Data></Cell><Cell ss:StyleID="s55"><Data ss:Type="String">uc008alc.1</Data></Cell></Row><Row><Cell ss:StyleID="s55"><Data ss:Type="String">ASMM9PARTA045664</Data></Cell><Cell ss:StyleID="s55"><Data ss:Type="Number">0.00022367354</Data></Cell><Cell ss:StyleID="s55"><Data ss:Type="Number">0.16207289</Data></Cell><Cell ss:StyleID="s55"><Data ss:Type="Number">1.5798382</Data></Cell><Cell ss:StyleID="s55"><Data ss:Type="String">NR_027853</Data></Cell></Row><Row><Cell ss:StyleID="s55"><Data ss:Type="String">ASMM9PARTA001248</Data></Cell><Cell ss:StyleID="s55"><Data ss:Type="Number">0.00284129275</Data></Cell><Cell ss:StyleID="s55"><Data ss:Type="Number">0.24012413</Data></Cell><Cell ss:StyleID="s55"><Data ss:Type="Number">1.5796192</Data></Cell><Cell ss:StyleID="s55"><Data ss:Type="String">AK016840</Data></Cell></Row><Row><Cell ss:StyleID="s55"><Data ss:Type="String">ASMM9PARTA003973</Data></Cell><Cell ss:StyleID="s55"><Data ss:Type="Number">0.040667007</Data></Cell><Cell ss:StyleID="s55"><Data ss:Type="Number">0.416173216</Data></Cell><Cell ss:StyleID="s55"><Data ss:Type="Number">1.576957</Data></Cell><Cell ss:StyleID="s55"><Data ss:Type="String">AK047679</Data></Cell></Row><Row><Cell ss:StyleID="s55"><Data ss:Type="String">ASMM9PARTA001336</Data></Cell><Cell ss:StyleID="s55"><Data ss:Type="Number">0.01189372513</Data></Cell><Cell ss:StyleID="s55"><Data ss:Type="Number">0.310267392</Data></Cell><Cell ss:StyleID="s55"><Data ss:Type="Number">1.5766153</Data></Cell><Cell ss:StyleID="s55"><Data ss:Type="String">AK017366</Data></Cell></Row><Row><Cell ss:StyleID="s55"><Data ss:Type="String">ASMM9PARTA002767</Data></Cell><Cell ss:StyleID="s55"><Data ss:Type="Number">0.04966529033</Data></Cell><Cell ss:StyleID="s55"><Data ss:Type="Number">0.434341435</Data></Cell><Cell ss:StyleID="s55"><Data ss:Type="Number">1.5758144</Data></Cell><Cell ss:StyleID="s55"><Data ss:Type="String">AK037866</Data></Cell></Row><Row><Cell ss:StyleID="s55"><Data ss:Type="String">ASMM9PARTA048889</Data></Cell><Cell ss:StyleID="s55"><Data ss:Type="Number">0.04363088858</Data></Cell><Cell ss:StyleID="s55"><Data ss:Type="Number">0.423405956</Data></Cell><Cell ss:StyleID="s55"><Data ss:Type="Number">1.5743183</Data></Cell><Cell ss:StyleID="s55"><Data ss:Type="String">uc008ewm.1</Data></Cell></Row><Row><Cell ss:StyleID="s55"><Data ss:Type="String">ASMM9PARTA048889</Data></Cell><Cell ss:StyleID="s55"><Data ss:Type="Number">0.04363088858</Data></Cell><Cell ss:StyleID="s55"><Data ss:Type="Number">0.423405956</Data></Cell><Cell ss:StyleID="s55"><Data ss:Type="Number">1.5743183</Data></Cell><Cell ss:StyleID="s55"><Data ss:Type="String">uc008ewm.1</Data></Cell></Row><Row><Cell ss:StyleID="s55"><Data ss:Type="String">ASMM9PARTA017592</Data></Cell><Cell ss:StyleID="s55"><Data ss:Type="Number">0.00896061397</Data></Cell><Cell ss:StyleID="s55"><Data ss:Type="Number">0.302203956</Data></Cell><Cell ss:StyleID="s55"><Data ss:Type="Number">1.5742558</Data></Cell><Cell ss:StyleID="s55"><Data ss:Type="String">ENSMUST00000154720</Data></Cell></Row><Row><Cell ss:StyleID="s55"><Data ss:Type="String">ASMM9PARTA017592</Data></Cell><Cell ss:StyleID="s55"><Data ss:Type="Number">0.00896061397</Data></Cell><Cell ss:StyleID="s55"><Data ss:Type="Number">0.302203956</Data></Cell><Cell ss:StyleID="s55"><Data ss:Type="Number">1.5742558</Data></Cell><Cell ss:StyleID="s55"><Data ss:Type="String">ENSMUST00000154720</Data></Cell></Row><Row><Cell ss:StyleID="s55"><Data ss:Type="String">ASMM9PARTA017592</Data></Cell><Cell ss:StyleID="s55"><Data ss:Type="Number">0.00896061397</Data></Cell><Cell ss:StyleID="s55"><Data ss:Type="Number">0.302203956</Data></Cell><Cell ss:StyleID="s55"><Data ss:Type="Number">1.5742558</Data></Cell><Cell ss:StyleID="s55"><Data ss:Type="String">ENSMUST00000154720</Data></Cell></Row><Row><Cell ss:StyleID="s55"><Data ss:Type="String">ASMM9PARTA017592</Data></Cell><Cell ss:StyleID="s55"><Data ss:Type="Number">0.00896061397</Data></Cell><Cell ss:StyleID="s55"><Data ss:Type="Number">0.302203956</Data></Cell><Cell ss:StyleID="s55"><Data ss:Type="Number">1.5742558</Data></Cell><Cell ss:StyleID="s55"><Data ss:Type="String">ENSMUST00000154720</Data></Cell></Row><Row><Cell ss:StyleID="s55"><Data ss:Type="String">ASMM9PARTA017592</Data></Cell><Cell ss:StyleID="s55"><Data ss:Type="Number">0.00896061397</Data></Cell><Cell ss:StyleID="s55"><Data ss:Type="Number">0.302203956</Data></Cell><Cell ss:StyleID="s55"><Data ss:Type="Number">1.5742558</Data></Cell><Cell ss:StyleID="s55"><Data ss:Type="String">ENSMUST00000154720</Data></Cell></Row><Row><Cell ss:StyleID="s55"><Data ss:Type="String">AV486351_P1</Data></Cell><Cell ss:StyleID="s55"><Data ss:Type="Number">0.03241509914</Data></Cell><Cell ss:StyleID="s55"><Data ss:Type="Number">0.395717221</Data></Cell><Cell ss:StyleID="s55"><Data ss:Type="Number">1.5727416</Data></Cell><Cell ss:StyleID="s55"><Data ss:Type="String">AV486351</Data></Cell></Row><Row><Cell ss:StyleID="s55"><Data ss:Type="String">ASMM9PARTA016246</Data></Cell><Cell ss:StyleID="s55"><Data ss:Type="Number">0.04356118776</Data></Cell><Cell ss:StyleID="s55"><Data ss:Type="Number">0.42303918</Data></Cell><Cell ss:StyleID="s55"><Data ss:Type="Number">1.5722027</Data></Cell><Cell ss:StyleID="s55"><Data ss:Type="String">ENSMUST00000144232</Data></Cell></Row><Row><Cell ss:StyleID="s55"><Data ss:Type="String">ASMM9PARTA049401</Data></Cell><Cell ss:StyleID="s55"><Data ss:Type="Number">9.898877e-5</Data></Cell><Cell ss:StyleID="s55"><Data ss:Type="Number">0.154184616</Data></Cell><Cell ss:StyleID="s55"><Data ss:Type="Number">1.5709431</Data></Cell><Cell ss:StyleID="s55"><Data ss:Type="String">uc008lzo.1</Data></Cell></Row><Row><Cell ss:StyleID="s55"><Data ss:Type="String">ASMM9PARTA001943</Data></Cell><Cell ss:StyleID="s55"><Data ss:Type="Number">0.01079098553</Data></Cell><Cell ss:StyleID="s55"><Data ss:Type="Number">0.307583603</Data></Cell><Cell ss:StyleID="s55"><Data ss:Type="Number">1.5708504</Data></Cell><Cell ss:StyleID="s55"><Data ss:Type="String">AK029259</Data></Cell></Row><Row><Cell ss:StyleID="s55"><Data ss:Type="String">ASMM9PARTA002334</Data></Cell><Cell ss:StyleID="s55"><Data ss:Type="Number">0.00995907445</Data></Cell><Cell ss:StyleID="s55"><Data ss:Type="Number">0.305962076</Data></Cell><Cell ss:StyleID="s55"><Data ss:Type="Number">1.5683976</Data></Cell><Cell ss:StyleID="s55"><Data ss:Type="String">AK033853</Data></Cell></Row><Row><Cell ss:StyleID="s55"><Data ss:Type="String">ASMM9PARTA000077</Data></Cell><Cell ss:StyleID="s55"><Data ss:Type="Number">0.02712048604</Data></Cell><Cell ss:StyleID="s55"><Data ss:Type="Number">0.379507802</Data></Cell><Cell ss:StyleID="s55"><Data ss:Type="Number">1.5675919</Data></Cell><Cell ss:StyleID="s55"><Data ss:Type="String">AK003545</Data></Cell></Row><Row><Cell ss:StyleID="s55"><Data ss:Type="String">ASMM9PARTA004773</Data></Cell><Cell ss:StyleID="s55"><Data ss:Type="Number">0.0132430928</Data></Cell><Cell ss:StyleID="s55"><Data ss:Type="Number">0.3164416</Data></Cell><Cell ss:StyleID="s55"><Data ss:Type="Number">1.5669158</Data></Cell><Cell ss:StyleID="s55"><Data ss:Type="String">AK078624</Data></Cell></Row><Row><Cell ss:StyleID="s55"><Data ss:Type="String">ASMM9PARTA004383</Data></Cell><Cell ss:StyleID="s55"><Data ss:Type="Number">0.03073764224</Data></Cell><Cell ss:StyleID="s55"><Data ss:Type="Number">0.389693929</Data></Cell><Cell ss:StyleID="s55"><Data ss:Type="Number">1.5627798</Data></Cell><Cell ss:StyleID="s55"><Data ss:Type="String">AK053042</Data></Cell></Row><Row><Cell ss:StyleID="s55"><Data ss:Type="String">ASMM9PARTA046504</Data></Cell><Cell ss:StyleID="s55"><Data ss:Type="Number">0.03266566453</Data></Cell><Cell ss:StyleID="s55"><Data ss:Type="Number">0.395846943</Data></Cell><Cell ss:StyleID="s55"><Data ss:Type="Number">1.5584099</Data></Cell><Cell ss:StyleID="s55"><Data ss:Type="String">uc007hsa.1</Data></Cell></Row><Row><Cell ss:StyleID="s55"><Data ss:Type="String">ASMM9PARTA017059</Data></Cell><Cell ss:StyleID="s55"><Data ss:Type="Number">0.01878128859</Data></Cell><Cell ss:StyleID="s55"><Data ss:Type="Number">0.340637136</Data></Cell><Cell ss:StyleID="s55"><Data ss:Type="Number">1.557742</Data></Cell><Cell ss:StyleID="s55"><Data ss:Type="String">ENSMUST00000151949</Data></Cell></Row><Row><Cell ss:StyleID="s55"><Data ss:Type="String">ASMM9PARTA015344</Data></Cell><Cell ss:StyleID="s55"><Data ss:Type="Number">0.01596796911</Data></Cell><Cell ss:StyleID="s55"><Data ss:Type="Number">0.329284678</Data></Cell><Cell ss:StyleID="s55"><Data ss:Type="Number">1.5565208</Data></Cell><Cell ss:StyleID="s55"><Data ss:Type="String">ENSMUST00000139348</Data></Cell></Row><Row><Cell ss:StyleID="s55"><Data ss:Type="String">ASMM9PARTA046712</Data></Cell><Cell ss:StyleID="s55"><Data ss:Type="Number">0.04514721137</Data></Cell><Cell ss:StyleID="s55"><Data ss:Type="Number">0.426588055</Data></Cell><Cell ss:StyleID="s55"><Data ss:Type="Number">1.5564095</Data></Cell><Cell ss:StyleID="s55"><Data ss:Type="String">uc007hna.1</Data></Cell></Row><Row><Cell ss:StyleID="s55"><Data ss:Type="String">ASMM9PARTA046712</Data></Cell><Cell ss:StyleID="s55"><Data ss:Type="Number">0.04514721137</Data></Cell><Cell ss:StyleID="s55"><Data ss:Type="Number">0.426588055</Data></Cell><Cell ss:StyleID="s55"><Data ss:Type="Number">1.5564095</Data></Cell><Cell ss:StyleID="s55"><Data ss:Type="String">uc007hna.1</Data></Cell></Row><Row><Cell ss:StyleID="s55"><Data ss:Type="String">ASMM9PARTA046712</Data></Cell><Cell ss:StyleID="s55"><Data ss:Type="Number">0.04514721137</Data></Cell><Cell ss:StyleID="s55"><Data ss:Type="Number">0.426588055</Data></Cell><Cell ss:StyleID="s55"><Data ss:Type="Number">1.5564095</Data></Cell><Cell ss:StyleID="s55"><Data ss:Type="String">uc007hna.1</Data></Cell></Row><Row><Cell ss:StyleID="s55"><Data ss:Type="String">ASMM9PARTA049541</Data></Cell><Cell ss:StyleID="s55"><Data ss:Type="Number">0.01021931934</Data></Cell><Cell ss:StyleID="s55"><Data ss:Type="Number">0.306323935</Data></Cell><Cell ss:StyleID="s55"><Data ss:Type="Number">1.555482</Data></Cell><Cell ss:StyleID="s55"><Data ss:Type="String">uc008scb.1</Data></Cell></Row><Row><Cell ss:StyleID="s55"><Data ss:Type="String">ASMM9PARTA000399</Data></Cell><Cell ss:StyleID="s55"><Data ss:Type="Number">0.03349028843</Data></Cell><Cell ss:StyleID="s55"><Data ss:Type="Number">0.398541051</Data></Cell><Cell ss:StyleID="s55"><Data ss:Type="Number">1.5548348</Data></Cell><Cell ss:StyleID="s55"><Data ss:Type="String">AK007104</Data></Cell></Row><Row><Cell ss:StyleID="s55"><Data ss:Type="String">ASMM9PARTA003146</Data></Cell><Cell ss:StyleID="s55"><Data ss:Type="Number">0.00664843223</Data></Cell><Cell ss:StyleID="s55"><Data ss:Type="Number">0.28852998</Data></Cell><Cell ss:StyleID="s55"><Data ss:Type="Number">1.5541722</Data></Cell><Cell ss:StyleID="s55"><Data ss:Type="String">AK040981</Data></Cell></Row><Row><Cell ss:StyleID="s55"><Data ss:Type="String">ASMM9PARTA014112</Data></Cell><Cell ss:StyleID="s55"><Data ss:Type="Number">0.00042647795</Data></Cell><Cell ss:StyleID="s55"><Data ss:Type="Number">0.190224961</Data></Cell><Cell ss:StyleID="s55"><Data ss:Type="Number">1.5528028</Data></Cell><Cell ss:StyleID="s55"><Data ss:Type="String">ENSMUST00000128815</Data></Cell></Row><Row><Cell ss:StyleID="s55"><Data ss:Type="String">ASMM9PARTA007805</Data></Cell><Cell ss:StyleID="s55"><Data ss:Type="Number">0.02963647829</Data></Cell><Cell ss:StyleID="s55"><Data ss:Type="Number">0.388436031</Data></Cell><Cell ss:StyleID="s55"><Data ss:Type="Number">1.551741</Data></Cell><Cell ss:StyleID="s55"><Data ss:Type="String">AK145502</Data></Cell></Row><Row><Cell ss:StyleID="s55"><Data ss:Type="String">ASMM9PARTA002139</Data></Cell><Cell ss:StyleID="s55"><Data ss:Type="Number">0.00261495712</Data></Cell><Cell ss:StyleID="s55"><Data ss:Type="Number">0.238617755</Data></Cell><Cell ss:StyleID="s55"><Data ss:Type="Number">1.5515233</Data></Cell><Cell ss:StyleID="s55"><Data ss:Type="String">AK031663</Data></Cell></Row><Row><Cell ss:StyleID="s55"><Data ss:Type="String">ASMM9PARTA050100</Data></Cell><Cell ss:StyleID="s55"><Data ss:Type="Number">0.00750888473</Data></Cell><Cell ss:StyleID="s55"><Data ss:Type="Number">0.295288172</Data></Cell><Cell ss:StyleID="s55"><Data ss:Type="Number">1.5486688</Data></Cell><Cell ss:StyleID="s55"><Data ss:Type="String">uc008xkb.1</Data></Cell></Row><Row><Cell ss:StyleID="s55"><Data ss:Type="String">ASMM9PARTA018896</Data></Cell><Cell ss:StyleID="s55"><Data ss:Type="Number">0.02956890925</Data></Cell><Cell ss:StyleID="s55"><Data ss:Type="Number">0.388436031</Data></Cell><Cell ss:StyleID="s55"><Data ss:Type="Number">1.5486103</Data></Cell><Cell ss:StyleID="s55"><Data ss:Type="String">ENSMUST00000167415</Data></Cell></Row><Row><Cell ss:StyleID="s55"><Data ss:Type="String">ASMM9PARTA018896</Data></Cell><Cell ss:StyleID="s55"><Data ss:Type="Number">0.02956890925</Data></Cell><Cell ss:StyleID="s55"><Data ss:Type="Number">0.388436031</Data></Cell><Cell ss:StyleID="s55"><Data ss:Type="Number">1.5486103</Data></Cell><Cell ss:StyleID="s55"><Data ss:Type="String">ENSMUST00000167415</Data></Cell></Row><Row><Cell ss:StyleID="s55"><Data ss:Type="String">ASMM9PARTA003214</Data></Cell><Cell ss:StyleID="s55"><Data ss:Type="Number">0.02356820966</Data></Cell><Cell ss:StyleID="s55"><Data ss:Type="Number">0.367419999</Data></Cell><Cell ss:StyleID="s55"><Data ss:Type="Number">1.5479739</Data></Cell><Cell ss:StyleID="s55"><Data ss:Type="String">AK041593</Data></Cell></Row><Row><Cell ss:StyleID="s55"><Data ss:Type="String">ASMM9PARTA003214</Data></Cell><Cell ss:StyleID="s55"><Data ss:Type="Number">0.02356820966</Data></Cell><Cell ss:StyleID="s55"><Data ss:Type="Number">0.367419999</Data></Cell><Cell ss:StyleID="s55"><Data ss:Type="Number">1.5479739</Data></Cell><Cell ss:StyleID="s55"><Data ss:Type="String">AK041593</Data></Cell></Row><Row><Cell ss:StyleID="s55"><Data ss:Type="String">ASMM9PARTA014568</Data></Cell><Cell ss:StyleID="s55"><Data ss:Type="Number">0.00214625641</Data></Cell><Cell ss:StyleID="s55"><Data ss:Type="Number">0.238122686</Data></Cell><Cell ss:StyleID="s55"><Data ss:Type="Number">1.5478412</Data></Cell><Cell ss:StyleID="s55"><Data ss:Type="String">ENSMUST00000131646</Data></Cell></Row><Row><Cell ss:StyleID="s55"><Data ss:Type="String">ASMM9PARTA006994</Data></Cell><Cell ss:StyleID="s55"><Data ss:Type="Number">0.01996924568</Data></Cell><Cell ss:StyleID="s55"><Data ss:Type="Number">0.34828331</Data></Cell><Cell ss:StyleID="s55"><Data ss:Type="Number">1.5477452</Data></Cell><Cell ss:StyleID="s55"><Data ss:Type="String">AK137112</Data></Cell></Row><Row><Cell ss:StyleID="s55"><Data ss:Type="String">ASMM9PARTA048931</Data></Cell><Cell ss:StyleID="s55"><Data ss:Type="Number">0.04898525845</Data></Cell><Cell ss:StyleID="s55"><Data ss:Type="Number">0.434341435</Data></Cell><Cell ss:StyleID="s55"><Data ss:Type="Number">1.5471113</Data></Cell><Cell ss:StyleID="s55"><Data ss:Type="String">uc008hmc.1</Data></Cell></Row><Row><Cell ss:StyleID="s55"><Data ss:Type="String">ASMM9PARTA050766</Data></Cell><Cell ss:StyleID="s55"><Data ss:Type="Number">0.03071462417</Data></Cell><Cell ss:StyleID="s55"><Data ss:Type="Number">0.389693929</Data></Cell><Cell ss:StyleID="s55"><Data ss:Type="Number">1.5470059</Data></Cell><Cell ss:StyleID="s55"><Data ss:Type="String">uc009hik.1</Data></Cell></Row><Row><Cell ss:StyleID="s55"><Data ss:Type="String">ASMM9PARTA005953</Data></Cell><Cell ss:StyleID="s55"><Data ss:Type="Number">0.01382239563</Data></Cell><Cell ss:StyleID="s55"><Data ss:Type="Number">0.31950693</Data></Cell><Cell ss:StyleID="s55"><Data ss:Type="Number">1.5467107</Data></Cell><Cell ss:StyleID="s55"><Data ss:Type="String">AK088998</Data></Cell></Row><Row><Cell ss:StyleID="s55"><Data ss:Type="String">ASMM9PARTA006252</Data></Cell><Cell ss:StyleID="s55"><Data ss:Type="Number">0.00315879453</Data></Cell><Cell ss:StyleID="s55"><Data ss:Type="Number">0.240638</Data></Cell><Cell ss:StyleID="s55"><Data ss:Type="Number">1.5461633</Data></Cell><Cell ss:StyleID="s55"><Data ss:Type="String">AK132396</Data></Cell></Row><Row><Cell ss:StyleID="s55"><Data ss:Type="String">ASMM9PARTA004694</Data></Cell><Cell ss:StyleID="s55"><Data ss:Type="Number">0.0275034851</Data></Cell><Cell ss:StyleID="s55"><Data ss:Type="Number">0.379947424</Data></Cell><Cell ss:StyleID="s55"><Data ss:Type="Number">1.5435467</Data></Cell><Cell ss:StyleID="s55"><Data ss:Type="String">AK077661</Data></Cell></Row><Row><Cell ss:StyleID="s55"><Data ss:Type="String">ASMM9PARTA014294</Data></Cell><Cell ss:StyleID="s55"><Data ss:Type="Number">0.01034754088</Data></Cell><Cell ss:StyleID="s55"><Data ss:Type="Number">0.306659275</Data></Cell><Cell ss:StyleID="s55"><Data ss:Type="Number">1.5415882</Data></Cell><Cell ss:StyleID="s55"><Data ss:Type="String">ENSMUST00000125609</Data></Cell></Row><Row><Cell ss:StyleID="s55"><Data ss:Type="String">ASMM9PARTA006828</Data></Cell><Cell ss:StyleID="s55"><Data ss:Type="Number">0.00086263766</Data></Cell><Cell ss:StyleID="s55"><Data ss:Type="Number">0.211343091</Data></Cell><Cell ss:StyleID="s55"><Data ss:Type="Number">1.5408193</Data></Cell><Cell ss:StyleID="s55"><Data ss:Type="String">AK139402</Data></Cell></Row><Row><Cell ss:StyleID="s55"><Data ss:Type="String">ASMM9PARTA051356</Data></Cell><Cell ss:StyleID="s55"><Data ss:Type="Number">0.04724308108</Data></Cell><Cell ss:StyleID="s55"><Data ss:Type="Number">0.430292747</Data></Cell><Cell ss:StyleID="s55"><Data ss:Type="Number">1.5388707</Data></Cell><Cell ss:StyleID="s55"><Data ss:Type="String">uc009mqb.1</Data></Cell></Row><Row><Cell ss:StyleID="s55"><Data ss:Type="String">ASMM9PARTA004328</Data></Cell><Cell ss:StyleID="s55"><Data ss:Type="Number">7.933944e-5</Data></Cell><Cell ss:StyleID="s55"><Data ss:Type="Number">0.154184616</Data></Cell><Cell ss:StyleID="s55"><Data ss:Type="Number">1.5377307</Data></Cell><Cell ss:StyleID="s55"><Data ss:Type="String">AK052414</Data></Cell></Row><Row><Cell ss:StyleID="s55"><Data ss:Type="String">ASMM9PARTA049442</Data></Cell><Cell ss:StyleID="s55"><Data ss:Type="Number">0.04962388656</Data></Cell><Cell ss:StyleID="s55"><Data ss:Type="Number">0.434341435</Data></Cell><Cell ss:StyleID="s55"><Data ss:Type="Number">1.537701</Data></Cell><Cell ss:StyleID="s55"><Data ss:Type="String">uc008oga.1</Data></Cell></Row><Row><Cell ss:StyleID="s55"><Data ss:Type="String">ASMM9PARTA049442</Data></Cell><Cell ss:StyleID="s55"><Data ss:Type="Number">0.04962388656</Data></Cell><Cell ss:StyleID="s55"><Data ss:Type="Number">0.434341435</Data></Cell><Cell ss:StyleID="s55"><Data ss:Type="Number">1.537701</Data></Cell><Cell ss:StyleID="s55"><Data ss:Type="String">uc008oga.1</Data></Cell></Row><Row><Cell ss:StyleID="s55"><Data ss:Type="String">ASMM9PARTA049442</Data></Cell><Cell ss:StyleID="s55"><Data ss:Type="Number">0.04962388656</Data></Cell><Cell ss:StyleID="s55"><Data ss:Type="Number">0.434341435</Data></Cell><Cell ss:StyleID="s55"><Data ss:Type="Number">1.537701</Data></Cell><Cell ss:StyleID="s55"><Data ss:Type="String">uc008oga.1</Data></Cell></Row><Row><Cell ss:StyleID="s55"><Data ss:Type="String">ASMM9PARTA049442</Data></Cell><Cell ss:StyleID="s55"><Data ss:Type="Number">0.04962388656</Data></Cell><Cell ss:StyleID="s55"><Data ss:Type="Number">0.434341435</Data></Cell><Cell ss:StyleID="s55"><Data ss:Type="Number">1.537701</Data></Cell><Cell ss:StyleID="s55"><Data ss:Type="String">uc008oga.1</Data></Cell></Row><Row><Cell ss:StyleID="s55"><Data ss:Type="String">ASMM9PARTA049442</Data></Cell><Cell ss:StyleID="s55"><Data ss:Type="Number">0.04962388656</Data></Cell><Cell ss:StyleID="s55"><Data ss:Type="Number">0.434341435</Data></Cell><Cell ss:StyleID="s55"><Data ss:Type="Number">1.537701</Data></Cell><Cell ss:StyleID="s55"><Data ss:Type="String">uc008oga.1</Data></Cell></Row><Row><Cell ss:StyleID="s55"><Data ss:Type="String">ASMM9PARTA049442</Data></Cell><Cell ss:StyleID="s55"><Data ss:Type="Number">0.04962388656</Data></Cell><Cell ss:StyleID="s55"><Data ss:Type="Number">0.434341435</Data></Cell><Cell ss:StyleID="s55"><Data ss:Type="Number">1.537701</Data></Cell><Cell ss:StyleID="s55"><Data ss:Type="String">uc008oga.1</Data></Cell></Row><Row><Cell ss:StyleID="s55"><Data ss:Type="String">ASMM9PARTA049442</Data></Cell><Cell ss:StyleID="s55"><Data ss:Type="Number">0.04962388656</Data></Cell><Cell ss:StyleID="s55"><Data ss:Type="Number">0.434341435</Data></Cell><Cell ss:StyleID="s55"><Data ss:Type="Number">1.537701</Data></Cell><Cell ss:StyleID="s55"><Data ss:Type="String">uc008oga.1</Data></Cell></Row><Row><Cell ss:StyleID="s55"><Data ss:Type="String">ASMM9PARTA049442</Data></Cell><Cell ss:StyleID="s55"><Data ss:Type="Number">0.04962388656</Data></Cell><Cell ss:StyleID="s55"><Data ss:Type="Number">0.434341435</Data></Cell><Cell ss:StyleID="s55"><Data ss:Type="Number">1.537701</Data></Cell><Cell ss:StyleID="s55"><Data ss:Type="String">uc008oga.1</Data></Cell></Row><Row><Cell ss:StyleID="s55"><Data ss:Type="String">MM9LINCRNAEXON11374+_P1</Data></Cell><Cell ss:StyleID="s55"><Data ss:Type="Number">0.01367491283</Data></Cell><Cell ss:StyleID="s55"><Data ss:Type="Number">0.31885184</Data></Cell><Cell ss:StyleID="s55"><Data ss:Type="Number">1.5367175</Data></Cell><Cell ss:StyleID="s55"><Data ss:Type="String">MM9LINCRNAEXON11374+</Data></Cell></Row><Row><Cell ss:StyleID="s55"><Data ss:Type="String">ASMM9PARTA000548</Data></Cell><Cell ss:StyleID="s55"><Data ss:Type="Number">0.00427626221</Data></Cell><Cell ss:StyleID="s55"><Data ss:Type="Number">0.260754561</Data></Cell><Cell ss:StyleID="s55"><Data ss:Type="Number">1.5346252</Data></Cell><Cell ss:StyleID="s55"><Data ss:Type="String">AK009928</Data></Cell></Row><Row><Cell ss:StyleID="s55"><Data ss:Type="String">ASMM9PARTA048443</Data></Cell><Cell ss:StyleID="s55"><Data ss:Type="Number">0.04899538461</Data></Cell><Cell ss:StyleID="s55"><Data ss:Type="Number">0.434341435</Data></Cell><Cell ss:StyleID="s55"><Data ss:Type="Number">1.5333375</Data></Cell><Cell ss:StyleID="s55"><Data ss:Type="String">uc008czh.1</Data></Cell></Row><Row><Cell ss:StyleID="s55"><Data ss:Type="String">ASMM9PARTA048443</Data></Cell><Cell ss:StyleID="s55"><Data ss:Type="Number">0.04899538461</Data></Cell><Cell ss:StyleID="s55"><Data ss:Type="Number">0.434341435</Data></Cell><Cell ss:StyleID="s55"><Data ss:Type="Number">1.5333375</Data></Cell><Cell ss:StyleID="s55"><Data ss:Type="String">uc008czh.1</Data></Cell></Row><Row><Cell ss:StyleID="s55"><Data ss:Type="String">ASMM9PARTA048443</Data></Cell><Cell ss:StyleID="s55"><Data ss:Type="Number">0.04899538461</Data></Cell><Cell ss:StyleID="s55"><Data ss:Type="Number">0.434341435</Data></Cell><Cell ss:StyleID="s55"><Data ss:Type="Number">1.5333375</Data></Cell><Cell ss:StyleID="s55"><Data ss:Type="String">uc008czh.1</Data></Cell></Row><Row><Cell ss:StyleID="s55"><Data ss:Type="String">ASMM9PARTA048443</Data></Cell><Cell ss:StyleID="s55"><Data ss:Type="Number">0.04899538461</Data></Cell><Cell ss:StyleID="s55"><Data ss:Type="Number">0.434341435</Data></Cell><Cell ss:StyleID="s55"><Data ss:Type="Number">1.5333375</Data></Cell><Cell ss:StyleID="s55"><Data ss:Type="String">uc008czh.1</Data></Cell></Row><Row><Cell ss:StyleID="s55"><Data ss:Type="String">ASMM9PARTA005545</Data></Cell><Cell ss:StyleID="s55"><Data ss:Type="Number">0.03428423226</Data></Cell><Cell ss:StyleID="s55"><Data ss:Type="Number">0.400500081</Data></Cell><Cell ss:StyleID="s55"><Data ss:Type="Number">1.5331239</Data></Cell><Cell ss:StyleID="s55"><Data ss:Type="String">AK085278</Data></Cell></Row><Row><Cell ss:StyleID="s55"><Data ss:Type="String">ASMM9PARTA045519</Data></Cell><Cell ss:StyleID="s55"><Data ss:Type="Number">0.02631887742</Data></Cell><Cell ss:StyleID="s55"><Data ss:Type="Number">0.376434965</Data></Cell><Cell ss:StyleID="s55"><Data ss:Type="Number">1.5330293</Data></Cell><Cell ss:StyleID="s55"><Data ss:Type="String">NR_026924</Data></Cell></Row><Row><Cell ss:StyleID="s55"><Data ss:Type="String">ASMM9PARTA019282</Data></Cell><Cell ss:StyleID="s55"><Data ss:Type="Number">0.01695179497</Data></Cell><Cell ss:StyleID="s55"><Data ss:Type="Number">0.332405071</Data></Cell><Cell ss:StyleID="s55"><Data ss:Type="Number">1.5329988</Data></Cell><Cell ss:StyleID="s55"><Data ss:Type="String">ENSMUST00000166720</Data></Cell></Row><Row><Cell ss:StyleID="s55"><Data ss:Type="String">ASMM9PARTA048925</Data></Cell><Cell ss:StyleID="s55"><Data ss:Type="Number">0.00089785717</Data></Cell><Cell ss:StyleID="s55"><Data ss:Type="Number">0.211343091</Data></Cell><Cell ss:StyleID="s55"><Data ss:Type="Number">1.531839</Data></Cell><Cell ss:StyleID="s55"><Data ss:Type="String">uc008ffq.1</Data></Cell></Row><Row><Cell ss:StyleID="s55"><Data ss:Type="String">CUST_754_PI426073487</Data></Cell><Cell ss:StyleID="s55"><Data ss:Type="Number">0.0442493259</Data></Cell><Cell ss:StyleID="s55"><Data ss:Type="Number">0.425464776</Data></Cell><Cell ss:StyleID="s55"><Data ss:Type="Number">1.5310311</Data></Cell><Cell ss:StyleID="s55"><Data ss:Type="String">uc.275-</Data></Cell></Row><Row><Cell ss:StyleID="s55"><Data ss:Type="String">ASMM9PARTA003297</Data></Cell><Cell ss:StyleID="s55"><Data ss:Type="Number">0.01614039968</Data></Cell><Cell ss:StyleID="s55"><Data ss:Type="Number">0.330727325</Data></Cell><Cell ss:StyleID="s55"><Data ss:Type="Number">1.5308213</Data></Cell><Cell ss:StyleID="s55"><Data ss:Type="String">AK042287</Data></Cell></Row><Row><Cell ss:StyleID="s55"><Data ss:Type="String">CUST_29_PI426409190</Data></Cell><Cell ss:StyleID="s55"><Data ss:Type="Number">0.04236839917</Data></Cell><Cell ss:StyleID="s55"><Data ss:Type="Number">0.421581707</Data></Cell><Cell ss:StyleID="s55"><Data ss:Type="Number">1.5303971</Data></Cell><Cell ss:StyleID="s55"><Data ss:Type="String">uc008ogl.1</Data></Cell></Row><Row><Cell ss:StyleID="s55"><Data ss:Type="String">MM9LINCRNAEXON11557-_P1</Data></Cell><Cell ss:StyleID="s55"><Data ss:Type="Number">0.0312691198</Data></Cell><Cell ss:StyleID="s55"><Data ss:Type="Number">0.391174463</Data></Cell><Cell ss:StyleID="s55"><Data ss:Type="Number">1.5277643</Data></Cell><Cell ss:StyleID="s55"><Data ss:Type="String">MM9LINCRNAEXON11557-</Data></Cell></Row><Row><Cell ss:StyleID="s55"><Data ss:Type="String">ASMM9PARTA014392</Data></Cell><Cell ss:StyleID="s55"><Data ss:Type="Number">0.01342234477</Data></Cell><Cell ss:StyleID="s55"><Data ss:Type="Number">0.318154812</Data></Cell><Cell ss:StyleID="s55"><Data ss:Type="Number">1.5264054</Data></Cell><Cell ss:StyleID="s55"><Data ss:Type="String">ENSMUST00000129312</Data></Cell></Row><Row><Cell ss:StyleID="s55"><Data ss:Type="String">ASMM9PARTA014392</Data></Cell><Cell ss:StyleID="s55"><Data ss:Type="Number">0.01342234477</Data></Cell><Cell ss:StyleID="s55"><Data ss:Type="Number">0.318154812</Data></Cell><Cell ss:StyleID="s55"><Data ss:Type="Number">1.5264054</Data></Cell><Cell ss:StyleID="s55"><Data ss:Type="String">ENSMUST00000129312</Data></Cell></Row><Row><Cell ss:StyleID="s55"><Data ss:Type="String">ASMM9PARTA014392</Data></Cell><Cell ss:StyleID="s55"><Data ss:Type="Number">0.01342234477</Data></Cell><Cell ss:StyleID="s55"><Data ss:Type="Number">0.318154812</Data></Cell><Cell ss:StyleID="s55"><Data ss:Type="Number">1.5264054</Data></Cell><Cell ss:StyleID="s55"><Data ss:Type="String">ENSMUST00000129312</Data></Cell></Row><Row><Cell ss:StyleID="s55"><Data ss:Type="String">ASMM9PARTA002671</Data></Cell><Cell ss:StyleID="s55"><Data ss:Type="Number">0.04835328632</Data></Cell><Cell ss:StyleID="s55"><Data ss:Type="Number">0.432950652</Data></Cell><Cell ss:StyleID="s55"><Data ss:Type="Number">1.5257566</Data></Cell><Cell ss:StyleID="s55"><Data ss:Type="String">AK036896</Data></Cell></Row><Row><Cell ss:StyleID="s55"><Data ss:Type="String">ASMM9PARTA009905</Data></Cell><Cell ss:StyleID="s55"><Data ss:Type="Number">0.01955471863</Data></Cell><Cell ss:StyleID="s55"><Data ss:Type="Number">0.345051248</Data></Cell><Cell ss:StyleID="s55"><Data ss:Type="Number">1.5256383</Data></Cell><Cell ss:StyleID="s55"><Data ss:Type="String">ENSMUST00000104935</Data></Cell></Row><Row><Cell ss:StyleID="s55"><Data ss:Type="String">ASMM9PARTA009905</Data></Cell><Cell ss:StyleID="s55"><Data ss:Type="Number">0.01955471863</Data></Cell><Cell ss:StyleID="s55"><Data ss:Type="Number">0.345051248</Data></Cell><Cell ss:StyleID="s55"><Data ss:Type="Number">1.5256383</Data></Cell><Cell ss:StyleID="s55"><Data ss:Type="String">ENSMUST00000104935</Data></Cell></Row><Row><Cell ss:StyleID="s55"><Data ss:Type="String">MM9LINCRNAEXON11403-_P1</Data></Cell><Cell ss:StyleID="s55"><Data ss:Type="Number">0.00109681501</Data></Cell><Cell ss:StyleID="s55"><Data ss:Type="Number">0.211343091</Data></Cell><Cell ss:StyleID="s55"><Data ss:Type="Number">1.5247633</Data></Cell><Cell ss:StyleID="s55"><Data ss:Type="String">MM9LINCRNAEXON11403-</Data></Cell></Row><Row><Cell ss:StyleID="s55"><Data ss:Type="String">ASMM9PARTA007986</Data></Cell><Cell ss:StyleID="s55"><Data ss:Type="Number">0.00424090218</Data></Cell><Cell ss:StyleID="s55"><Data ss:Type="Number">0.260577474</Data></Cell><Cell ss:StyleID="s55"><Data ss:Type="Number">1.5237258</Data></Cell><Cell ss:StyleID="s55"><Data ss:Type="String">AK145581</Data></Cell></Row><Row><Cell ss:StyleID="s55"><Data ss:Type="String">ASMM9PARTA015486</Data></Cell><Cell ss:StyleID="s55"><Data ss:Type="Number">0.04612487224</Data></Cell><Cell ss:StyleID="s55"><Data ss:Type="Number">0.427505895</Data></Cell><Cell ss:StyleID="s55"><Data ss:Type="Number">1.5236587</Data></Cell><Cell ss:StyleID="s55"><Data ss:Type="String">ENSMUST00000138402</Data></Cell></Row><Row><Cell ss:StyleID="s55"><Data ss:Type="String">ASMM9PARTA015486</Data></Cell><Cell ss:StyleID="s55"><Data ss:Type="Number">0.04612487224</Data></Cell><Cell ss:StyleID="s55"><Data ss:Type="Number">0.427505895</Data></Cell><Cell ss:StyleID="s55"><Data ss:Type="Number">1.5236587</Data></Cell><Cell ss:StyleID="s55"><Data ss:Type="String">ENSMUST00000138402</Data></Cell></Row><Row><Cell ss:StyleID="s55"><Data ss:Type="String">ASMM9PARTA016790</Data></Cell><Cell ss:StyleID="s55"><Data ss:Type="Number">0.02907917</Data></Cell><Cell ss:StyleID="s55"><Data ss:Type="Number">0.386534707</Data></Cell><Cell ss:StyleID="s55"><Data ss:Type="Number">1.5233756</Data></Cell><Cell ss:StyleID="s55"><Data ss:Type="String">ENSMUST00000146456</Data></Cell></Row><Row><Cell ss:StyleID="s55"><Data ss:Type="String">ASMM9PARTA004713</Data></Cell><Cell ss:StyleID="s55"><Data ss:Type="Number">0.04493304927</Data></Cell><Cell ss:StyleID="s55"><Data ss:Type="Number">0.426588055</Data></Cell><Cell ss:StyleID="s55"><Data ss:Type="Number">1.520864</Data></Cell><Cell ss:StyleID="s55"><Data ss:Type="String">AK077959</Data></Cell></Row><Row><Cell ss:StyleID="s55"><Data ss:Type="String">ASMM9PARTA001814</Data></Cell><Cell ss:StyleID="s55"><Data ss:Type="Number">0.00767578966</Data></Cell><Cell ss:StyleID="s55"><Data ss:Type="Number">0.295288172</Data></Cell><Cell ss:StyleID="s55"><Data ss:Type="Number">1.5207327</Data></Cell><Cell ss:StyleID="s55"><Data ss:Type="String">AK021266</Data></Cell></Row><Row><Cell ss:StyleID="s55"><Data ss:Type="String">ASMM9PARTA001814</Data></Cell><Cell ss:StyleID="s55"><Data ss:Type="Number">0.00767578966</Data></Cell><Cell ss:StyleID="s55"><Data ss:Type="Number">0.295288172</Data></Cell><Cell ss:StyleID="s55"><Data ss:Type="Number">1.5207327</Data></Cell><Cell ss:StyleID="s55"><Data ss:Type="String">AK021266</Data></Cell></Row><Row><Cell ss:StyleID="s55"><Data ss:Type="String">ASMM9PARTA046065</Data></Cell><Cell ss:StyleID="s55"><Data ss:Type="Number">0.00051401332</Data></Cell><Cell ss:StyleID="s55"><Data ss:Type="Number">0.211110569</Data></Cell><Cell ss:StyleID="s55"><Data ss:Type="Number">1.520288</Data></Cell><Cell ss:StyleID="s55"><Data ss:Type="String">uc007ckw.1</Data></Cell></Row><Row><Cell ss:StyleID="s55"><Data ss:Type="String">ASMM9PARTA046065</Data></Cell><Cell ss:StyleID="s55"><Data ss:Type="Number">0.00051401332</Data></Cell><Cell ss:StyleID="s55"><Data ss:Type="Number">0.211110569</Data></Cell><Cell ss:StyleID="s55"><Data ss:Type="Number">1.520288</Data></Cell><Cell ss:StyleID="s55"><Data ss:Type="String">uc007ckw.1</Data></Cell></Row><Row><Cell ss:StyleID="s55"><Data ss:Type="String">ASMM9PARTA048050</Data></Cell><Cell ss:StyleID="s55"><Data ss:Type="Number">0.00455359393</Data></Cell><Cell ss:StyleID="s55"><Data ss:Type="Number">0.266614169</Data></Cell><Cell ss:StyleID="s55"><Data ss:Type="Number">1.5183022</Data></Cell><Cell ss:StyleID="s55"><Data ss:Type="String">uc007zio.1</Data></Cell></Row><Row><Cell ss:StyleID="s55"><Data ss:Type="String">ASMM9PARTA016062</Data></Cell><Cell ss:StyleID="s55"><Data ss:Type="Number">0.04891472305</Data></Cell><Cell ss:StyleID="s55"><Data ss:Type="Number">0.434341435</Data></Cell><Cell ss:StyleID="s55"><Data ss:Type="Number">1.5171531</Data></Cell><Cell ss:StyleID="s55"><Data ss:Type="String">ENSMUST00000141627</Data></Cell></Row><Row><Cell ss:StyleID="s55"><Data ss:Type="String">ASMM9PARTA013605</Data></Cell><Cell ss:StyleID="s55"><Data ss:Type="Number">0.03709324508</Data></Cell><Cell ss:StyleID="s55"><Data ss:Type="Number">0.408360753</Data></Cell><Cell ss:StyleID="s55"><Data ss:Type="Number">1.5168303</Data></Cell><Cell ss:StyleID="s55"><Data ss:Type="String">ENSMUST00000122449</Data></Cell></Row><Row><Cell ss:StyleID="s55"><Data ss:Type="String">ASMM9PARTA004036</Data></Cell><Cell ss:StyleID="s55"><Data ss:Type="Number">0.03667391811</Data></Cell><Cell ss:StyleID="s55"><Data ss:Type="Number">0.407491658</Data></Cell><Cell ss:StyleID="s55"><Data ss:Type="Number">1.5164255</Data></Cell><Cell ss:StyleID="s55"><Data ss:Type="String">AK048273</Data></Cell></Row><Row><Cell ss:StyleID="s55"><Data ss:Type="String">MM9LINCRNAEXON11069-_P1</Data></Cell><Cell ss:StyleID="s55"><Data ss:Type="Number">0.01301880371</Data></Cell><Cell ss:StyleID="s55"><Data ss:Type="Number">0.315524101</Data></Cell><Cell ss:StyleID="s55"><Data ss:Type="Number">1.5133385</Data></Cell><Cell ss:StyleID="s55"><Data ss:Type="String">MM9LINCRNAEXON11069-</Data></Cell></Row><Row><Cell ss:StyleID="s55"><Data ss:Type="String">ASMM9PARTA007028</Data></Cell><Cell ss:StyleID="s55"><Data ss:Type="Number">0.02532104773</Data></Cell><Cell ss:StyleID="s55"><Data ss:Type="Number">0.373044516</Data></Cell><Cell ss:StyleID="s55"><Data ss:Type="Number">1.5128721</Data></Cell><Cell ss:StyleID="s55"><Data ss:Type="String">AK141803</Data></Cell></Row><Row><Cell ss:StyleID="s55"><Data ss:Type="String">ASMM9PARTA050982</Data></Cell><Cell ss:StyleID="s55"><Data ss:Type="Number">0.02501882118</Data></Cell><Cell ss:StyleID="s55"><Data ss:Type="Number">0.372389298</Data></Cell><Cell ss:StyleID="s55"><Data ss:Type="Number">1.5127899</Data></Cell><Cell ss:StyleID="s55"><Data ss:Type="String">uc009pcd.1</Data></Cell></Row><Row><Cell ss:StyleID="s55"><Data ss:Type="String">ASMM9PARTA005872</Data></Cell><Cell ss:StyleID="s55"><Data ss:Type="Number">0.00076990134</Data></Cell><Cell ss:StyleID="s55"><Data ss:Type="Number">0.211343091</Data></Cell><Cell ss:StyleID="s55"><Data ss:Type="Number">1.5095956</Data></Cell><Cell ss:StyleID="s55"><Data ss:Type="String">AK087746</Data></Cell></Row><Row><Cell ss:StyleID="s55"><Data ss:Type="String">ASMM9PARTA047405</Data></Cell><Cell ss:StyleID="s55"><Data ss:Type="Number">0.01394383681</Data></Cell><Cell ss:StyleID="s55"><Data ss:Type="Number">0.320163254</Data></Cell><Cell ss:StyleID="s55"><Data ss:Type="Number">1.5092607</Data></Cell><Cell ss:StyleID="s55"><Data ss:Type="String">uc007piv.1</Data></Cell></Row><Row><Cell ss:StyleID="s55"><Data ss:Type="String">ASMM9PARTA002926</Data></Cell><Cell ss:StyleID="s55"><Data ss:Type="Number">0.0061543768</Data></Cell><Cell ss:StyleID="s55"><Data ss:Type="Number">0.28088695</Data></Cell><Cell ss:StyleID="s55"><Data ss:Type="Number">1.5074324</Data></Cell><Cell ss:StyleID="s55"><Data ss:Type="String">AK039385</Data></Cell></Row><Row><Cell ss:StyleID="s55"><Data ss:Type="String">ASMM9PARTA001777</Data></Cell><Cell ss:StyleID="s55"><Data ss:Type="Number">0.02225136897</Data></Cell><Cell ss:StyleID="s55"><Data ss:Type="Number">0.361311603</Data></Cell><Cell ss:StyleID="s55"><Data ss:Type="Number">1.5069571</Data></Cell><Cell ss:StyleID="s55"><Data ss:Type="String">AK020996</Data></Cell></Row><Row><Cell ss:StyleID="s55"><Data ss:Type="String">ASMM9PARTA007449</Data></Cell><Cell ss:StyleID="s55"><Data ss:Type="Number">0.01141416078</Data></Cell><Cell ss:StyleID="s55"><Data ss:Type="Number">0.308930527</Data></Cell><Cell ss:StyleID="s55"><Data ss:Type="Number">1.5065503</Data></Cell><Cell ss:StyleID="s55"><Data ss:Type="String">AK140134</Data></Cell></Row><Row><Cell ss:StyleID="s55"><Data ss:Type="String">MM9LINCRNAEXON10578-_P1</Data></Cell><Cell ss:StyleID="s55"><Data ss:Type="Number">0.03527038509</Data></Cell><Cell ss:StyleID="s55"><Data ss:Type="Number">0.404017735</Data></Cell><Cell ss:StyleID="s55"><Data ss:Type="Number">1.5061356</Data></Cell><Cell ss:StyleID="s55"><Data ss:Type="String">MM9LINCRNAEXON10578-</Data></Cell></Row><Row><Cell ss:StyleID="s55"><Data ss:Type="String">ASMM9PARTA004223</Data></Cell><Cell ss:StyleID="s55"><Data ss:Type="Number">0.04060678098</Data></Cell><Cell ss:StyleID="s55"><Data ss:Type="Number">0.416173216</Data></Cell><Cell ss:StyleID="s55"><Data ss:Type="Number">1.5053805</Data></Cell><Cell ss:StyleID="s55"><Data ss:Type="String">AK050898</Data></Cell></Row><Row><Cell ss:StyleID="s55"><Data ss:Type="String">AV469754_P1</Data></Cell><Cell ss:StyleID="s55"><Data ss:Type="Number">0.00369960415</Data></Cell><Cell ss:StyleID="s55"><Data ss:Type="Number">0.252881357</Data></Cell><Cell ss:StyleID="s55"><Data ss:Type="Number">1.5022476</Data></Cell><Cell ss:StyleID="s55"><Data ss:Type="String">AV469754</Data></Cell></Row><Row><Cell ss:StyleID="s55"><Data ss:Type="String">ASMM9PARTA019212</Data></Cell><Cell ss:StyleID="s55"><Data ss:Type="Number">0.01064688115</Data></Cell><Cell ss:StyleID="s55"><Data ss:Type="Number">0.307583603</Data></Cell><Cell ss:StyleID="s55"><Data ss:Type="Number">1.5013881</Data></Cell><Cell ss:StyleID="s55"><Data ss:Type="String">ENSMUST00000166321</Data></Cell></Row></Table><WorksheetOptions xmlns="urn:schemas-microsoft-com:office:excel"><PageSetup><Layout x:CenterHorizontal="1" x:StartPageNumber="1"/><Header x:Data="&amp;C&amp;P" x:Margin="0.1"/><Footer x:Data="&amp;C&amp;F" x:Margin="0.1"/><PageMargins x:Left="0.3" x:Right="0.3" x:Top="0.609722222222222" x:Bottom="0.369444444444444"/></PageSetup><Print><ValidPrinterInfo/><LeftToRight/><PaperSizeIndex>9</PaperSizeIndex><HorizontalResolution>300</HorizontalResolution><VerticalResolution>300</VerticalResolution></Print><TopRowVisible>130</TopRowVisible><LeftColumnVisible>0</LeftColumnVisible><Panes><Pane><Number>3</Number><ActiveRow>12</ActiveRow><ActiveCol>3</ActiveCol><RangeSelection>R13C4</RangeSelection></Pane></Panes><ProtectObjects>False</ProtectObjects><ProtectScenarios>False</ProtectScenarios></WorksheetOptions></Worksheet><Worksheet ss:Name="down_test_vs_control"><Table ss:ExpandedColumnCount="6" ss:ExpandedRowCount="644" x:FullColumns="1" x:FullRows="1" ss:DefaultColumnWidth="42" ss:DefaultRowHeight="12.75"><Column ss:Index="1" ss:StyleID="s52" ss:AutoFitWidth="0" ss:Width="70.65" ss:Span="5"/><Row><Cell ss:StyleID="s53"><Data ss:Type="String">ProbeName</Data></Cell><Cell ss:StyleID="s53"><Data ss:Type="String">P-value </Data></Cell><Cell ss:StyleID="s53"><Data ss:Type="String">FDR</Data></Cell><Cell ss:StyleID="s53"><Data ss:Type="String">Fold change </Data></Cell><Cell ss:StyleID="s54"><Data ss:Type="String">Seqname</Data></Cell></Row><Row ss:Height="0.75"><Cell ss:StyleID="s54"><Data ss:Type="String">ProbeName</Data></Cell><Cell ss:StyleID="s54"><Data ss:Type="String">p-value</Data></Cell><Cell ss:StyleID="s54"><Data ss:Type="String">FDR</Data></Cell><Cell ss:StyleID="s54"><Data ss:Type="String">Abs(FC)</Data></Cell><Cell ss:StyleID="s54"><Data ss:Type="String">Regulation</Data></Cell></Row><Row><Cell ss:StyleID="s55"><Data ss:Type="String">ASMM9PARTA001792</Data></Cell><Cell ss:StyleID="s55"><Data ss:Type="Number">0.00101867982</Data></Cell><Cell ss:StyleID="s55"><Data ss:Type="Number">0.211343091</Data></Cell><Cell ss:StyleID="s55"><Data ss:Type="Number">10.7368456</Data></Cell><Cell ss:StyleID="s55"><Data ss:Type="String">AK021071</Data></Cell></Row><Row><Cell ss:StyleID="s55"><Data ss:Type="String">ASMM9PARTA050730</Data></Cell><Cell ss:StyleID="s55"><Data ss:Type="Number">0.01174568244</Data></Cell><Cell ss:StyleID="s55"><Data ss:Type="Number">0.308930527</Data></Cell><Cell ss:StyleID="s55"><Data ss:Type="Number">10.4738177</Data></Cell><Cell ss:StyleID="s55"><Data ss:Type="String">uc009hgq.1</Data></Cell></Row><Row><Cell ss:StyleID="s55"><Data ss:Type="String">humanlincRNA0847+_P1</Data></Cell><Cell ss:StyleID="s55"><Data ss:Type="Number">0.02237101625</Data></Cell><Cell ss:StyleID="s55"><Data ss:Type="Number">0.361314903</Data></Cell><Cell ss:StyleID="s55"><Data ss:Type="Number">6.5153099</Data></Cell><Cell ss:StyleID="s55"><Data ss:Type="String">humanlincRNA0847+</Data></Cell></Row><Row><Cell ss:StyleID="s55"><Data ss:Type="String">ASMM9PARTA011795</Data></Cell><Cell ss:StyleID="s55"><Data ss:Type="Number">0.01213415653</Data></Cell><Cell ss:StyleID="s55"><Data ss:Type="Number">0.313111402</Data></Cell><Cell ss:StyleID="s55"><Data ss:Type="Number">4.8430615</Data></Cell><Cell ss:StyleID="s55"><Data ss:Type="String">ENSMUST00000119613</Data></Cell></Row><Row><Cell ss:StyleID="s55"><Data ss:Type="String">ASMM9PARTA017726</Data></Cell><Cell ss:StyleID="s55"><Data ss:Type="Number">0.00337856293</Data></Cell><Cell ss:StyleID="s55"><Data ss:Type="Number">0.245526302</Data></Cell><Cell ss:StyleID="s55"><Data ss:Type="Number">4.61291</Data></Cell><Cell ss:StyleID="s55"><Data ss:Type="String">ENSMUST00000156387</Data></Cell></Row><Row><Cell ss:StyleID="s55"><Data ss:Type="String">ASMM9PARTA002088</Data></Cell><Cell ss:StyleID="s55"><Data ss:Type="Number">0.01348549712</Data></Cell><Cell ss:StyleID="s55"><Data ss:Type="Number">0.318154812</Data></Cell><Cell ss:StyleID="s55"><Data ss:Type="Number">4.6127291</Data></Cell><Cell ss:StyleID="s55"><Data ss:Type="String">AK030855</Data></Cell></Row><Row><Cell ss:StyleID="s55"><Data ss:Type="String">ASMM9PARTA002088</Data></Cell><Cell ss:StyleID="s55"><Data ss:Type="Number">0.01348549712</Data></Cell><Cell ss:StyleID="s55"><Data ss:Type="Number">0.318154812</Data></Cell><Cell ss:StyleID="s55"><Data ss:Type="Number">4.6127291</Data></Cell><Cell ss:StyleID="s55"><Data ss:Type="String">AK030855</Data></Cell></Row><Row><Cell ss:StyleID="s55"><Data ss:Type="String">ASMM9PARTA045679</Data></Cell><Cell ss:StyleID="s55"><Data ss:Type="Number">0.00261601873</Data></Cell><Cell ss:StyleID="s55"><Data ss:Type="Number">0.238617755</Data></Cell><Cell ss:StyleID="s55"><Data ss:Type="Number">4.3925116</Data></Cell><Cell ss:StyleID="s55"><Data ss:Type="String">NR_028421</Data></Cell></Row><Row><Cell ss:StyleID="s55"><Data ss:Type="String">ASMM9PARTA019516</Data></Cell><Cell ss:StyleID="s55"><Data ss:Type="Number">0.00084153693</Data></Cell><Cell ss:StyleID="s55"><Data ss:Type="Number">0.211343091</Data></Cell><Cell ss:StyleID="s55"><Data ss:Type="Number">4.2952348</Data></Cell><Cell ss:StyleID="s55"><Data ss:Type="String">ENSMUST00000171480</Data></Cell></Row><Row><Cell ss:StyleID="s55"><Data ss:Type="String">ASMM9PARTA019516</Data></Cell><Cell ss:StyleID="s55"><Data ss:Type="Number">0.00084153693</Data></Cell><Cell ss:StyleID="s55"><Data ss:Type="Number">0.211343091</Data></Cell><Cell ss:StyleID="s55"><Data ss:Type="Number">4.2952348</Data></Cell><Cell ss:StyleID="s55"><Data ss:Type="String">ENSMUST00000171480</Data></Cell></Row><Row><Cell ss:StyleID="s55"><Data ss:Type="String">ASMM9PARTA047139</Data></Cell><Cell ss:StyleID="s55"><Data ss:Type="Number">0.00109554321</Data></Cell><Cell ss:StyleID="s55"><Data ss:Type="Number">0.211343091</Data></Cell><Cell ss:StyleID="s55"><Data ss:Type="Number">3.9456811</Data></Cell><Cell ss:StyleID="s55"><Data ss:Type="String">uc007jsi.1</Data></Cell></Row><Row><Cell ss:StyleID="s55"><Data ss:Type="String">ASMM9PARTA007318</Data></Cell><Cell ss:StyleID="s55"><Data ss:Type="Number">0.02230572774</Data></Cell><Cell ss:StyleID="s55"><Data ss:Type="Number">0.361311603</Data></Cell><Cell ss:StyleID="s55"><Data ss:Type="Number">3.9455972</Data></Cell><Cell ss:StyleID="s55"><Data ss:Type="String">AK140795</Data></Cell></Row><Row><Cell ss:StyleID="s55"><Data ss:Type="String">ASMM9PARTA017179</Data></Cell><Cell ss:StyleID="s55"><Data ss:Type="Number">0.00157701773</Data></Cell><Cell ss:StyleID="s55"><Data ss:Type="Number">0.233614806</Data></Cell><Cell ss:StyleID="s55"><Data ss:Type="Number">3.7979078</Data></Cell><Cell ss:StyleID="s55"><Data ss:Type="String">ENSMUST00000149378</Data></Cell></Row><Row><Cell ss:StyleID="s55"><Data ss:Type="String">ASMM9PARTA012273</Data></Cell><Cell ss:StyleID="s55"><Data ss:Type="Number">0.02157950447</Data></Cell><Cell ss:StyleID="s55"><Data ss:Type="Number">0.359580477</Data></Cell><Cell ss:StyleID="s55"><Data ss:Type="Number">3.7341624</Data></Cell><Cell ss:StyleID="s55"><Data ss:Type="String">ENSMUST00000120043</Data></Cell></Row><Row><Cell ss:StyleID="s55"><Data ss:Type="String">MM9LINCRNAEXON12119+_P1</Data></Cell><Cell ss:StyleID="s55"><Data ss:Type="Number">0.02293915488</Data></Cell><Cell ss:StyleID="s55"><Data ss:Type="Number">0.364364479</Data></Cell><Cell ss:StyleID="s55"><Data ss:Type="Number">3.4722266</Data></Cell><Cell ss:StyleID="s55"><Data ss:Type="String">MM9LINCRNAEXON12119+</Data></Cell></Row><Row><Cell ss:StyleID="s55"><Data ss:Type="String">ASMM9PARTA009797</Data></Cell><Cell ss:StyleID="s55"><Data ss:Type="Number">0.00097134435</Data></Cell><Cell ss:StyleID="s55"><Data ss:Type="Number">0.211343091</Data></Cell><Cell ss:StyleID="s55"><Data ss:Type="Number">3.4531809</Data></Cell><Cell ss:StyleID="s55"><Data ss:Type="String">ENSMUST00000099699</Data></Cell></Row><Row><Cell ss:StyleID="s55"><Data ss:Type="String">ASMM9PARTA001325</Data></Cell><Cell ss:StyleID="s55"><Data ss:Type="Number">9.889492e-5</Data></Cell><Cell ss:StyleID="s55"><Data ss:Type="Number">0.154184616</Data></Cell><Cell ss:StyleID="s55"><Data ss:Type="Number">3.4341011</Data></Cell><Cell ss:StyleID="s55"><Data ss:Type="String">AK017263</Data></Cell></Row><Row><Cell ss:StyleID="s55"><Data ss:Type="String">ASMM9PARTA001337</Data></Cell><Cell ss:StyleID="s55"><Data ss:Type="Number">0.00017698285</Data></Cell><Cell ss:StyleID="s55"><Data ss:Type="Number">0.16207289</Data></Cell><Cell ss:StyleID="s55"><Data ss:Type="Number">3.3804075</Data></Cell><Cell ss:StyleID="s55"><Data ss:Type="String">AK017368</Data></Cell></Row><Row><Cell ss:StyleID="s55"><Data ss:Type="String">ASMM9PARTA012174</Data></Cell><Cell ss:StyleID="s55"><Data ss:Type="Number">0.00154607655</Data></Cell><Cell ss:StyleID="s55"><Data ss:Type="Number">0.233614806</Data></Cell><Cell ss:StyleID="s55"><Data ss:Type="Number">3.3616485</Data></Cell><Cell ss:StyleID="s55"><Data ss:Type="String">ENSMUST00000120603</Data></Cell></Row><Row><Cell ss:StyleID="s55"><Data ss:Type="String">ASMM9PARTA016583</Data></Cell><Cell ss:StyleID="s55"><Data ss:Type="Number">0.03509450716</Data></Cell><Cell ss:StyleID="s55"><Data ss:Type="Number">0.403282017</Data></Cell><Cell ss:StyleID="s55"><Data ss:Type="Number">3.3023179</Data></Cell><Cell ss:StyleID="s55"><Data ss:Type="String">ENSMUST00000144750</Data></Cell></Row><Row><Cell ss:StyleID="s55"><Data ss:Type="String">ASMM9PARTA003084</Data></Cell><Cell ss:StyleID="s55"><Data ss:Type="Number">0.02963827613</Data></Cell><Cell ss:StyleID="s55"><Data ss:Type="Number">0.388436031</Data></Cell><Cell ss:StyleID="s55"><Data ss:Type="Number">3.2734143</Data></Cell><Cell ss:StyleID="s55"><Data ss:Type="String">AK040461</Data></Cell></Row><Row><Cell ss:StyleID="s55"><Data ss:Type="String">ASMM9PARTA050894</Data></Cell><Cell ss:StyleID="s55"><Data ss:Type="Number">0.01390179197</Data></Cell><Cell ss:StyleID="s55"><Data ss:Type="Number">0.319925773</Data></Cell><Cell ss:StyleID="s55"><Data ss:Type="Number">3.2299778</Data></Cell><Cell ss:StyleID="s55"><Data ss:Type="String">uc009jgk.1</Data></Cell></Row><Row><Cell ss:StyleID="s55"><Data ss:Type="String">CB234003_P1</Data></Cell><Cell ss:StyleID="s55"><Data ss:Type="Number">0.0382753527</Data></Cell><Cell ss:StyleID="s55"><Data ss:Type="Number">0.409827959</Data></Cell><Cell ss:StyleID="s55"><Data ss:Type="Number">3.2183994</Data></Cell><Cell ss:StyleID="s55"><Data ss:Type="String">CB234003</Data></Cell></Row><Row><Cell ss:StyleID="s55"><Data ss:Type="String">CB234003_P1</Data></Cell><Cell ss:StyleID="s55"><Data ss:Type="Number">0.0382753527</Data></Cell><Cell ss:StyleID="s55"><Data ss:Type="Number">0.409827959</Data></Cell><Cell ss:StyleID="s55"><Data ss:Type="Number">3.2183994</Data></Cell><Cell ss:StyleID="s55"><Data ss:Type="String">CB234003</Data></Cell></Row><Row><Cell ss:StyleID="s55"><Data ss:Type="String">CB234003_P1</Data></Cell><Cell ss:StyleID="s55"><Data ss:Type="Number">0.0382753527</Data></Cell><Cell ss:StyleID="s55"><Data ss:Type="Number">0.409827959</Data></Cell><Cell ss:StyleID="s55"><Data ss:Type="Number">3.2183994</Data></Cell><Cell ss:StyleID="s55"><Data ss:Type="String">CB234003</Data></Cell></Row><Row><Cell ss:StyleID="s55"><Data ss:Type="String">CB234003_P1</Data></Cell><Cell ss:StyleID="s55"><Data ss:Type="Number">0.0382753527</Data></Cell><Cell ss:StyleID="s55"><Data ss:Type="Number">0.409827959</Data></Cell><Cell ss:StyleID="s55"><Data ss:Type="Number">3.2183994</Data></Cell><Cell ss:StyleID="s55"><Data ss:Type="String">CB234003</Data></Cell></Row><Row><Cell ss:StyleID="s55"><Data ss:Type="String">CB234003_P1</Data></Cell><Cell ss:StyleID="s55"><Data ss:Type="Number">0.0382753527</Data></Cell><Cell ss:StyleID="s55"><Data ss:Type="Number">0.409827959</Data></Cell><Cell ss:StyleID="s55"><Data ss:Type="Number">3.2183994</Data></Cell><Cell ss:StyleID="s55"><Data ss:Type="String">CB234003</Data></Cell></Row><Row><Cell ss:StyleID="s55"><Data ss:Type="String">CB234003_P1</Data></Cell><Cell ss:StyleID="s55"><Data ss:Type="Number">0.0382753527</Data></Cell><Cell ss:StyleID="s55"><Data ss:Type="Number">0.409827959</Data></Cell><Cell ss:StyleID="s55"><Data ss:Type="Number">3.2183994</Data></Cell><Cell ss:StyleID="s55"><Data ss:Type="String">CB234003</Data></Cell></Row><Row><Cell ss:StyleID="s55"><Data ss:Type="String">ASMM9PARTA011061</Data></Cell><Cell ss:StyleID="s55"><Data ss:Type="Number">0.02839670949</Data></Cell><Cell ss:StyleID="s55"><Data ss:Type="Number">0.383183735</Data></Cell><Cell ss:StyleID="s55"><Data ss:Type="Number">3.1693562</Data></Cell><Cell ss:StyleID="s55"><Data ss:Type="String">ENSMUST00000118646</Data></Cell></Row><Row><Cell ss:StyleID="s55"><Data ss:Type="String">mouselincRNA0982+_P1</Data></Cell><Cell ss:StyleID="s55"><Data ss:Type="Number">0.00680637361</Data></Cell><Cell ss:StyleID="s55"><Data ss:Type="Number">0.2887656</Data></Cell><Cell ss:StyleID="s55"><Data ss:Type="Number">3.1680493</Data></Cell><Cell ss:StyleID="s55"><Data ss:Type="String">mouselincRNA0982+</Data></Cell></Row><Row><Cell ss:StyleID="s55"><Data ss:Type="String">ASMM9PARTA010939</Data></Cell><Cell ss:StyleID="s55"><Data ss:Type="Number">0.00987958547</Data></Cell><Cell ss:StyleID="s55"><Data ss:Type="Number">0.305421273</Data></Cell><Cell ss:StyleID="s55"><Data ss:Type="Number">3.1195483</Data></Cell><Cell ss:StyleID="s55"><Data ss:Type="String">ENSMUST00000118050</Data></Cell></Row><Row><Cell ss:StyleID="s55"><Data ss:Type="String">AK171860_P1</Data></Cell><Cell ss:StyleID="s55"><Data ss:Type="Number">0.00067800547</Data></Cell><Cell ss:StyleID="s55"><Data ss:Type="Number">0.211343091</Data></Cell><Cell ss:StyleID="s55"><Data ss:Type="Number">3.0926135</Data></Cell><Cell ss:StyleID="s55"><Data ss:Type="String">AK171860</Data></Cell></Row><Row><Cell ss:StyleID="s55"><Data ss:Type="String">AK171860_P1</Data></Cell><Cell ss:StyleID="s55"><Data ss:Type="Number">0.00067800547</Data></Cell><Cell ss:StyleID="s55"><Data ss:Type="Number">0.211343091</Data></Cell><Cell ss:StyleID="s55"><Data ss:Type="Number">3.0926135</Data></Cell><Cell ss:StyleID="s55"><Data ss:Type="String">AK171860</Data></Cell></Row><Row><Cell ss:StyleID="s55"><Data ss:Type="String">AK171860_P1</Data></Cell><Cell ss:StyleID="s55"><Data ss:Type="Number">0.00067800547</Data></Cell><Cell ss:StyleID="s55"><Data ss:Type="Number">0.211343091</Data></Cell><Cell ss:StyleID="s55"><Data ss:Type="Number">3.0926135</Data></Cell><Cell ss:StyleID="s55"><Data ss:Type="String">AK171860</Data></Cell></Row><Row><Cell ss:StyleID="s55"><Data ss:Type="String">ASMM9PARTA019299</Data></Cell><Cell ss:StyleID="s55"><Data ss:Type="Number">0.01119308489</Data></Cell><Cell ss:StyleID="s55"><Data ss:Type="Number">0.308022779</Data></Cell><Cell ss:StyleID="s55"><Data ss:Type="Number">3.0895083</Data></Cell><Cell ss:StyleID="s55"><Data ss:Type="String">ENSMUST00000168951</Data></Cell></Row><Row><Cell ss:StyleID="s55"><Data ss:Type="String">ASMM9PARTA019299</Data></Cell><Cell ss:StyleID="s55"><Data ss:Type="Number">0.01119308489</Data></Cell><Cell ss:StyleID="s55"><Data ss:Type="Number">0.308022779</Data></Cell><Cell ss:StyleID="s55"><Data ss:Type="Number">3.0895083</Data></Cell><Cell ss:StyleID="s55"><Data ss:Type="String">ENSMUST00000168951</Data></Cell></Row><Row><Cell ss:StyleID="s55"><Data ss:Type="String">ASMM9PARTA019299</Data></Cell><Cell ss:StyleID="s55"><Data ss:Type="Number">0.01119308489</Data></Cell><Cell ss:StyleID="s55"><Data ss:Type="Number">0.308022779</Data></Cell><Cell ss:StyleID="s55"><Data ss:Type="Number">3.0895083</Data></Cell><Cell ss:StyleID="s55"><Data ss:Type="String">ENSMUST00000168951</Data></Cell></Row><Row><Cell ss:StyleID="s55"><Data ss:Type="String">ASMM9PARTA011123</Data></Cell><Cell ss:StyleID="s55"><Data ss:Type="Number">0.01842357527</Data></Cell><Cell ss:StyleID="s55"><Data ss:Type="Number">0.338651153</Data></Cell><Cell ss:StyleID="s55"><Data ss:Type="Number">3.0587256</Data></Cell><Cell ss:StyleID="s55"><Data ss:Type="String">ENSMUST00000118572</Data></Cell></Row><Row><Cell ss:StyleID="s55"><Data ss:Type="String">ASMM9PARTA011045</Data></Cell><Cell ss:StyleID="s55"><Data ss:Type="Number">0.02046109897</Data></Cell><Cell ss:StyleID="s55"><Data ss:Type="Number">0.353680757</Data></Cell><Cell ss:StyleID="s55"><Data ss:Type="Number">3.0502315</Data></Cell><Cell ss:StyleID="s55"><Data ss:Type="String">ENSMUST00000118172</Data></Cell></Row><Row><Cell ss:StyleID="s55"><Data ss:Type="String">mouselincRNA0582-_P1</Data></Cell><Cell ss:StyleID="s55"><Data ss:Type="Number">0.04104835931</Data></Cell><Cell ss:StyleID="s55"><Data ss:Type="Number">0.417102671</Data></Cell><Cell ss:StyleID="s55"><Data ss:Type="Number">3.0364201</Data></Cell><Cell ss:StyleID="s55"><Data ss:Type="String">mouselincRNA0582-</Data></Cell></Row><Row><Cell ss:StyleID="s55"><Data ss:Type="String">ASMM9PARTA013017</Data></Cell><Cell ss:StyleID="s55"><Data ss:Type="Number">0.03718606503</Data></Cell><Cell ss:StyleID="s55"><Data ss:Type="Number">0.408360753</Data></Cell><Cell ss:StyleID="s55"><Data ss:Type="Number">3.0353289</Data></Cell><Cell ss:StyleID="s55"><Data ss:Type="String">ENSMUST00000121757</Data></Cell></Row><Row><Cell ss:StyleID="s55"><Data ss:Type="String">CK019636_P1</Data></Cell><Cell ss:StyleID="s55"><Data ss:Type="Number">6.86576e-6</Data></Cell><Cell ss:StyleID="s55"><Data ss:Type="Number">0.059280062</Data></Cell><Cell ss:StyleID="s55"><Data ss:Type="Number">3.0080445</Data></Cell><Cell ss:StyleID="s55"><Data ss:Type="String">CK019636</Data></Cell></Row><Row><Cell ss:StyleID="s55"><Data ss:Type="String">ASMM9PARTA013130</Data></Cell><Cell ss:StyleID="s55"><Data ss:Type="Number">0.01749584802</Data></Cell><Cell ss:StyleID="s55"><Data ss:Type="Number">0.333510185</Data></Cell><Cell ss:StyleID="s55"><Data ss:Type="Number">2.9927353</Data></Cell><Cell ss:StyleID="s55"><Data ss:Type="String">ENSMUST00000121157</Data></Cell></Row><Row><Cell ss:StyleID="s55"><Data ss:Type="String">ASMM9PARTA000792</Data></Cell><Cell ss:StyleID="s55"><Data ss:Type="Number">0.00314640436</Data></Cell><Cell ss:StyleID="s55"><Data ss:Type="Number">0.240638</Data></Cell><Cell ss:StyleID="s55"><Data ss:Type="Number">2.9872489</Data></Cell><Cell ss:StyleID="s55"><Data ss:Type="String">AK014724</Data></Cell></Row><Row><Cell ss:StyleID="s55"><Data ss:Type="String">ASMM9PARTA001997</Data></Cell><Cell ss:StyleID="s55"><Data ss:Type="Number">0.04731569218</Data></Cell><Cell ss:StyleID="s55"><Data ss:Type="Number">0.430404054</Data></Cell><Cell ss:StyleID="s55"><Data ss:Type="Number">2.9694732</Data></Cell><Cell ss:StyleID="s55"><Data ss:Type="String">AK029821</Data></Cell></Row><Row><Cell ss:StyleID="s55"><Data ss:Type="String">ASMM9PARTA010720</Data></Cell><Cell ss:StyleID="s55"><Data ss:Type="Number">0.01756024797</Data></Cell><Cell ss:StyleID="s55"><Data ss:Type="Number">0.333658005</Data></Cell><Cell ss:StyleID="s55"><Data ss:Type="Number">2.9580585</Data></Cell><Cell ss:StyleID="s55"><Data ss:Type="String">ENSMUST00000117575</Data></Cell></Row><Row><Cell ss:StyleID="s55"><Data ss:Type="String">ASMM9PARTA000534</Data></Cell><Cell ss:StyleID="s55"><Data ss:Type="Number">0.00261150788</Data></Cell><Cell ss:StyleID="s55"><Data ss:Type="Number">0.238617755</Data></Cell><Cell ss:StyleID="s55"><Data ss:Type="Number">2.9496368</Data></Cell><Cell ss:StyleID="s55"><Data ss:Type="String">AK009593</Data></Cell></Row><Row><Cell ss:StyleID="s55"><Data ss:Type="String">ASMM9PARTA012176</Data></Cell><Cell ss:StyleID="s55"><Data ss:Type="Number">0.01329358247</Data></Cell><Cell ss:StyleID="s55"><Data ss:Type="Number">0.317019037</Data></Cell><Cell ss:StyleID="s55"><Data ss:Type="Number">2.9378954</Data></Cell><Cell ss:StyleID="s55"><Data ss:Type="String">ENSMUST00000120619</Data></Cell></Row><Row><Cell ss:StyleID="s55"><Data ss:Type="String">ASMM9PARTA007439</Data></Cell><Cell ss:StyleID="s55"><Data ss:Type="Number">0.00342292371</Data></Cell><Cell ss:StyleID="s55"><Data ss:Type="Number">0.245526302</Data></Cell><Cell ss:StyleID="s55"><Data ss:Type="Number">2.9377493</Data></Cell><Cell ss:StyleID="s55"><Data ss:Type="String">AK142388</Data></Cell></Row><Row><Cell ss:StyleID="s55"><Data ss:Type="String">ASMM9PARTA050217</Data></Cell><Cell ss:StyleID="s55"><Data ss:Type="Number">0.03963623087</Data></Cell><Cell ss:StyleID="s55"><Data ss:Type="Number">0.414893946</Data></Cell><Cell ss:StyleID="s55"><Data ss:Type="Number">2.930195</Data></Cell><Cell ss:StyleID="s55"><Data ss:Type="String">uc008yko.1</Data></Cell></Row><Row><Cell ss:StyleID="s55"><Data ss:Type="String">ASMM9PARTA013912</Data></Cell><Cell ss:StyleID="s55"><Data ss:Type="Number">0.00030024539</Data></Cell><Cell ss:StyleID="s55"><Data ss:Type="Number">0.168179313</Data></Cell><Cell ss:StyleID="s55"><Data ss:Type="Number">2.9031091</Data></Cell><Cell ss:StyleID="s55"><Data ss:Type="String">ENSMUST00000123644</Data></Cell></Row><Row><Cell ss:StyleID="s55"><Data ss:Type="String">ASMM9PARTA013912</Data></Cell><Cell ss:StyleID="s55"><Data ss:Type="Number">0.00030024539</Data></Cell><Cell ss:StyleID="s55"><Data ss:Type="Number">0.168179313</Data></Cell><Cell ss:StyleID="s55"><Data ss:Type="Number">2.9031091</Data></Cell><Cell ss:StyleID="s55"><Data ss:Type="String">ENSMUST00000123644</Data></Cell></Row><Row><Cell ss:StyleID="s55"><Data ss:Type="String">ASMM9PARTA005176</Data></Cell><Cell ss:StyleID="s55"><Data ss:Type="Number">0.00752953645</Data></Cell><Cell ss:StyleID="s55"><Data ss:Type="Number">0.295288172</Data></Cell><Cell ss:StyleID="s55"><Data ss:Type="Number">2.9000167</Data></Cell><Cell ss:StyleID="s55"><Data ss:Type="String">AK081526</Data></Cell></Row><Row><Cell ss:StyleID="s55"><Data ss:Type="String">ASMM9PARTA004797</Data></Cell><Cell ss:StyleID="s55"><Data ss:Type="Number">0.03245631705</Data></Cell><Cell ss:StyleID="s55"><Data ss:Type="Number">0.395846943</Data></Cell><Cell ss:StyleID="s55"><Data ss:Type="Number">2.8939222</Data></Cell><Cell ss:StyleID="s55"><Data ss:Type="String">AK078757</Data></Cell></Row><Row><Cell ss:StyleID="s55"><Data ss:Type="String">ASMM9PARTA046061</Data></Cell><Cell ss:StyleID="s55"><Data ss:Type="Number">0.0221778451</Data></Cell><Cell ss:StyleID="s55"><Data ss:Type="Number">0.361311603</Data></Cell><Cell ss:StyleID="s55"><Data ss:Type="Number">2.8789784</Data></Cell><Cell ss:StyleID="s55"><Data ss:Type="String">uc007bnb.1</Data></Cell></Row><Row><Cell ss:StyleID="s55"><Data ss:Type="String">ASMM9PARTA011864</Data></Cell><Cell ss:StyleID="s55"><Data ss:Type="Number">0.01719597406</Data></Cell><Cell ss:StyleID="s55"><Data ss:Type="Number">0.333410421</Data></Cell><Cell ss:StyleID="s55"><Data ss:Type="Number">2.8426031</Data></Cell><Cell ss:StyleID="s55"><Data ss:Type="String">ENSMUST00000119799</Data></Cell></Row><Row><Cell ss:StyleID="s55"><Data ss:Type="String">ASMM9PARTA012617</Data></Cell><Cell ss:StyleID="s55"><Data ss:Type="Number">0.04880515722</Data></Cell><Cell ss:StyleID="s55"><Data ss:Type="Number">0.434341435</Data></Cell><Cell ss:StyleID="s55"><Data ss:Type="Number">2.8286343</Data></Cell><Cell ss:StyleID="s55"><Data ss:Type="String">ENSMUST00000120853</Data></Cell></Row><Row><Cell ss:StyleID="s55"><Data ss:Type="String">ASMM9PARTA046617</Data></Cell><Cell ss:StyleID="s55"><Data ss:Type="Number">0.00731745315</Data></Cell><Cell ss:StyleID="s55"><Data ss:Type="Number">0.295223076</Data></Cell><Cell ss:StyleID="s55"><Data ss:Type="Number">2.8263082</Data></Cell><Cell ss:StyleID="s55"><Data ss:Type="String">uc007hxx.1</Data></Cell></Row><Row><Cell ss:StyleID="s55"><Data ss:Type="String">ASMM9PARTA050969</Data></Cell><Cell ss:StyleID="s55"><Data ss:Type="Number">0.00255051466</Data></Cell><Cell ss:StyleID="s55"><Data ss:Type="Number">0.238617755</Data></Cell><Cell ss:StyleID="s55"><Data ss:Type="Number">2.7980989</Data></Cell><Cell ss:StyleID="s55"><Data ss:Type="String">uc009mko.1</Data></Cell></Row><Row><Cell ss:StyleID="s55"><Data ss:Type="String">ASMM9PARTA050969</Data></Cell><Cell ss:StyleID="s55"><Data ss:Type="Number">0.00255051466</Data></Cell><Cell ss:StyleID="s55"><Data ss:Type="Number">0.238617755</Data></Cell><Cell ss:StyleID="s55"><Data ss:Type="Number">2.7980989</Data></Cell><Cell ss:StyleID="s55"><Data ss:Type="String">uc009mko.1</Data></Cell></Row><Row><Cell ss:StyleID="s55"><Data ss:Type="String">ASMM9PARTA010924</Data></Cell><Cell ss:StyleID="s55"><Data ss:Type="Number">0.01039838046</Data></Cell><Cell ss:StyleID="s55"><Data ss:Type="Number">0.306659275</Data></Cell><Cell ss:StyleID="s55"><Data ss:Type="Number">2.7900001</Data></Cell><Cell ss:StyleID="s55"><Data ss:Type="String">ENSMUST00000117777</Data></Cell></Row><Row><Cell ss:StyleID="s55"><Data ss:Type="String">ASMM9PARTA007876</Data></Cell><Cell ss:StyleID="s55"><Data ss:Type="Number">0.04223878114</Data></Cell><Cell ss:StyleID="s55"><Data ss:Type="Number">0.420919852</Data></Cell><Cell ss:StyleID="s55"><Data ss:Type="Number">2.7324025</Data></Cell><Cell ss:StyleID="s55"><Data ss:Type="String">AK146648</Data></Cell></Row><Row><Cell ss:StyleID="s55"><Data ss:Type="String">ASMM9PARTA007876</Data></Cell><Cell ss:StyleID="s55"><Data ss:Type="Number">0.04223878114</Data></Cell><Cell ss:StyleID="s55"><Data ss:Type="Number">0.420919852</Data></Cell><Cell ss:StyleID="s55"><Data ss:Type="Number">2.7324025</Data></Cell><Cell ss:StyleID="s55"><Data ss:Type="String">AK146648</Data></Cell></Row><Row><Cell ss:StyleID="s55"><Data ss:Type="String">ASMM9PARTA051742</Data></Cell><Cell ss:StyleID="s55"><Data ss:Type="Number">0.0007443815</Data></Cell><Cell ss:StyleID="s55"><Data ss:Type="Number">0.211343091</Data></Cell><Cell ss:StyleID="s55"><Data ss:Type="Number">2.695448</Data></Cell><Cell ss:StyleID="s55"><Data ss:Type="String">uc009sqw.1</Data></Cell></Row><Row><Cell ss:StyleID="s55"><Data ss:Type="String">ASMM9PARTA018681</Data></Cell><Cell ss:StyleID="s55"><Data ss:Type="Number">0.00220619565</Data></Cell><Cell ss:StyleID="s55"><Data ss:Type="Number">0.238122686</Data></Cell><Cell ss:StyleID="s55"><Data ss:Type="Number">2.6467535</Data></Cell><Cell ss:StyleID="s55"><Data ss:Type="String">ENSMUST00000165796</Data></Cell></Row><Row><Cell ss:StyleID="s55"><Data ss:Type="String">ASMM9PARTA051331</Data></Cell><Cell ss:StyleID="s55"><Data ss:Type="Number">0.00016395671</Data></Cell><Cell ss:StyleID="s55"><Data ss:Type="Number">0.16207289</Data></Cell><Cell ss:StyleID="s55"><Data ss:Type="Number">2.6382563</Data></Cell><Cell ss:StyleID="s55"><Data ss:Type="String">uc009nzx.1</Data></Cell></Row><Row><Cell ss:StyleID="s55"><Data ss:Type="String">ASMM9PARTA046551</Data></Cell><Cell ss:StyleID="s55"><Data ss:Type="Number">5.7788e-6</Data></Cell><Cell ss:StyleID="s55"><Data ss:Type="Number">0.059280062</Data></Cell><Cell ss:StyleID="s55"><Data ss:Type="Number">2.6265548</Data></Cell><Cell ss:StyleID="s55"><Data ss:Type="String">uc007cua.1</Data></Cell></Row><Row><Cell ss:StyleID="s55"><Data ss:Type="String">ASMM9PARTA046551</Data></Cell><Cell ss:StyleID="s55"><Data ss:Type="Number">5.7788e-6</Data></Cell><Cell ss:StyleID="s55"><Data ss:Type="Number">0.059280062</Data></Cell><Cell ss:StyleID="s55"><Data ss:Type="Number">2.6265548</Data></Cell><Cell ss:StyleID="s55"><Data ss:Type="String">uc007cua.1</Data></Cell></Row><Row><Cell ss:StyleID="s55"><Data ss:Type="String">ASMM9PARTA046551</Data></Cell><Cell ss:StyleID="s55"><Data ss:Type="Number">5.7788e-6</Data></Cell><Cell ss:StyleID="s55"><Data ss:Type="Number">0.059280062</Data></Cell><Cell ss:StyleID="s55"><Data ss:Type="Number">2.6265548</Data></Cell><Cell ss:StyleID="s55"><Data ss:Type="String">uc007cua.1</Data></Cell></Row><Row><Cell ss:StyleID="s55"><Data ss:Type="String">ASMM9PARTA046551</Data></Cell><Cell ss:StyleID="s55"><Data ss:Type="Number">5.7788e-6</Data></Cell><Cell ss:StyleID="s55"><Data ss:Type="Number">0.059280062</Data></Cell><Cell ss:StyleID="s55"><Data ss:Type="Number">2.6265548</Data></Cell><Cell ss:StyleID="s55"><Data ss:Type="String">uc007cua.1</Data></Cell></Row><Row><Cell ss:StyleID="s55"><Data ss:Type="String">ASMM9PARTA046551</Data></Cell><Cell ss:StyleID="s55"><Data ss:Type="Number">5.7788e-6</Data></Cell><Cell ss:StyleID="s55"><Data ss:Type="Number">0.059280062</Data></Cell><Cell ss:StyleID="s55"><Data ss:Type="Number">2.6265548</Data></Cell><Cell ss:StyleID="s55"><Data ss:Type="String">uc007cua.1</Data></Cell></Row><Row><Cell ss:StyleID="s55"><Data ss:Type="String">ASMM9PARTA046551</Data></Cell><Cell ss:StyleID="s55"><Data ss:Type="Number">5.7788e-6</Data></Cell><Cell ss:StyleID="s55"><Data ss:Type="Number">0.059280062</Data></Cell><Cell ss:StyleID="s55"><Data ss:Type="Number">2.6265548</Data></Cell><Cell ss:StyleID="s55"><Data ss:Type="String">uc007cua.1</Data></Cell></Row><Row><Cell ss:StyleID="s55"><Data ss:Type="String">ASMM9PARTA046551</Data></Cell><Cell ss:StyleID="s55"><Data ss:Type="Number">5.7788e-6</Data></Cell><Cell ss:StyleID="s55"><Data ss:Type="Number">0.059280062</Data></Cell><Cell ss:StyleID="s55"><Data ss:Type="Number">2.6265548</Data></Cell><Cell ss:StyleID="s55"><Data ss:Type="String">uc007cua.1</Data></Cell></Row><Row><Cell ss:StyleID="s55"><Data ss:Type="String">ASMM9PARTA046551</Data></Cell><Cell ss:StyleID="s55"><Data ss:Type="Number">5.7788e-6</Data></Cell><Cell ss:StyleID="s55"><Data ss:Type="Number">0.059280062</Data></Cell><Cell ss:StyleID="s55"><Data ss:Type="Number">2.6265548</Data></Cell><Cell ss:StyleID="s55"><Data ss:Type="String">uc007cua.1</Data></Cell></Row><Row><Cell ss:StyleID="s55"><Data ss:Type="String">ASMM9PARTA046551</Data></Cell><Cell ss:StyleID="s55"><Data ss:Type="Number">5.7788e-6</Data></Cell><Cell ss:StyleID="s55"><Data ss:Type="Number">0.059280062</Data></Cell><Cell ss:StyleID="s55"><Data ss:Type="Number">2.6265548</Data></Cell><Cell ss:StyleID="s55"><Data ss:Type="String">uc007cua.1</Data></Cell></Row><Row><Cell ss:StyleID="s55"><Data ss:Type="String">ASMM9PARTA046551</Data></Cell><Cell ss:StyleID="s55"><Data ss:Type="Number">5.7788e-6</Data></Cell><Cell ss:StyleID="s55"><Data ss:Type="Number">0.059280062</Data></Cell><Cell ss:StyleID="s55"><Data ss:Type="Number">2.6265548</Data></Cell><Cell ss:StyleID="s55"><Data ss:Type="String">uc007cua.1</Data></Cell></Row><Row><Cell ss:StyleID="s55"><Data ss:Type="String">ASMM9PARTA012475</Data></Cell><Cell ss:StyleID="s55"><Data ss:Type="Number">0.00784211673</Data></Cell><Cell ss:StyleID="s55"><Data ss:Type="Number">0.295288172</Data></Cell><Cell ss:StyleID="s55"><Data ss:Type="Number">2.6207491</Data></Cell><Cell ss:StyleID="s55"><Data ss:Type="String">ENSMUST00000120494</Data></Cell></Row><Row><Cell ss:StyleID="s55"><Data ss:Type="String">ASMM9PARTA051043</Data></Cell><Cell ss:StyleID="s55"><Data ss:Type="Number">0.02625444092</Data></Cell><Cell ss:StyleID="s55"><Data ss:Type="Number">0.375939062</Data></Cell><Cell ss:StyleID="s55"><Data ss:Type="Number">2.6175002</Data></Cell><Cell ss:StyleID="s55"><Data ss:Type="String">uc009nga.1</Data></Cell></Row><Row><Cell ss:StyleID="s55"><Data ss:Type="String">ASMM9PARTA019167</Data></Cell><Cell ss:StyleID="s55"><Data ss:Type="Number">0.02626538825</Data></Cell><Cell ss:StyleID="s55"><Data ss:Type="Number">0.375939062</Data></Cell><Cell ss:StyleID="s55"><Data ss:Type="Number">2.6169464</Data></Cell><Cell ss:StyleID="s55"><Data ss:Type="String">ENSMUST00000171004</Data></Cell></Row><Row><Cell ss:StyleID="s55"><Data ss:Type="String">ASMM9PARTA045302</Data></Cell><Cell ss:StyleID="s55"><Data ss:Type="Number">0.0135554527</Data></Cell><Cell ss:StyleID="s55"><Data ss:Type="Number">0.318319497</Data></Cell><Cell ss:StyleID="s55"><Data ss:Type="Number">2.599911</Data></Cell><Cell ss:StyleID="s55"><Data ss:Type="String">NR_015483</Data></Cell></Row><Row><Cell ss:StyleID="s55"><Data ss:Type="String">ASMM9PARTA015892</Data></Cell><Cell ss:StyleID="s55"><Data ss:Type="Number">0.0410036379</Data></Cell><Cell ss:StyleID="s55"><Data ss:Type="Number">0.416890512</Data></Cell><Cell ss:StyleID="s55"><Data ss:Type="Number">2.5853218</Data></Cell><Cell ss:StyleID="s55"><Data ss:Type="String">ENSMUST00000140748</Data></Cell></Row><Row><Cell ss:StyleID="s55"><Data ss:Type="String">ASMM9PARTA012813</Data></Cell><Cell ss:StyleID="s55"><Data ss:Type="Number">0.00656732481</Data></Cell><Cell ss:StyleID="s55"><Data ss:Type="Number">0.286559031</Data></Cell><Cell ss:StyleID="s55"><Data ss:Type="Number">2.5525449</Data></Cell><Cell ss:StyleID="s55"><Data ss:Type="String">ENSMUST00000121250</Data></Cell></Row><Row><Cell ss:StyleID="s55"><Data ss:Type="String">ASMM9PARTA011120</Data></Cell><Cell ss:StyleID="s55"><Data ss:Type="Number">0.02096175203</Data></Cell><Cell ss:StyleID="s55"><Data ss:Type="Number">0.356000881</Data></Cell><Cell ss:StyleID="s55"><Data ss:Type="Number">2.5482285</Data></Cell><Cell ss:StyleID="s55"><Data ss:Type="String">ENSMUST00000118506</Data></Cell></Row><Row><Cell ss:StyleID="s55"><Data ss:Type="String">ASMM9PARTA003572</Data></Cell><Cell ss:StyleID="s55"><Data ss:Type="Number">0.04748658698</Data></Cell><Cell ss:StyleID="s55"><Data ss:Type="Number">0.430795455</Data></Cell><Cell ss:StyleID="s55"><Data ss:Type="Number">2.5372828</Data></Cell><Cell ss:StyleID="s55"><Data ss:Type="String">AK044294</Data></Cell></Row><Row><Cell ss:StyleID="s55"><Data ss:Type="String">CUST_34_PI426073487</Data></Cell><Cell ss:StyleID="s55"><Data ss:Type="Number">0.03892669008</Data></Cell><Cell ss:StyleID="s55"><Data ss:Type="Number">0.412556962</Data></Cell><Cell ss:StyleID="s55"><Data ss:Type="Number">2.5207856</Data></Cell><Cell ss:StyleID="s55"><Data ss:Type="String">uc.36+</Data></Cell></Row><Row><Cell ss:StyleID="s55"><Data ss:Type="String">ASMM9PARTA046346</Data></Cell><Cell ss:StyleID="s55"><Data ss:Type="Number">8.125917e-5</Data></Cell><Cell ss:StyleID="s55"><Data ss:Type="Number">0.154184616</Data></Cell><Cell ss:StyleID="s55"><Data ss:Type="Number">2.5172199</Data></Cell><Cell ss:StyleID="s55"><Data ss:Type="String">uc007duq.1</Data></Cell></Row><Row><Cell ss:StyleID="s55"><Data ss:Type="String">MM9LINCRNAEXON11592+_P1</Data></Cell><Cell ss:StyleID="s55"><Data ss:Type="Number">0.03285302825</Data></Cell><Cell ss:StyleID="s55"><Data ss:Type="Number">0.395846943</Data></Cell><Cell ss:StyleID="s55"><Data ss:Type="Number">2.4763422</Data></Cell><Cell ss:StyleID="s55"><Data ss:Type="String">MM9LINCRNAEXON11592+</Data></Cell></Row><Row><Cell ss:StyleID="s55"><Data ss:Type="String">ASMM9PARTA011813</Data></Cell><Cell ss:StyleID="s55"><Data ss:Type="Number">0.02795478206</Data></Cell><Cell ss:StyleID="s55"><Data ss:Type="Number">0.383181819</Data></Cell><Cell ss:StyleID="s55"><Data ss:Type="Number">2.4620881</Data></Cell><Cell ss:StyleID="s55"><Data ss:Type="String">ENSMUST00000119454</Data></Cell></Row><Row><Cell ss:StyleID="s55"><Data ss:Type="String">ASMM9PARTA050991</Data></Cell><Cell ss:StyleID="s55"><Data ss:Type="Number">0.02954544654</Data></Cell><Cell ss:StyleID="s55"><Data ss:Type="Number">0.388436031</Data></Cell><Cell ss:StyleID="s55"><Data ss:Type="Number">2.4606221</Data></Cell><Cell ss:StyleID="s55"><Data ss:Type="String">uc009hxr.1</Data></Cell></Row><Row><Cell ss:StyleID="s55"><Data ss:Type="String">ASMM9PARTA050991</Data></Cell><Cell ss:StyleID="s55"><Data ss:Type="Number">0.02954544654</Data></Cell><Cell ss:StyleID="s55"><Data ss:Type="Number">0.388436031</Data></Cell><Cell ss:StyleID="s55"><Data ss:Type="Number">2.4606221</Data></Cell><Cell ss:StyleID="s55"><Data ss:Type="String">uc009hxr.1</Data></Cell></Row><Row><Cell ss:StyleID="s55"><Data ss:Type="String">ASMM9PARTA011284</Data></Cell><Cell ss:StyleID="s55"><Data ss:Type="Number">0.02883828028</Data></Cell><Cell ss:StyleID="s55"><Data ss:Type="Number">0.385224403</Data></Cell><Cell ss:StyleID="s55"><Data ss:Type="Number">2.4606051</Data></Cell><Cell ss:StyleID="s55"><Data ss:Type="String">ENSMUST00000118568</Data></Cell></Row><Row><Cell ss:StyleID="s55"><Data ss:Type="String">ASMM9PARTA048787</Data></Cell><Cell ss:StyleID="s55"><Data ss:Type="Number">0.01540353885</Data></Cell><Cell ss:StyleID="s55"><Data ss:Type="Number">0.327677795</Data></Cell><Cell ss:StyleID="s55"><Data ss:Type="Number">2.4420155</Data></Cell><Cell ss:StyleID="s55"><Data ss:Type="String">uc008ezd.1</Data></Cell></Row><Row><Cell ss:StyleID="s55"><Data ss:Type="String">MM9LINCRNAEXON11101-_P1</Data></Cell><Cell ss:StyleID="s55"><Data ss:Type="Number">0.04760012345</Data></Cell><Cell ss:StyleID="s55"><Data ss:Type="Number">0.430851775</Data></Cell><Cell ss:StyleID="s55"><Data ss:Type="Number">2.4413612</Data></Cell><Cell ss:StyleID="s55"><Data ss:Type="String">MM9LINCRNAEXON11101-</Data></Cell></Row><Row><Cell ss:StyleID="s55"><Data ss:Type="String">ASMM9PARTA046777</Data></Cell><Cell ss:StyleID="s55"><Data ss:Type="Number">0.03603318297</Data></Cell><Cell ss:StyleID="s55"><Data ss:Type="Number">0.406384845</Data></Cell><Cell ss:StyleID="s55"><Data ss:Type="Number">2.4356355</Data></Cell><Cell ss:StyleID="s55"><Data ss:Type="String">uc007fql.1</Data></Cell></Row><Row><Cell ss:StyleID="s55"><Data ss:Type="String">ASMM9PARTA047037</Data></Cell><Cell ss:StyleID="s55"><Data ss:Type="Number">0.02061592161</Data></Cell><Cell ss:StyleID="s55"><Data ss:Type="Number">0.35417624</Data></Cell><Cell ss:StyleID="s55"><Data ss:Type="Number">2.4259955</Data></Cell><Cell ss:StyleID="s55"><Data ss:Type="String">uc007jxl.1</Data></Cell></Row><Row><Cell ss:StyleID="s55"><Data ss:Type="String">ASMM9PARTA047037</Data></Cell><Cell ss:StyleID="s55"><Data ss:Type="Number">0.02061592161</Data></Cell><Cell ss:StyleID="s55"><Data ss:Type="Number">0.35417624</Data></Cell><Cell ss:StyleID="s55"><Data ss:Type="Number">2.4259955</Data></Cell><Cell ss:StyleID="s55"><Data ss:Type="String">uc007jxl.1</Data></Cell></Row><Row><Cell ss:StyleID="s55"><Data ss:Type="String">MM9LINCRNAEXON11468-_P1</Data></Cell><Cell ss:StyleID="s55"><Data ss:Type="Number">0.00864062309</Data></Cell><Cell ss:StyleID="s55"><Data ss:Type="Number">0.299020184</Data></Cell><Cell ss:StyleID="s55"><Data ss:Type="Number">2.4252963</Data></Cell><Cell ss:StyleID="s55"><Data ss:Type="String">MM9LINCRNAEXON11468-</Data></Cell></Row><Row><Cell ss:StyleID="s55"><Data ss:Type="String">ASMM9PARTA049770</Data></Cell><Cell ss:StyleID="s55"><Data ss:Type="Number">0.00426055379</Data></Cell><Cell ss:StyleID="s55"><Data ss:Type="Number">0.260754561</Data></Cell><Cell ss:StyleID="s55"><Data ss:Type="Number">2.422888</Data></Cell><Cell ss:StyleID="s55"><Data ss:Type="String">uc008rxf.1</Data></Cell></Row><Row><Cell ss:StyleID="s55"><Data ss:Type="String">ASMM9PARTA012659</Data></Cell><Cell ss:StyleID="s55"><Data ss:Type="Number">0.01592957191</Data></Cell><Cell ss:StyleID="s55"><Data ss:Type="Number">0.328774352</Data></Cell><Cell ss:StyleID="s55"><Data ss:Type="Number">2.3945816</Data></Cell><Cell ss:StyleID="s55"><Data ss:Type="String">ENSMUST00000121150</Data></Cell></Row><Row><Cell ss:StyleID="s55"><Data ss:Type="String">ASMM9PARTA019007</Data></Cell><Cell ss:StyleID="s55"><Data ss:Type="Number">0.025293562</Data></Cell><Cell ss:StyleID="s55"><Data ss:Type="Number">0.373044516</Data></Cell><Cell ss:StyleID="s55"><Data ss:Type="Number">2.3917544</Data></Cell><Cell ss:StyleID="s55"><Data ss:Type="String">ENSMUST00000165915</Data></Cell></Row><Row><Cell ss:StyleID="s55"><Data ss:Type="String">ASMM9PARTA050567</Data></Cell><Cell ss:StyleID="s55"><Data ss:Type="Number">0.03137937733</Data></Cell><Cell ss:StyleID="s55"><Data ss:Type="Number">0.391608126</Data></Cell><Cell ss:StyleID="s55"><Data ss:Type="Number">2.3895994</Data></Cell><Cell ss:StyleID="s55"><Data ss:Type="String">uc009crv.1</Data></Cell></Row><Row><Cell ss:StyleID="s55"><Data ss:Type="String">ASMM9PARTA010588</Data></Cell><Cell ss:StyleID="s55"><Data ss:Type="Number">0.02030937242</Data></Cell><Cell ss:StyleID="s55"><Data ss:Type="Number">0.352175338</Data></Cell><Cell ss:StyleID="s55"><Data ss:Type="Number">2.3762932</Data></Cell><Cell ss:StyleID="s55"><Data ss:Type="String">ENSMUST00000117426</Data></Cell></Row><Row><Cell ss:StyleID="s55"><Data ss:Type="String">ASMM9PARTA011140</Data></Cell><Cell ss:StyleID="s55"><Data ss:Type="Number">0.00802627735</Data></Cell><Cell ss:StyleID="s55"><Data ss:Type="Number">0.295288172</Data></Cell><Cell ss:StyleID="s55"><Data ss:Type="Number">2.3760277</Data></Cell><Cell ss:StyleID="s55"><Data ss:Type="String">ENSMUST00000118327</Data></Cell></Row><Row><Cell ss:StyleID="s55"><Data ss:Type="String">ASMM9PARTA017025</Data></Cell><Cell ss:StyleID="s55"><Data ss:Type="Number">0.02657174016</Data></Cell><Cell ss:StyleID="s55"><Data ss:Type="Number">0.377808107</Data></Cell><Cell ss:StyleID="s55"><Data ss:Type="Number">2.3755529</Data></Cell><Cell ss:StyleID="s55"><Data ss:Type="String">ENSMUST00000151866</Data></Cell></Row><Row><Cell ss:StyleID="s55"><Data ss:Type="String">ASMM9PARTA006908</Data></Cell><Cell ss:StyleID="s55"><Data ss:Type="Number">0.04422976566</Data></Cell><Cell ss:StyleID="s55"><Data ss:Type="Number">0.425464776</Data></Cell><Cell ss:StyleID="s55"><Data ss:Type="Number">2.3566151</Data></Cell><Cell ss:StyleID="s55"><Data ss:Type="String">AK138352</Data></Cell></Row><Row><Cell ss:StyleID="s55"><Data ss:Type="String">BY791744_P1</Data></Cell><Cell ss:StyleID="s55"><Data ss:Type="Number">0.01870941678</Data></Cell><Cell ss:StyleID="s55"><Data ss:Type="Number">0.340358771</Data></Cell><Cell ss:StyleID="s55"><Data ss:Type="Number">2.3557086</Data></Cell><Cell ss:StyleID="s55"><Data ss:Type="String">BY791744</Data></Cell></Row><Row><Cell ss:StyleID="s55"><Data ss:Type="String">MM9LINCRNAEXON11038+_P1</Data></Cell><Cell ss:StyleID="s55"><Data ss:Type="Number">0.02744884837</Data></Cell><Cell ss:StyleID="s55"><Data ss:Type="Number">0.379947424</Data></Cell><Cell ss:StyleID="s55"><Data ss:Type="Number">2.3374834</Data></Cell><Cell ss:StyleID="s55"><Data ss:Type="String">MM9LINCRNAEXON11038+</Data></Cell></Row><Row><Cell ss:StyleID="s55"><Data ss:Type="String">ASMM9PARTA003796</Data></Cell><Cell ss:StyleID="s55"><Data ss:Type="Number">0.0447467021</Data></Cell><Cell ss:StyleID="s55"><Data ss:Type="Number">0.426588055</Data></Cell><Cell ss:StyleID="s55"><Data ss:Type="Number">2.2965105</Data></Cell><Cell ss:StyleID="s55"><Data ss:Type="String">AK046211</Data></Cell></Row><Row><Cell ss:StyleID="s55"><Data ss:Type="String">ASMM9PARTA018659</Data></Cell><Cell ss:StyleID="s55"><Data ss:Type="Number">0.01182570563</Data></Cell><Cell ss:StyleID="s55"><Data ss:Type="Number">0.308930527</Data></Cell><Cell ss:StyleID="s55"><Data ss:Type="Number">2.2950223</Data></Cell><Cell ss:StyleID="s55"><Data ss:Type="String">ENSMUST00000162387</Data></Cell></Row><Row><Cell ss:StyleID="s55"><Data ss:Type="String">ASMM9PARTA013321</Data></Cell><Cell ss:StyleID="s55"><Data ss:Type="Number">0.04706789568</Data></Cell><Cell ss:StyleID="s55"><Data ss:Type="Number">0.430083376</Data></Cell><Cell ss:StyleID="s55"><Data ss:Type="Number">2.2942633</Data></Cell><Cell ss:StyleID="s55"><Data ss:Type="String">ENSMUST00000121667</Data></Cell></Row><Row><Cell ss:StyleID="s55"><Data ss:Type="String">ASMM9PARTA013321</Data></Cell><Cell ss:StyleID="s55"><Data ss:Type="Number">0.04706789568</Data></Cell><Cell ss:StyleID="s55"><Data ss:Type="Number">0.430083376</Data></Cell><Cell ss:StyleID="s55"><Data ss:Type="Number">2.2942633</Data></Cell><Cell ss:StyleID="s55"><Data ss:Type="String">ENSMUST00000121667</Data></Cell></Row><Row><Cell ss:StyleID="s55"><Data ss:Type="String">ASMM9PARTA013321</Data></Cell><Cell ss:StyleID="s55"><Data ss:Type="Number">0.04706789568</Data></Cell><Cell ss:StyleID="s55"><Data ss:Type="Number">0.430083376</Data></Cell><Cell ss:StyleID="s55"><Data ss:Type="Number">2.2942633</Data></Cell><Cell ss:StyleID="s55"><Data ss:Type="String">ENSMUST00000121667</Data></Cell></Row><Row><Cell ss:StyleID="s55"><Data ss:Type="String">ASMM9PARTA010840</Data></Cell><Cell ss:StyleID="s55"><Data ss:Type="Number">0.0128502638</Data></Cell><Cell ss:StyleID="s55"><Data ss:Type="Number">0.315524101</Data></Cell><Cell ss:StyleID="s55"><Data ss:Type="Number">2.2618689</Data></Cell><Cell ss:StyleID="s55"><Data ss:Type="String">ENSMUST00000117963</Data></Cell></Row><Row><Cell ss:StyleID="s55"><Data ss:Type="String">ASMM9PARTA049062</Data></Cell><Cell ss:StyleID="s55"><Data ss:Type="Number">0.01030561498</Data></Cell><Cell ss:StyleID="s55"><Data ss:Type="Number">0.306323935</Data></Cell><Cell ss:StyleID="s55"><Data ss:Type="Number">2.2599363</Data></Cell><Cell ss:StyleID="s55"><Data ss:Type="String">uc008kjs.1</Data></Cell></Row><Row><Cell ss:StyleID="s55"><Data ss:Type="String">ASMM9PARTA009465</Data></Cell><Cell ss:StyleID="s55"><Data ss:Type="Number">0.02505584808</Data></Cell><Cell ss:StyleID="s55"><Data ss:Type="Number">0.372527875</Data></Cell><Cell ss:StyleID="s55"><Data ss:Type="Number">2.2597075</Data></Cell><Cell ss:StyleID="s55"><Data ss:Type="String">ENSMUST00000052179</Data></Cell></Row><Row><Cell ss:StyleID="s55"><Data ss:Type="String">ASMM9PARTA009465</Data></Cell><Cell ss:StyleID="s55"><Data ss:Type="Number">0.02505584808</Data></Cell><Cell ss:StyleID="s55"><Data ss:Type="Number">0.372527875</Data></Cell><Cell ss:StyleID="s55"><Data ss:Type="Number">2.2597075</Data></Cell><Cell ss:StyleID="s55"><Data ss:Type="String">ENSMUST00000052179</Data></Cell></Row><Row><Cell ss:StyleID="s55"><Data ss:Type="String">ASMM9PARTA010339</Data></Cell><Cell ss:StyleID="s55"><Data ss:Type="Number">0.04768223797</Data></Cell><Cell ss:StyleID="s55"><Data ss:Type="Number">0.431159054</Data></Cell><Cell ss:StyleID="s55"><Data ss:Type="Number">2.2583321</Data></Cell><Cell ss:StyleID="s55"><Data ss:Type="String">ENSMUST00000112099</Data></Cell></Row><Row><Cell ss:StyleID="s55"><Data ss:Type="String">ASMM9PARTA051798</Data></Cell><Cell ss:StyleID="s55"><Data ss:Type="Number">0.03309346328</Data></Cell><Cell ss:StyleID="s55"><Data ss:Type="Number">0.397154537</Data></Cell><Cell ss:StyleID="s55"><Data ss:Type="Number">2.2479701</Data></Cell><Cell ss:StyleID="s55"><Data ss:Type="String">uc009tjw.1</Data></Cell></Row><Row><Cell ss:StyleID="s55"><Data ss:Type="String">ASMM9PARTA013148</Data></Cell><Cell ss:StyleID="s55"><Data ss:Type="Number">0.00574835172</Data></Cell><Cell ss:StyleID="s55"><Data ss:Type="Number">0.276633171</Data></Cell><Cell ss:StyleID="s55"><Data ss:Type="Number">2.2439682</Data></Cell><Cell ss:StyleID="s55"><Data ss:Type="String">ENSMUST00000121562</Data></Cell></Row><Row><Cell ss:StyleID="s55"><Data ss:Type="String">ASMM9PARTA048397</Data></Cell><Cell ss:StyleID="s55"><Data ss:Type="Number">0.02113411835</Data></Cell><Cell ss:StyleID="s55"><Data ss:Type="Number">0.356717852</Data></Cell><Cell ss:StyleID="s55"><Data ss:Type="Number">2.2437624</Data></Cell><Cell ss:StyleID="s55"><Data ss:Type="String">uc008bvb.1</Data></Cell></Row><Row><Cell ss:StyleID="s55"><Data ss:Type="String">ASMM9PARTA010142</Data></Cell><Cell ss:StyleID="s55"><Data ss:Type="Number">0.00797841693</Data></Cell><Cell ss:StyleID="s55"><Data ss:Type="Number">0.295288172</Data></Cell><Cell ss:StyleID="s55"><Data ss:Type="Number">2.24227</Data></Cell><Cell ss:StyleID="s55"><Data ss:Type="String">ENSMUST00000106032</Data></Cell></Row><Row><Cell ss:StyleID="s55"><Data ss:Type="String">ASMM9PARTA045626</Data></Cell><Cell ss:StyleID="s55"><Data ss:Type="Number">0.04693035313</Data></Cell><Cell ss:StyleID="s55"><Data ss:Type="Number">0.429807837</Data></Cell><Cell ss:StyleID="s55"><Data ss:Type="Number">2.2409964</Data></Cell><Cell ss:StyleID="s55"><Data ss:Type="String">NR_033595</Data></Cell></Row><Row><Cell ss:StyleID="s55"><Data ss:Type="String">ASMM9PARTA010842</Data></Cell><Cell ss:StyleID="s55"><Data ss:Type="Number">0.00384990942</Data></Cell><Cell ss:StyleID="s55"><Data ss:Type="Number">0.255451566</Data></Cell><Cell ss:StyleID="s55"><Data ss:Type="Number">2.2350176</Data></Cell><Cell ss:StyleID="s55"><Data ss:Type="String">ENSMUST00000118019</Data></Cell></Row><Row><Cell ss:StyleID="s55"><Data ss:Type="String">ASMM9PARTA046412</Data></Cell><Cell ss:StyleID="s55"><Data ss:Type="Number">0.02751381413</Data></Cell><Cell ss:StyleID="s55"><Data ss:Type="Number">0.379947424</Data></Cell><Cell ss:StyleID="s55"><Data ss:Type="Number">2.2274564</Data></Cell><Cell ss:StyleID="s55"><Data ss:Type="String">uc007coq.1</Data></Cell></Row><Row><Cell ss:StyleID="s55"><Data ss:Type="String">ASMM9PARTA050575</Data></Cell><Cell ss:StyleID="s55"><Data ss:Type="Number">0.04182641256</Data></Cell><Cell ss:StyleID="s55"><Data ss:Type="Number">0.420038398</Data></Cell><Cell ss:StyleID="s55"><Data ss:Type="Number">2.2260297</Data></Cell><Cell ss:StyleID="s55"><Data ss:Type="String">uc009gxh.1</Data></Cell></Row><Row><Cell ss:StyleID="s55"><Data ss:Type="String">ASMM9PARTA050575</Data></Cell><Cell ss:StyleID="s55"><Data ss:Type="Number">0.04182641256</Data></Cell><Cell ss:StyleID="s55"><Data ss:Type="Number">0.420038398</Data></Cell><Cell ss:StyleID="s55"><Data ss:Type="Number">2.2260297</Data></Cell><Cell ss:StyleID="s55"><Data ss:Type="String">uc009gxh.1</Data></Cell></Row><Row><Cell ss:StyleID="s55"><Data ss:Type="String">ASMM9PARTA047176</Data></Cell><Cell ss:StyleID="s55"><Data ss:Type="Number">0.01029105856</Data></Cell><Cell ss:StyleID="s55"><Data ss:Type="Number">0.306323935</Data></Cell><Cell ss:StyleID="s55"><Data ss:Type="Number">2.2063146</Data></Cell><Cell ss:StyleID="s55"><Data ss:Type="String">uc007jyh.1</Data></Cell></Row><Row><Cell ss:StyleID="s55"><Data ss:Type="String">ASMM9PARTA047176</Data></Cell><Cell ss:StyleID="s55"><Data ss:Type="Number">0.01029105856</Data></Cell><Cell ss:StyleID="s55"><Data ss:Type="Number">0.306323935</Data></Cell><Cell ss:StyleID="s55"><Data ss:Type="Number">2.2063146</Data></Cell><Cell ss:StyleID="s55"><Data ss:Type="String">uc007jyh.1</Data></Cell></Row><Row><Cell ss:StyleID="s55"><Data ss:Type="String">ASMM9PARTA012944</Data></Cell><Cell ss:StyleID="s55"><Data ss:Type="Number">0.04949074617</Data></Cell><Cell ss:StyleID="s55"><Data ss:Type="Number">0.434341435</Data></Cell><Cell ss:StyleID="s55"><Data ss:Type="Number">2.1993921</Data></Cell><Cell ss:StyleID="s55"><Data ss:Type="String">ENSMUST00000121481</Data></Cell></Row><Row><Cell ss:StyleID="s55"><Data ss:Type="String">ASMM9PARTA045415</Data></Cell><Cell ss:StyleID="s55"><Data ss:Type="Number">0.00762640414</Data></Cell><Cell ss:StyleID="s55"><Data ss:Type="Number">0.295288172</Data></Cell><Cell ss:StyleID="s55"><Data ss:Type="Number">2.1929345</Data></Cell><Cell ss:StyleID="s55"><Data ss:Type="String">NR_024029</Data></Cell></Row><Row><Cell ss:StyleID="s55"><Data ss:Type="String">ASMM9PARTA045415</Data></Cell><Cell ss:StyleID="s55"><Data ss:Type="Number">0.00762640414</Data></Cell><Cell ss:StyleID="s55"><Data ss:Type="Number">0.295288172</Data></Cell><Cell ss:StyleID="s55"><Data ss:Type="Number">2.1929345</Data></Cell><Cell ss:StyleID="s55"><Data ss:Type="String">NR_024029</Data></Cell></Row><Row><Cell ss:StyleID="s55"><Data ss:Type="String">ASMM9PARTA045415</Data></Cell><Cell ss:StyleID="s55"><Data ss:Type="Number">0.00762640414</Data></Cell><Cell ss:StyleID="s55"><Data ss:Type="Number">0.295288172</Data></Cell><Cell ss:StyleID="s55"><Data ss:Type="Number">2.1929345</Data></Cell><Cell ss:StyleID="s55"><Data ss:Type="String">NR_024029</Data></Cell></Row><Row><Cell ss:StyleID="s55"><Data ss:Type="String">ASMM9PARTA045415</Data></Cell><Cell ss:StyleID="s55"><Data ss:Type="Number">0.00762640414</Data></Cell><Cell ss:StyleID="s55"><Data ss:Type="Number">0.295288172</Data></Cell><Cell ss:StyleID="s55"><Data ss:Type="Number">2.1929345</Data></Cell><Cell ss:StyleID="s55"><Data ss:Type="String">NR_024029</Data></Cell></Row><Row><Cell ss:StyleID="s55"><Data ss:Type="String">ASMM9PARTA013318</Data></Cell><Cell ss:StyleID="s55"><Data ss:Type="Number">0.00506118747</Data></Cell><Cell ss:StyleID="s55"><Data ss:Type="Number">0.26851184</Data></Cell><Cell ss:StyleID="s55"><Data ss:Type="Number">2.1896045</Data></Cell><Cell ss:StyleID="s55"><Data ss:Type="String">ENSMUST00000121655</Data></Cell></Row><Row><Cell ss:StyleID="s55"><Data ss:Type="String">ASMM9PARTA048334</Data></Cell><Cell ss:StyleID="s55"><Data ss:Type="Number">0.04022647707</Data></Cell><Cell ss:StyleID="s55"><Data ss:Type="Number">0.415847114</Data></Cell><Cell ss:StyleID="s55"><Data ss:Type="Number">2.1778847</Data></Cell><Cell ss:StyleID="s55"><Data ss:Type="String">uc008bwh.1</Data></Cell></Row><Row><Cell ss:StyleID="s55"><Data ss:Type="String">ASMM9PARTA048851</Data></Cell><Cell ss:StyleID="s55"><Data ss:Type="Number">0.0343130579</Data></Cell><Cell ss:StyleID="s55"><Data ss:Type="Number">0.400500081</Data></Cell><Cell ss:StyleID="s55"><Data ss:Type="Number">2.1778814</Data></Cell><Cell ss:StyleID="s55"><Data ss:Type="String">uc008nme.1</Data></Cell></Row><Row><Cell ss:StyleID="s55"><Data ss:Type="String">ASMM9PARTA048851</Data></Cell><Cell ss:StyleID="s55"><Data ss:Type="Number">0.0343130579</Data></Cell><Cell ss:StyleID="s55"><Data ss:Type="Number">0.400500081</Data></Cell><Cell ss:StyleID="s55"><Data ss:Type="Number">2.1778814</Data></Cell><Cell ss:StyleID="s55"><Data ss:Type="String">uc008nme.1</Data></Cell></Row><Row><Cell ss:StyleID="s55"><Data ss:Type="String">ASMM9PARTA048851</Data></Cell><Cell ss:StyleID="s55"><Data ss:Type="Number">0.0343130579</Data></Cell><Cell ss:StyleID="s55"><Data ss:Type="Number">0.400500081</Data></Cell><Cell ss:StyleID="s55"><Data ss:Type="Number">2.1778814</Data></Cell><Cell ss:StyleID="s55"><Data ss:Type="String">uc008nme.1</Data></Cell></Row><Row><Cell ss:StyleID="s55"><Data ss:Type="String">ASMM9PARTA048851</Data></Cell><Cell ss:StyleID="s55"><Data ss:Type="Number">0.0343130579</Data></Cell><Cell ss:StyleID="s55"><Data ss:Type="Number">0.400500081</Data></Cell><Cell ss:StyleID="s55"><Data ss:Type="Number">2.1778814</Data></Cell><Cell ss:StyleID="s55"><Data ss:Type="String">uc008nme.1</Data></Cell></Row><Row><Cell ss:StyleID="s55"><Data ss:Type="String">BQ443209_P1</Data></Cell><Cell ss:StyleID="s55"><Data ss:Type="Number">0.00010595971</Data></Cell><Cell ss:StyleID="s55"><Data ss:Type="Number">0.154184616</Data></Cell><Cell ss:StyleID="s55"><Data ss:Type="Number">2.1706052</Data></Cell><Cell ss:StyleID="s55"><Data ss:Type="String">BQ443209</Data></Cell></Row><Row><Cell ss:StyleID="s55"><Data ss:Type="String">ASMM9PARTA048382</Data></Cell><Cell ss:StyleID="s55"><Data ss:Type="Number">0.01453300781</Data></Cell><Cell ss:StyleID="s55"><Data ss:Type="Number">0.325221276</Data></Cell><Cell ss:StyleID="s55"><Data ss:Type="Number">2.1661375</Data></Cell><Cell ss:StyleID="s55"><Data ss:Type="String">uc007xxf.1</Data></Cell></Row><Row><Cell ss:StyleID="s55"><Data ss:Type="String">AA896286_P1</Data></Cell><Cell ss:StyleID="s55"><Data ss:Type="Number">0.02760333082</Data></Cell><Cell ss:StyleID="s55"><Data ss:Type="Number">0.380133691</Data></Cell><Cell ss:StyleID="s55"><Data ss:Type="Number">2.1645553</Data></Cell><Cell ss:StyleID="s55"><Data ss:Type="String">AA896286</Data></Cell></Row><Row><Cell ss:StyleID="s55"><Data ss:Type="String">ASMM9PARTA019332</Data></Cell><Cell ss:StyleID="s55"><Data ss:Type="Number">0.00170293457</Data></Cell><Cell ss:StyleID="s55"><Data ss:Type="Number">0.233614806</Data></Cell><Cell ss:StyleID="s55"><Data ss:Type="Number">2.163282</Data></Cell><Cell ss:StyleID="s55"><Data ss:Type="String">ENSMUST00000168588</Data></Cell></Row><Row><Cell ss:StyleID="s55"><Data ss:Type="String">ASMM9PARTA045481</Data></Cell><Cell ss:StyleID="s55"><Data ss:Type="Number">0.03551631961</Data></Cell><Cell ss:StyleID="s55"><Data ss:Type="Number">0.404466229</Data></Cell><Cell ss:StyleID="s55"><Data ss:Type="Number">2.1618644</Data></Cell><Cell ss:StyleID="s55"><Data ss:Type="String">NR_024030</Data></Cell></Row><Row><Cell ss:StyleID="s55"><Data ss:Type="String">ASMM9PARTA045481</Data></Cell><Cell ss:StyleID="s55"><Data ss:Type="Number">0.03551631961</Data></Cell><Cell ss:StyleID="s55"><Data ss:Type="Number">0.404466229</Data></Cell><Cell ss:StyleID="s55"><Data ss:Type="Number">2.1618644</Data></Cell><Cell ss:StyleID="s55"><Data ss:Type="String">NR_024030</Data></Cell></Row><Row><Cell ss:StyleID="s55"><Data ss:Type="String">ASMM9PARTA045481</Data></Cell><Cell ss:StyleID="s55"><Data ss:Type="Number">0.03551631961</Data></Cell><Cell ss:StyleID="s55"><Data ss:Type="Number">0.404466229</Data></Cell><Cell ss:StyleID="s55"><Data ss:Type="Number">2.1618644</Data></Cell><Cell ss:StyleID="s55"><Data ss:Type="String">NR_024030</Data></Cell></Row><Row><Cell ss:StyleID="s55"><Data ss:Type="String">ASMM9PARTA045481</Data></Cell><Cell ss:StyleID="s55"><Data ss:Type="Number">0.03551631961</Data></Cell><Cell ss:StyleID="s55"><Data ss:Type="Number">0.404466229</Data></Cell><Cell ss:StyleID="s55"><Data ss:Type="Number">2.1618644</Data></Cell><Cell ss:StyleID="s55"><Data ss:Type="String">NR_024030</Data></Cell></Row><Row><Cell ss:StyleID="s55"><Data ss:Type="String">ASMM9PARTA012183</Data></Cell><Cell ss:StyleID="s55"><Data ss:Type="Number">0.02110765426</Data></Cell><Cell ss:StyleID="s55"><Data ss:Type="Number">0.356717852</Data></Cell><Cell ss:StyleID="s55"><Data ss:Type="Number">2.1588463</Data></Cell><Cell ss:StyleID="s55"><Data ss:Type="String">ENSMUST00000120806</Data></Cell></Row><Row><Cell ss:StyleID="s55"><Data ss:Type="String">ASMM9PARTA050081</Data></Cell><Cell ss:StyleID="s55"><Data ss:Type="Number">0.03805033803</Data></Cell><Cell ss:StyleID="s55"><Data ss:Type="Number">0.409359993</Data></Cell><Cell ss:StyleID="s55"><Data ss:Type="Number">2.1513022</Data></Cell><Cell ss:StyleID="s55"><Data ss:Type="String">uc008ypu.1</Data></Cell></Row><Row><Cell ss:StyleID="s55"><Data ss:Type="String">ASMM9PARTA045386</Data></Cell><Cell ss:StyleID="s55"><Data ss:Type="Number">0.02902612119</Data></Cell><Cell ss:StyleID="s55"><Data ss:Type="Number">0.386175532</Data></Cell><Cell ss:StyleID="s55"><Data ss:Type="Number">2.1484328</Data></Cell><Cell ss:StyleID="s55"><Data ss:Type="String">NR_027465</Data></Cell></Row><Row><Cell ss:StyleID="s55"><Data ss:Type="String">ASMM9PARTA045386</Data></Cell><Cell ss:StyleID="s55"><Data ss:Type="Number">0.02902612119</Data></Cell><Cell ss:StyleID="s55"><Data ss:Type="Number">0.386175532</Data></Cell><Cell ss:StyleID="s55"><Data ss:Type="Number">2.1484328</Data></Cell><Cell ss:StyleID="s55"><Data ss:Type="String">NR_027465</Data></Cell></Row><Row><Cell ss:StyleID="s55"><Data ss:Type="String">mouselincRNA0735+_P1</Data></Cell><Cell ss:StyleID="s55"><Data ss:Type="Number">0.01380812332</Data></Cell><Cell ss:StyleID="s55"><Data ss:Type="Number">0.31950693</Data></Cell><Cell ss:StyleID="s55"><Data ss:Type="Number">2.147942</Data></Cell><Cell ss:StyleID="s55"><Data ss:Type="String">mouselincRNA0735+</Data></Cell></Row><Row><Cell ss:StyleID="s55"><Data ss:Type="String">ASMM9PARTA048533</Data></Cell><Cell ss:StyleID="s55"><Data ss:Type="Number">0.00557819091</Data></Cell><Cell ss:StyleID="s55"><Data ss:Type="Number">0.276211627</Data></Cell><Cell ss:StyleID="s55"><Data ss:Type="Number">2.1454135</Data></Cell><Cell ss:StyleID="s55"><Data ss:Type="String">uc008afl.1</Data></Cell></Row><Row><Cell ss:StyleID="s55"><Data ss:Type="String">ASMM9PARTA048533</Data></Cell><Cell ss:StyleID="s55"><Data ss:Type="Number">0.00557819091</Data></Cell><Cell ss:StyleID="s55"><Data ss:Type="Number">0.276211627</Data></Cell><Cell ss:StyleID="s55"><Data ss:Type="Number">2.1454135</Data></Cell><Cell ss:StyleID="s55"><Data ss:Type="String">uc008afl.1</Data></Cell></Row><Row><Cell ss:StyleID="s55"><Data ss:Type="String">ASMM9PARTA048533</Data></Cell><Cell ss:StyleID="s55"><Data ss:Type="Number">0.00557819091</Data></Cell><Cell ss:StyleID="s55"><Data ss:Type="Number">0.276211627</Data></Cell><Cell ss:StyleID="s55"><Data ss:Type="Number">2.1454135</Data></Cell><Cell ss:StyleID="s55"><Data ss:Type="String">uc008afl.1</Data></Cell></Row><Row><Cell ss:StyleID="s55"><Data ss:Type="String">ASMM9PARTA048533</Data></Cell><Cell ss:StyleID="s55"><Data ss:Type="Number">0.00557819091</Data></Cell><Cell ss:StyleID="s55"><Data ss:Type="Number">0.276211627</Data></Cell><Cell ss:StyleID="s55"><Data ss:Type="Number">2.1454135</Data></Cell><Cell ss:StyleID="s55"><Data ss:Type="String">uc008afl.1</Data></Cell></Row><Row><Cell ss:StyleID="s55"><Data ss:Type="String">ASMM9PARTA006464</Data></Cell><Cell ss:StyleID="s55"><Data ss:Type="Number">0.00723390945</Data></Cell><Cell ss:StyleID="s55"><Data ss:Type="Number">0.294095796</Data></Cell><Cell ss:StyleID="s55"><Data ss:Type="Number">2.1412864</Data></Cell><Cell ss:StyleID="s55"><Data ss:Type="String">AK132310</Data></Cell></Row><Row><Cell ss:StyleID="s55"><Data ss:Type="String">ASMM9PARTA050520</Data></Cell><Cell ss:StyleID="s55"><Data ss:Type="Number">0.0219464806</Data></Cell><Cell ss:StyleID="s55"><Data ss:Type="Number">0.360368931</Data></Cell><Cell ss:StyleID="s55"><Data ss:Type="Number">2.1412181</Data></Cell><Cell ss:StyleID="s55"><Data ss:Type="String">uc009bpk.1</Data></Cell></Row><Row><Cell ss:StyleID="s55"><Data ss:Type="String">ASMM9PARTA048252</Data></Cell><Cell ss:StyleID="s55"><Data ss:Type="Number">0.01820091893</Data></Cell><Cell ss:StyleID="s55"><Data ss:Type="Number">0.337028874</Data></Cell><Cell ss:StyleID="s55"><Data ss:Type="Number">2.1404357</Data></Cell><Cell ss:StyleID="s55"><Data ss:Type="String">uc007yxq.1</Data></Cell></Row><Row><Cell ss:StyleID="s55"><Data ss:Type="String">MM9LINCRNAEXON11777+_P1</Data></Cell><Cell ss:StyleID="s55"><Data ss:Type="Number">0.03973416644</Data></Cell><Cell ss:StyleID="s55"><Data ss:Type="Number">0.414893946</Data></Cell><Cell ss:StyleID="s55"><Data ss:Type="Number">2.1331127</Data></Cell><Cell ss:StyleID="s55"><Data ss:Type="String">MM9LINCRNAEXON11777+</Data></Cell></Row><Row><Cell ss:StyleID="s55"><Data ss:Type="String">ASMM9PARTA013256</Data></Cell><Cell ss:StyleID="s55"><Data ss:Type="Number">0.02364542724</Data></Cell><Cell ss:StyleID="s55"><Data ss:Type="Number">0.367940162</Data></Cell><Cell ss:StyleID="s55"><Data ss:Type="Number">2.1222793</Data></Cell><Cell ss:StyleID="s55"><Data ss:Type="String">ENSMUST00000121915</Data></Cell></Row><Row><Cell ss:StyleID="s55"><Data ss:Type="String">ASMM9PARTA010265</Data></Cell><Cell ss:StyleID="s55"><Data ss:Type="Number">0.04736630622</Data></Cell><Cell ss:StyleID="s55"><Data ss:Type="Number">0.430404054</Data></Cell><Cell ss:StyleID="s55"><Data ss:Type="Number">2.1151329</Data></Cell><Cell ss:StyleID="s55"><Data ss:Type="String">ENSMUST00000101507</Data></Cell></Row><Row><Cell ss:StyleID="s55"><Data ss:Type="String">MM9LINCRNAEXON10766+_P1</Data></Cell><Cell ss:StyleID="s55"><Data ss:Type="Number">0.01190264344</Data></Cell><Cell ss:StyleID="s55"><Data ss:Type="Number">0.310267392</Data></Cell><Cell ss:StyleID="s55"><Data ss:Type="Number">2.1110636</Data></Cell><Cell ss:StyleID="s55"><Data ss:Type="String">MM9LINCRNAEXON10766+</Data></Cell></Row><Row><Cell ss:StyleID="s55"><Data ss:Type="String">ASMM9PARTA018207</Data></Cell><Cell ss:StyleID="s55"><Data ss:Type="Number">0.02446891743</Data></Cell><Cell ss:StyleID="s55"><Data ss:Type="Number">0.370986911</Data></Cell><Cell ss:StyleID="s55"><Data ss:Type="Number">2.1080878</Data></Cell><Cell ss:StyleID="s55"><Data ss:Type="String">ENSMUST00000159301</Data></Cell></Row><Row><Cell ss:StyleID="s55"><Data ss:Type="String">ASMM9PARTA048163</Data></Cell><Cell ss:StyleID="s55"><Data ss:Type="Number">0.01589804337</Data></Cell><Cell ss:StyleID="s55"><Data ss:Type="Number">0.328686929</Data></Cell><Cell ss:StyleID="s55"><Data ss:Type="Number">2.100466</Data></Cell><Cell ss:StyleID="s55"><Data ss:Type="String">uc007wyg.1</Data></Cell></Row><Row><Cell ss:StyleID="s55"><Data ss:Type="String">ASMM9PARTA012528</Data></Cell><Cell ss:StyleID="s55"><Data ss:Type="Number">0.00988649766</Data></Cell><Cell ss:StyleID="s55"><Data ss:Type="Number">0.305421273</Data></Cell><Cell ss:StyleID="s55"><Data ss:Type="Number">2.0988334</Data></Cell><Cell ss:StyleID="s55"><Data ss:Type="String">ENSMUST00000121016</Data></Cell></Row><Row><Cell ss:StyleID="s55"><Data ss:Type="String">ASMM9PARTA011340</Data></Cell><Cell ss:StyleID="s55"><Data ss:Type="Number">0.00563734294</Data></Cell><Cell ss:StyleID="s55"><Data ss:Type="Number">0.276633171</Data></Cell><Cell ss:StyleID="s55"><Data ss:Type="Number">2.0912872</Data></Cell><Cell ss:StyleID="s55"><Data ss:Type="String">ENSMUST00000119030</Data></Cell></Row><Row><Cell ss:StyleID="s55"><Data ss:Type="String">ASMM9PARTA003275</Data></Cell><Cell ss:StyleID="s55"><Data ss:Type="Number">0.00591349181</Data></Cell><Cell ss:StyleID="s55"><Data ss:Type="Number">0.280088808</Data></Cell><Cell ss:StyleID="s55"><Data ss:Type="Number">2.0910737</Data></Cell><Cell ss:StyleID="s55"><Data ss:Type="String">AK042099</Data></Cell></Row><Row><Cell ss:StyleID="s55"><Data ss:Type="String">ASMM9PARTA001922</Data></Cell><Cell ss:StyleID="s55"><Data ss:Type="Number">0.02502837638</Data></Cell><Cell ss:StyleID="s55"><Data ss:Type="Number">0.372389298</Data></Cell><Cell ss:StyleID="s55"><Data ss:Type="Number">2.0853202</Data></Cell><Cell ss:StyleID="s55"><Data ss:Type="String">AK029022</Data></Cell></Row><Row><Cell ss:StyleID="s55"><Data ss:Type="String">ASMM9PARTA046731</Data></Cell><Cell ss:StyleID="s55"><Data ss:Type="Number">0.03401398686</Data></Cell><Cell ss:StyleID="s55"><Data ss:Type="Number">0.399290945</Data></Cell><Cell ss:StyleID="s55"><Data ss:Type="Number">2.0835157</Data></Cell><Cell ss:StyleID="s55"><Data ss:Type="String">uc007ltk.1</Data></Cell></Row><Row><Cell ss:StyleID="s55"><Data ss:Type="String">MM9LINCRNAEXON10631-_P1</Data></Cell><Cell ss:StyleID="s55"><Data ss:Type="Number">0.01241296719</Data></Cell><Cell ss:StyleID="s55"><Data ss:Type="Number">0.313846755</Data></Cell><Cell ss:StyleID="s55"><Data ss:Type="Number">2.0828035</Data></Cell><Cell ss:StyleID="s55"><Data ss:Type="String">MM9LINCRNAEXON10631-</Data></Cell></Row><Row><Cell ss:StyleID="s55"><Data ss:Type="String">ASMM9PARTA048888</Data></Cell><Cell ss:StyleID="s55"><Data ss:Type="Number">0.00274421316</Data></Cell><Cell ss:StyleID="s55"><Data ss:Type="Number">0.238617755</Data></Cell><Cell ss:StyleID="s55"><Data ss:Type="Number">2.0788179</Data></Cell><Cell ss:StyleID="s55"><Data ss:Type="String">uc008oeq.1</Data></Cell></Row><Row><Cell ss:StyleID="s55"><Data ss:Type="String">ASMM9PARTA048888</Data></Cell><Cell ss:StyleID="s55"><Data ss:Type="Number">0.00274421316</Data></Cell><Cell ss:StyleID="s55"><Data ss:Type="Number">0.238617755</Data></Cell><Cell ss:StyleID="s55"><Data ss:Type="Number">2.0788179</Data></Cell><Cell ss:StyleID="s55"><Data ss:Type="String">uc008oeq.1</Data></Cell></Row><Row><Cell ss:StyleID="s55"><Data ss:Type="String">ASMM9PARTA013589</Data></Cell><Cell ss:StyleID="s55"><Data ss:Type="Number">0.02621054524</Data></Cell><Cell ss:StyleID="s55"><Data ss:Type="Number">0.375939062</Data></Cell><Cell ss:StyleID="s55"><Data ss:Type="Number">2.0783921</Data></Cell><Cell ss:StyleID="s55"><Data ss:Type="String">ENSMUST00000122048</Data></Cell></Row><Row><Cell ss:StyleID="s55"><Data ss:Type="String">ASMM9PARTA049030</Data></Cell><Cell ss:StyleID="s55"><Data ss:Type="Number">0.00487921977</Data></Cell><Cell ss:StyleID="s55"><Data ss:Type="Number">0.267092926</Data></Cell><Cell ss:StyleID="s55"><Data ss:Type="Number">2.0749695</Data></Cell><Cell ss:StyleID="s55"><Data ss:Type="String">uc008lrn.1</Data></Cell></Row><Row><Cell ss:StyleID="s55"><Data ss:Type="String">ASMM9PARTA007189</Data></Cell><Cell ss:StyleID="s55"><Data ss:Type="Number">0.02249595632</Data></Cell><Cell ss:StyleID="s55"><Data ss:Type="Number">0.361948967</Data></Cell><Cell ss:StyleID="s55"><Data ss:Type="Number">2.0714294</Data></Cell><Cell ss:StyleID="s55"><Data ss:Type="String">AK139055</Data></Cell></Row><Row><Cell ss:StyleID="s55"><Data ss:Type="String">ASMM9PARTA002646</Data></Cell><Cell ss:StyleID="s55"><Data ss:Type="Number">0.00770440396</Data></Cell><Cell ss:StyleID="s55"><Data ss:Type="Number">0.295288172</Data></Cell><Cell ss:StyleID="s55"><Data ss:Type="Number">2.0708821</Data></Cell><Cell ss:StyleID="s55"><Data ss:Type="String">AK036552</Data></Cell></Row><Row><Cell ss:StyleID="s55"><Data ss:Type="String">ASMM9PARTA005477</Data></Cell><Cell ss:StyleID="s55"><Data ss:Type="Number">0.0435683069</Data></Cell><Cell ss:StyleID="s55"><Data ss:Type="Number">0.42303918</Data></Cell><Cell ss:StyleID="s55"><Data ss:Type="Number">2.0684671</Data></Cell><Cell ss:StyleID="s55"><Data ss:Type="String">AK083662</Data></Cell></Row><Row><Cell ss:StyleID="s55"><Data ss:Type="String">ASMM9PARTA049928</Data></Cell><Cell ss:StyleID="s55"><Data ss:Type="Number">0.0111888463</Data></Cell><Cell ss:StyleID="s55"><Data ss:Type="Number">0.308022779</Data></Cell><Cell ss:StyleID="s55"><Data ss:Type="Number">2.0681405</Data></Cell><Cell ss:StyleID="s55"><Data ss:Type="String">uc008ysr.1</Data></Cell></Row><Row><Cell ss:StyleID="s55"><Data ss:Type="String">MM9LINCRNAEXON11639-_P1</Data></Cell><Cell ss:StyleID="s55"><Data ss:Type="Number">0.00391693552</Data></Cell><Cell ss:StyleID="s55"><Data ss:Type="Number">0.258212215</Data></Cell><Cell ss:StyleID="s55"><Data ss:Type="Number">2.0668535</Data></Cell><Cell ss:StyleID="s55"><Data ss:Type="String">MM9LINCRNAEXON11639-</Data></Cell></Row><Row><Cell ss:StyleID="s55"><Data ss:Type="String">ASMM9PARTA004922</Data></Cell><Cell ss:StyleID="s55"><Data ss:Type="Number">0.00853522998</Data></Cell><Cell ss:StyleID="s55"><Data ss:Type="Number">0.298373802</Data></Cell><Cell ss:StyleID="s55"><Data ss:Type="Number">2.0658229</Data></Cell><Cell ss:StyleID="s55"><Data ss:Type="String">AK080020</Data></Cell></Row><Row><Cell ss:StyleID="s55"><Data ss:Type="String">ASMM9PARTA051576</Data></Cell><Cell ss:StyleID="s55"><Data ss:Type="Number">0.01682911131</Data></Cell><Cell ss:StyleID="s55"><Data ss:Type="Number">0.332405071</Data></Cell><Cell ss:StyleID="s55"><Data ss:Type="Number">2.0637497</Data></Cell><Cell ss:StyleID="s55"><Data ss:Type="String">uc009rju.1</Data></Cell></Row><Row><Cell ss:StyleID="s55"><Data ss:Type="String">ASMM9PARTA012558</Data></Cell><Cell ss:StyleID="s55"><Data ss:Type="Number">0.04534062146</Data></Cell><Cell ss:StyleID="s55"><Data ss:Type="Number">0.426635245</Data></Cell><Cell ss:StyleID="s55"><Data ss:Type="Number">2.049177</Data></Cell><Cell ss:StyleID="s55"><Data ss:Type="String">ENSMUST00000120823</Data></Cell></Row><Row><Cell ss:StyleID="s55"><Data ss:Type="String">ASMM9PARTA014182</Data></Cell><Cell ss:StyleID="s55"><Data ss:Type="Number">0.04530483454</Data></Cell><Cell ss:StyleID="s55"><Data ss:Type="Number">0.426588055</Data></Cell><Cell ss:StyleID="s55"><Data ss:Type="Number">2.0443759</Data></Cell><Cell ss:StyleID="s55"><Data ss:Type="String">ENSMUST00000129409</Data></Cell></Row><Row><Cell ss:StyleID="s55"><Data ss:Type="String">ASMM9PARTA005820</Data></Cell><Cell ss:StyleID="s55"><Data ss:Type="Number">0.02620673613</Data></Cell><Cell ss:StyleID="s55"><Data ss:Type="Number">0.375939062</Data></Cell><Cell ss:StyleID="s55"><Data ss:Type="Number">2.0440876</Data></Cell><Cell ss:StyleID="s55"><Data ss:Type="String">AK086470</Data></Cell></Row><Row><Cell ss:StyleID="s55"><Data ss:Type="String">MM9LINCRNAEXON10304-_P1</Data></Cell><Cell ss:StyleID="s55"><Data ss:Type="Number">0.04687521754</Data></Cell><Cell ss:StyleID="s55"><Data ss:Type="Number">0.429618147</Data></Cell><Cell ss:StyleID="s55"><Data ss:Type="Number">2.038156</Data></Cell><Cell ss:StyleID="s55"><Data ss:Type="String">MM9LINCRNAEXON10304-</Data></Cell></Row><Row><Cell ss:StyleID="s55"><Data ss:Type="String">ASMM9PARTA012682</Data></Cell><Cell ss:StyleID="s55"><Data ss:Type="Number">0.03763931281</Data></Cell><Cell ss:StyleID="s55"><Data ss:Type="Number">0.409359993</Data></Cell><Cell ss:StyleID="s55"><Data ss:Type="Number">2.0379354</Data></Cell><Cell ss:StyleID="s55"><Data ss:Type="String">ENSMUST00000120685</Data></Cell></Row><Row><Cell ss:StyleID="s55"><Data ss:Type="String">ASMM9PARTA009588</Data></Cell><Cell ss:StyleID="s55"><Data ss:Type="Number">0.00593941761</Data></Cell><Cell ss:StyleID="s55"><Data ss:Type="Number">0.280088808</Data></Cell><Cell ss:StyleID="s55"><Data ss:Type="Number">2.0334427</Data></Cell><Cell ss:StyleID="s55"><Data ss:Type="String">ENSMUST00000081370</Data></Cell></Row><Row><Cell ss:StyleID="s55"><Data ss:Type="String">ASMM9PARTA047609</Data></Cell><Cell ss:StyleID="s55"><Data ss:Type="Number">0.01285159449</Data></Cell><Cell ss:StyleID="s55"><Data ss:Type="Number">0.315524101</Data></Cell><Cell ss:StyleID="s55"><Data ss:Type="Number">2.0331973</Data></Cell><Cell ss:StyleID="s55"><Data ss:Type="String">uc007wlp.1</Data></Cell></Row><Row><Cell ss:StyleID="s55"><Data ss:Type="String">ASMM9PARTA010703</Data></Cell><Cell ss:StyleID="s55"><Data ss:Type="Number">0.01396087139</Data></Cell><Cell ss:StyleID="s55"><Data ss:Type="Number">0.32018232</Data></Cell><Cell ss:StyleID="s55"><Data ss:Type="Number">2.016805</Data></Cell><Cell ss:StyleID="s55"><Data ss:Type="String">ENSMUST00000117954</Data></Cell></Row><Row><Cell ss:StyleID="s55"><Data ss:Type="String">ASMM9PARTA000099</Data></Cell><Cell ss:StyleID="s55"><Data ss:Type="Number">0.01780518308</Data></Cell><Cell ss:StyleID="s55"><Data ss:Type="Number">0.335305426</Data></Cell><Cell ss:StyleID="s55"><Data ss:Type="Number">2.005722</Data></Cell><Cell ss:StyleID="s55"><Data ss:Type="String">AK004128</Data></Cell></Row><Row><Cell ss:StyleID="s55"><Data ss:Type="String">ASMM9PARTA047132</Data></Cell><Cell ss:StyleID="s55"><Data ss:Type="Number">0.02441406015</Data></Cell><Cell ss:StyleID="s55"><Data ss:Type="Number">0.370986911</Data></Cell><Cell ss:StyleID="s55"><Data ss:Type="Number">2.0057056</Data></Cell><Cell ss:StyleID="s55"><Data ss:Type="String">uc007phu.1</Data></Cell></Row><Row><Cell ss:StyleID="s55"><Data ss:Type="String">ASMM9PARTA010501</Data></Cell><Cell ss:StyleID="s55"><Data ss:Type="Number">0.04032061572</Data></Cell><Cell ss:StyleID="s55"><Data ss:Type="Number">0.415847114</Data></Cell><Cell ss:StyleID="s55"><Data ss:Type="Number">2.0030129</Data></Cell><Cell ss:StyleID="s55"><Data ss:Type="String">ENSMUST00000117795</Data></Cell></Row><Row><Cell ss:StyleID="s55"><Data ss:Type="String">ASMM9PARTA011305</Data></Cell><Cell ss:StyleID="s55"><Data ss:Type="Number">0.02570413436</Data></Cell><Cell ss:StyleID="s55"><Data ss:Type="Number">0.374478654</Data></Cell><Cell ss:StyleID="s55"><Data ss:Type="Number">1.998798</Data></Cell><Cell ss:StyleID="s55"><Data ss:Type="String">ENSMUST00000119238</Data></Cell></Row><Row><Cell ss:StyleID="s55"><Data ss:Type="String">MM9LINCRNAEXON11481-_P1</Data></Cell><Cell ss:StyleID="s55"><Data ss:Type="Number">0.02481773311</Data></Cell><Cell ss:StyleID="s55"><Data ss:Type="Number">0.37211035</Data></Cell><Cell ss:StyleID="s55"><Data ss:Type="Number">1.9880283</Data></Cell><Cell ss:StyleID="s55"><Data ss:Type="String">MM9LINCRNAEXON11481-</Data></Cell></Row><Row><Cell ss:StyleID="s55"><Data ss:Type="String">ASMM9PARTA048484</Data></Cell><Cell ss:StyleID="s55"><Data ss:Type="Number">0.0258879697</Data></Cell><Cell ss:StyleID="s55"><Data ss:Type="Number">0.374478654</Data></Cell><Cell ss:StyleID="s55"><Data ss:Type="Number">1.9838001</Data></Cell><Cell ss:StyleID="s55"><Data ss:Type="String">uc008gpa.1</Data></Cell></Row><Row><Cell ss:StyleID="s55"><Data ss:Type="String">AI536222_P1</Data></Cell><Cell ss:StyleID="s55"><Data ss:Type="Number">0.00604420409</Data></Cell><Cell ss:StyleID="s55"><Data ss:Type="Number">0.28088695</Data></Cell><Cell ss:StyleID="s55"><Data ss:Type="Number">1.9833297</Data></Cell><Cell ss:StyleID="s55"><Data ss:Type="String">AI536222</Data></Cell></Row><Row><Cell ss:StyleID="s55"><Data ss:Type="String">ASMM9PARTA047895</Data></Cell><Cell ss:StyleID="s55"><Data ss:Type="Number">0.00232890004</Data></Cell><Cell ss:StyleID="s55"><Data ss:Type="Number">0.238358423</Data></Cell><Cell ss:StyleID="s55"><Data ss:Type="Number">1.9726456</Data></Cell><Cell ss:StyleID="s55"><Data ss:Type="String">uc007vow.1</Data></Cell></Row><Row><Cell ss:StyleID="s55"><Data ss:Type="String">ASMM9PARTA047895</Data></Cell><Cell ss:StyleID="s55"><Data ss:Type="Number">0.00232890004</Data></Cell><Cell ss:StyleID="s55"><Data ss:Type="Number">0.238358423</Data></Cell><Cell ss:StyleID="s55"><Data ss:Type="Number">1.9726456</Data></Cell><Cell ss:StyleID="s55"><Data ss:Type="String">uc007vow.1</Data></Cell></Row><Row><Cell ss:StyleID="s55"><Data ss:Type="String">ASMM9PARTA047895</Data></Cell><Cell ss:StyleID="s55"><Data ss:Type="Number">0.00232890004</Data></Cell><Cell ss:StyleID="s55"><Data ss:Type="Number">0.238358423</Data></Cell><Cell ss:StyleID="s55"><Data ss:Type="Number">1.9726456</Data></Cell><Cell ss:StyleID="s55"><Data ss:Type="String">uc007vow.1</Data></Cell></Row><Row><Cell ss:StyleID="s55"><Data ss:Type="String">ASMM9PARTA047895</Data></Cell><Cell ss:StyleID="s55"><Data ss:Type="Number">0.00232890004</Data></Cell><Cell ss:StyleID="s55"><Data ss:Type="Number">0.238358423</Data></Cell><Cell ss:StyleID="s55"><Data ss:Type="Number">1.9726456</Data></Cell><Cell ss:StyleID="s55"><Data ss:Type="String">uc007vow.1</Data></Cell></Row><Row><Cell ss:StyleID="s55"><Data ss:Type="String">MM9LINCRNAEXON11051-_P1</Data></Cell><Cell ss:StyleID="s55"><Data ss:Type="Number">0.03099200907</Data></Cell><Cell ss:StyleID="s55"><Data ss:Type="Number">0.390007069</Data></Cell><Cell ss:StyleID="s55"><Data ss:Type="Number">1.9710718</Data></Cell><Cell ss:StyleID="s55"><Data ss:Type="String">MM9LINCRNAEXON11051-</Data></Cell></Row><Row><Cell ss:StyleID="s55"><Data ss:Type="String">ASMM9PARTA010901</Data></Cell><Cell ss:StyleID="s55"><Data ss:Type="Number">0.04315588108</Data></Cell><Cell ss:StyleID="s55"><Data ss:Type="Number">0.42275867</Data></Cell><Cell ss:StyleID="s55"><Data ss:Type="Number">1.9650327</Data></Cell><Cell ss:StyleID="s55"><Data ss:Type="String">ENSMUST00000117910</Data></Cell></Row><Row><Cell ss:StyleID="s55"><Data ss:Type="String">ASMM9PARTA009283</Data></Cell><Cell ss:StyleID="s55"><Data ss:Type="Number">0.00119233429</Data></Cell><Cell ss:StyleID="s55"><Data ss:Type="Number">0.21592905</Data></Cell><Cell ss:StyleID="s55"><Data ss:Type="Number">1.9648375</Data></Cell><Cell ss:StyleID="s55"><Data ss:Type="String">BC049675</Data></Cell></Row><Row><Cell ss:StyleID="s55"><Data ss:Type="String">ASMM9PARTA005751</Data></Cell><Cell ss:StyleID="s55"><Data ss:Type="Number">0.01123616336</Data></Cell><Cell ss:StyleID="s55"><Data ss:Type="Number">0.308022779</Data></Cell><Cell ss:StyleID="s55"><Data ss:Type="Number">1.9644193</Data></Cell><Cell ss:StyleID="s55"><Data ss:Type="String">AK086320</Data></Cell></Row><Row><Cell ss:StyleID="s55"><Data ss:Type="String">ASMM9PARTA048132</Data></Cell><Cell ss:StyleID="s55"><Data ss:Type="Number">0.03057071476</Data></Cell><Cell ss:StyleID="s55"><Data ss:Type="Number">0.389693929</Data></Cell><Cell ss:StyleID="s55"><Data ss:Type="Number">1.964161</Data></Cell><Cell ss:StyleID="s55"><Data ss:Type="String">uc007vyv.1</Data></Cell></Row><Row><Cell ss:StyleID="s55"><Data ss:Type="String">ASMM9PARTA016626</Data></Cell><Cell ss:StyleID="s55"><Data ss:Type="Number">0.02625125544</Data></Cell><Cell ss:StyleID="s55"><Data ss:Type="Number">0.375939062</Data></Cell><Cell ss:StyleID="s55"><Data ss:Type="Number">1.9635868</Data></Cell><Cell ss:StyleID="s55"><Data ss:Type="String">ENSMUST00000146393</Data></Cell></Row><Row><Cell ss:StyleID="s55"><Data ss:Type="String">ASMM9PARTA003700</Data></Cell><Cell ss:StyleID="s55"><Data ss:Type="Number">0.01840170019</Data></Cell><Cell ss:StyleID="s55"><Data ss:Type="Number">0.338596907</Data></Cell><Cell ss:StyleID="s55"><Data ss:Type="Number">1.9614973</Data></Cell><Cell ss:StyleID="s55"><Data ss:Type="String">AK045528</Data></Cell></Row><Row><Cell ss:StyleID="s55"><Data ss:Type="String">ASMM9PARTA009333</Data></Cell><Cell ss:StyleID="s55"><Data ss:Type="Number">0.04951148848</Data></Cell><Cell ss:StyleID="s55"><Data ss:Type="Number">0.434341435</Data></Cell><Cell ss:StyleID="s55"><Data ss:Type="Number">1.9596733</Data></Cell><Cell ss:StyleID="s55"><Data ss:Type="String">ENSMUST00000028621</Data></Cell></Row><Row><Cell ss:StyleID="s55"><Data ss:Type="String">ASMM9PARTA004946</Data></Cell><Cell ss:StyleID="s55"><Data ss:Type="Number">0.04396633583</Data></Cell><Cell ss:StyleID="s55"><Data ss:Type="Number">0.424340447</Data></Cell><Cell ss:StyleID="s55"><Data ss:Type="Number">1.9548298</Data></Cell><Cell ss:StyleID="s55"><Data ss:Type="String">AK079755</Data></Cell></Row><Row><Cell ss:StyleID="s55"><Data ss:Type="String">ASMM9PARTA015733</Data></Cell><Cell ss:StyleID="s55"><Data ss:Type="Number">0.00291248305</Data></Cell><Cell ss:StyleID="s55"><Data ss:Type="Number">0.240629639</Data></Cell><Cell ss:StyleID="s55"><Data ss:Type="Number">1.9520408</Data></Cell><Cell ss:StyleID="s55"><Data ss:Type="String">ENSMUST00000141136</Data></Cell></Row><Row><Cell ss:StyleID="s55"><Data ss:Type="String">ASMM9PARTA014490</Data></Cell><Cell ss:StyleID="s55"><Data ss:Type="Number">0.01525321982</Data></Cell><Cell ss:StyleID="s55"><Data ss:Type="Number">0.327677795</Data></Cell><Cell ss:StyleID="s55"><Data ss:Type="Number">1.9490075</Data></Cell><Cell ss:StyleID="s55"><Data ss:Type="String">ENSMUST00000131057</Data></Cell></Row><Row><Cell ss:StyleID="s55"><Data ss:Type="String">ASMM9PARTA004229</Data></Cell><Cell ss:StyleID="s55"><Data ss:Type="Number">0.02166178702</Data></Cell><Cell ss:StyleID="s55"><Data ss:Type="Number">0.359580477</Data></Cell><Cell ss:StyleID="s55"><Data ss:Type="Number">1.9483106</Data></Cell><Cell ss:StyleID="s55"><Data ss:Type="String">AK050959</Data></Cell></Row><Row><Cell ss:StyleID="s55"><Data ss:Type="String">ASMM9PARTA003642</Data></Cell><Cell ss:StyleID="s55"><Data ss:Type="Number">0.00079442382</Data></Cell><Cell ss:StyleID="s55"><Data ss:Type="Number">0.211343091</Data></Cell><Cell ss:StyleID="s55"><Data ss:Type="Number">1.9478382</Data></Cell><Cell ss:StyleID="s55"><Data ss:Type="String">AK044823</Data></Cell></Row><Row><Cell ss:StyleID="s55"><Data ss:Type="String">ASMM9PARTA046364</Data></Cell><Cell ss:StyleID="s55"><Data ss:Type="Number">0.04462989658</Data></Cell><Cell ss:StyleID="s55"><Data ss:Type="Number">0.426400511</Data></Cell><Cell ss:StyleID="s55"><Data ss:Type="Number">1.9477257</Data></Cell><Cell ss:StyleID="s55"><Data ss:Type="String">uc007gbt.1</Data></Cell></Row><Row><Cell ss:StyleID="s55"><Data ss:Type="String">BB839219_P1</Data></Cell><Cell ss:StyleID="s55"><Data ss:Type="Number">0.00290063325</Data></Cell><Cell ss:StyleID="s55"><Data ss:Type="Number">0.240629639</Data></Cell><Cell ss:StyleID="s55"><Data ss:Type="Number">1.9435929</Data></Cell><Cell ss:StyleID="s55"><Data ss:Type="String">BB839219</Data></Cell></Row><Row><Cell ss:StyleID="s55"><Data ss:Type="String">BB839219_P1</Data></Cell><Cell ss:StyleID="s55"><Data ss:Type="Number">0.00290063325</Data></Cell><Cell ss:StyleID="s55"><Data ss:Type="Number">0.240629639</Data></Cell><Cell ss:StyleID="s55"><Data ss:Type="Number">1.9435929</Data></Cell><Cell ss:StyleID="s55"><Data ss:Type="String">BB839219</Data></Cell></Row><Row><Cell ss:StyleID="s55"><Data ss:Type="String">BB839219_P1</Data></Cell><Cell ss:StyleID="s55"><Data ss:Type="Number">0.00290063325</Data></Cell><Cell ss:StyleID="s55"><Data ss:Type="Number">0.240629639</Data></Cell><Cell ss:StyleID="s55"><Data ss:Type="Number">1.9435929</Data></Cell><Cell ss:StyleID="s55"><Data ss:Type="String">BB839219</Data></Cell></Row><Row><Cell ss:StyleID="s55"><Data ss:Type="String">ASMM9PARTA047847</Data></Cell><Cell ss:StyleID="s55"><Data ss:Type="Number">0.00345155704</Data></Cell><Cell ss:StyleID="s55"><Data ss:Type="Number">0.245526302</Data></Cell><Cell ss:StyleID="s55"><Data ss:Type="Number">1.9375232</Data></Cell><Cell ss:StyleID="s55"><Data ss:Type="String">uc007tqc.1</Data></Cell></Row><Row><Cell ss:StyleID="s55"><Data ss:Type="String">ASMM9PARTA004133</Data></Cell><Cell ss:StyleID="s55"><Data ss:Type="Number">0.01226149738</Data></Cell><Cell ss:StyleID="s55"><Data ss:Type="Number">0.313571566</Data></Cell><Cell ss:StyleID="s55"><Data ss:Type="Number">1.9327284</Data></Cell><Cell ss:StyleID="s55"><Data ss:Type="String">AK049415</Data></Cell></Row><Row><Cell ss:StyleID="s55"><Data ss:Type="String">ASMM9PARTA014626</Data></Cell><Cell ss:StyleID="s55"><Data ss:Type="Number">0.01371846662</Data></Cell><Cell ss:StyleID="s55"><Data ss:Type="Number">0.319249263</Data></Cell><Cell ss:StyleID="s55"><Data ss:Type="Number">1.9240092</Data></Cell><Cell ss:StyleID="s55"><Data ss:Type="String">ENSMUST00000130484</Data></Cell></Row><Row><Cell ss:StyleID="s55"><Data ss:Type="String">ASMM9PARTA014700</Data></Cell><Cell ss:StyleID="s55"><Data ss:Type="Number">0.01819815613</Data></Cell><Cell ss:StyleID="s55"><Data ss:Type="Number">0.337028874</Data></Cell><Cell ss:StyleID="s55"><Data ss:Type="Number">1.9191937</Data></Cell><Cell ss:StyleID="s55"><Data ss:Type="String">ENSMUST00000131649</Data></Cell></Row><Row><Cell ss:StyleID="s55"><Data ss:Type="String">ASMM9PARTA014700</Data></Cell><Cell ss:StyleID="s55"><Data ss:Type="Number">0.01819815613</Data></Cell><Cell ss:StyleID="s55"><Data ss:Type="Number">0.337028874</Data></Cell><Cell ss:StyleID="s55"><Data ss:Type="Number">1.9191937</Data></Cell><Cell ss:StyleID="s55"><Data ss:Type="String">ENSMUST00000131649</Data></Cell></Row><Row><Cell ss:StyleID="s55"><Data ss:Type="String">ASMM9PARTA014700</Data></Cell><Cell ss:StyleID="s55"><Data ss:Type="Number">0.01819815613</Data></Cell><Cell ss:StyleID="s55"><Data ss:Type="Number">0.337028874</Data></Cell><Cell ss:StyleID="s55"><Data ss:Type="Number">1.9191937</Data></Cell><Cell ss:StyleID="s55"><Data ss:Type="String">ENSMUST00000131649</Data></Cell></Row><Row><Cell ss:StyleID="s55"><Data ss:Type="String">ASMM9PARTA046024</Data></Cell><Cell ss:StyleID="s55"><Data ss:Type="Number">0.00672659346</Data></Cell><Cell ss:StyleID="s55"><Data ss:Type="Number">0.288565143</Data></Cell><Cell ss:StyleID="s55"><Data ss:Type="Number">1.9191494</Data></Cell><Cell ss:StyleID="s55"><Data ss:Type="String">NR_037190</Data></Cell></Row><Row><Cell ss:StyleID="s55"><Data ss:Type="String">ASMM9PARTA046024</Data></Cell><Cell ss:StyleID="s55"><Data ss:Type="Number">0.00672659346</Data></Cell><Cell ss:StyleID="s55"><Data ss:Type="Number">0.288565143</Data></Cell><Cell ss:StyleID="s55"><Data ss:Type="Number">1.9191494</Data></Cell><Cell ss:StyleID="s55"><Data ss:Type="String">NR_037190</Data></Cell></Row><Row><Cell ss:StyleID="s55"><Data ss:Type="String">ASMM9PARTA050385</Data></Cell><Cell ss:StyleID="s55"><Data ss:Type="Number">0.01993280063</Data></Cell><Cell ss:StyleID="s55"><Data ss:Type="Number">0.348023876</Data></Cell><Cell ss:StyleID="s55"><Data ss:Type="Number">1.9157711</Data></Cell><Cell ss:StyleID="s55"><Data ss:Type="String">uc009bgj.1</Data></Cell></Row><Row><Cell ss:StyleID="s55"><Data ss:Type="String">ASMM9PARTA046732</Data></Cell><Cell ss:StyleID="s55"><Data ss:Type="Number">0.00664321102</Data></Cell><Cell ss:StyleID="s55"><Data ss:Type="Number">0.28852998</Data></Cell><Cell ss:StyleID="s55"><Data ss:Type="Number">1.915439</Data></Cell><Cell ss:StyleID="s55"><Data ss:Type="String">uc007mjk.1</Data></Cell></Row><Row><Cell ss:StyleID="s55"><Data ss:Type="String">ASMM9PARTA046732</Data></Cell><Cell ss:StyleID="s55"><Data ss:Type="Number">0.00664321102</Data></Cell><Cell ss:StyleID="s55"><Data ss:Type="Number">0.28852998</Data></Cell><Cell ss:StyleID="s55"><Data ss:Type="Number">1.915439</Data></Cell><Cell ss:StyleID="s55"><Data ss:Type="String">uc007mjk.1</Data></Cell></Row><Row><Cell ss:StyleID="s55"><Data ss:Type="String">ASMM9PARTA015629</Data></Cell><Cell ss:StyleID="s55"><Data ss:Type="Number">0.00460552</Data></Cell><Cell ss:StyleID="s55"><Data ss:Type="Number">0.266614169</Data></Cell><Cell ss:StyleID="s55"><Data ss:Type="Number">1.912914</Data></Cell><Cell ss:StyleID="s55"><Data ss:Type="String">ENSMUST00000140182</Data></Cell></Row><Row><Cell ss:StyleID="s55"><Data ss:Type="String">ASMM9PARTA047594</Data></Cell><Cell ss:StyleID="s55"><Data ss:Type="Number">0.01592711256</Data></Cell><Cell ss:StyleID="s55"><Data ss:Type="Number">0.328774352</Data></Cell><Cell ss:StyleID="s55"><Data ss:Type="Number">1.9114154</Data></Cell><Cell ss:StyleID="s55"><Data ss:Type="String">uc007twg.1</Data></Cell></Row><Row><Cell ss:StyleID="s55"><Data ss:Type="String">ASMM9PARTA010267</Data></Cell><Cell ss:StyleID="s55"><Data ss:Type="Number">0.04041121878</Data></Cell><Cell ss:StyleID="s55"><Data ss:Type="Number">0.415847114</Data></Cell><Cell ss:StyleID="s55"><Data ss:Type="Number">1.9070253</Data></Cell><Cell ss:StyleID="s55"><Data ss:Type="String">ENSMUST00000110050</Data></Cell></Row><Row><Cell ss:StyleID="s55"><Data ss:Type="String">ASMM9PARTA051026</Data></Cell><Cell ss:StyleID="s55"><Data ss:Type="Number">0.00139464458</Data></Cell><Cell ss:StyleID="s55"><Data ss:Type="Number">0.2254457</Data></Cell><Cell ss:StyleID="s55"><Data ss:Type="Number">1.9057991</Data></Cell><Cell ss:StyleID="s55"><Data ss:Type="String">uc009irn.1</Data></Cell></Row><Row><Cell ss:StyleID="s55"><Data ss:Type="String">ASMM9PARTA001359</Data></Cell><Cell ss:StyleID="s55"><Data ss:Type="Number">0.00410299118</Data></Cell><Cell ss:StyleID="s55"><Data ss:Type="Number">0.259915641</Data></Cell><Cell ss:StyleID="s55"><Data ss:Type="Number">1.9039697</Data></Cell><Cell ss:StyleID="s55"><Data ss:Type="String">AK017535</Data></Cell></Row><Row><Cell ss:StyleID="s55"><Data ss:Type="String">ASMM9PARTA045156</Data></Cell><Cell ss:StyleID="s55"><Data ss:Type="Number">0.03923412763</Data></Cell><Cell ss:StyleID="s55"><Data ss:Type="Number">0.413926061</Data></Cell><Cell ss:StyleID="s55"><Data ss:Type="Number">1.9018615</Data></Cell><Cell ss:StyleID="s55"><Data ss:Type="String">NR_002687</Data></Cell></Row><Row><Cell ss:StyleID="s55"><Data ss:Type="String">ASMM9PARTA002283</Data></Cell><Cell ss:StyleID="s55"><Data ss:Type="Number">0.00876473749</Data></Cell><Cell ss:StyleID="s55"><Data ss:Type="Number">0.299678982</Data></Cell><Cell ss:StyleID="s55"><Data ss:Type="Number">1.9017488</Data></Cell><Cell ss:StyleID="s55"><Data ss:Type="String">AK033431</Data></Cell></Row><Row><Cell ss:StyleID="s55"><Data ss:Type="String">MM9LINCRNAEXON12120-_P1</Data></Cell><Cell ss:StyleID="s55"><Data ss:Type="Number">0.03702677201</Data></Cell><Cell ss:StyleID="s55"><Data ss:Type="Number">0.408360753</Data></Cell><Cell ss:StyleID="s55"><Data ss:Type="Number">1.9015083</Data></Cell><Cell ss:StyleID="s55"><Data ss:Type="String">MM9LINCRNAEXON12120-</Data></Cell></Row><Row><Cell ss:StyleID="s55"><Data ss:Type="String">ASMM9PARTA047621</Data></Cell><Cell ss:StyleID="s55"><Data ss:Type="Number">0.04526362864</Data></Cell><Cell ss:StyleID="s55"><Data ss:Type="Number">0.426588055</Data></Cell><Cell ss:StyleID="s55"><Data ss:Type="Number">1.9014222</Data></Cell><Cell ss:StyleID="s55"><Data ss:Type="String">uc007scb.1</Data></Cell></Row><Row><Cell ss:StyleID="s55"><Data ss:Type="String">ASMM9PARTA047092</Data></Cell><Cell ss:StyleID="s55"><Data ss:Type="Number">0.01356389041</Data></Cell><Cell ss:StyleID="s55"><Data ss:Type="Number">0.318319497</Data></Cell><Cell ss:StyleID="s55"><Data ss:Type="Number">1.9007331</Data></Cell><Cell ss:StyleID="s55"><Data ss:Type="String">uc007qbo.1</Data></Cell></Row><Row><Cell ss:StyleID="s55"><Data ss:Type="String">ASMM9PARTA006771</Data></Cell><Cell ss:StyleID="s55"><Data ss:Type="Number">0.01674127291</Data></Cell><Cell ss:StyleID="s55"><Data ss:Type="Number">0.332405071</Data></Cell><Cell ss:StyleID="s55"><Data ss:Type="Number">1.9002412</Data></Cell><Cell ss:StyleID="s55"><Data ss:Type="String">AK135217</Data></Cell></Row><Row><Cell ss:StyleID="s55"><Data ss:Type="String">CUST_821_PI426073487</Data></Cell><Cell ss:StyleID="s55"><Data ss:Type="Number">0.02392495493</Data></Cell><Cell ss:StyleID="s55"><Data ss:Type="Number">0.367979862</Data></Cell><Cell ss:StyleID="s55"><Data ss:Type="Number">1.8989505</Data></Cell><Cell ss:StyleID="s55"><Data ss:Type="String">uc.342-</Data></Cell></Row><Row><Cell ss:StyleID="s55"><Data ss:Type="String">ASMM9PARTA046476</Data></Cell><Cell ss:StyleID="s55"><Data ss:Type="Number">0.01047831035</Data></Cell><Cell ss:StyleID="s55"><Data ss:Type="Number">0.306659275</Data></Cell><Cell ss:StyleID="s55"><Data ss:Type="Number">1.898476</Data></Cell><Cell ss:StyleID="s55"><Data ss:Type="String">uc007jfc.1</Data></Cell></Row><Row><Cell ss:StyleID="s55"><Data ss:Type="String">ASMM9PARTA046476</Data></Cell><Cell ss:StyleID="s55"><Data ss:Type="Number">0.01047831035</Data></Cell><Cell ss:StyleID="s55"><Data ss:Type="Number">0.306659275</Data></Cell><Cell ss:StyleID="s55"><Data ss:Type="Number">1.898476</Data></Cell><Cell ss:StyleID="s55"><Data ss:Type="String">uc007jfc.1</Data></Cell></Row><Row><Cell ss:StyleID="s55"><Data ss:Type="String">ASMM9PARTA047922</Data></Cell><Cell ss:StyleID="s55"><Data ss:Type="Number">0.0416654187</Data></Cell><Cell ss:StyleID="s55"><Data ss:Type="Number">0.419545683</Data></Cell><Cell ss:StyleID="s55"><Data ss:Type="Number">1.8972115</Data></Cell><Cell ss:StyleID="s55"><Data ss:Type="String">uc007vth.1</Data></Cell></Row><Row><Cell ss:StyleID="s55"><Data ss:Type="String">ASMM9PARTA051471</Data></Cell><Cell ss:StyleID="s55"><Data ss:Type="Number">0.01002490179</Data></Cell><Cell ss:StyleID="s55"><Data ss:Type="Number">0.306323935</Data></Cell><Cell ss:StyleID="s55"><Data ss:Type="Number">1.8946044</Data></Cell><Cell ss:StyleID="s55"><Data ss:Type="String">uc009pjk.1</Data></Cell></Row><Row><Cell ss:StyleID="s55"><Data ss:Type="String">ASMM9PARTA051471</Data></Cell><Cell ss:StyleID="s55"><Data ss:Type="Number">0.01002490179</Data></Cell><Cell ss:StyleID="s55"><Data ss:Type="Number">0.306323935</Data></Cell><Cell ss:StyleID="s55"><Data ss:Type="Number">1.8946044</Data></Cell><Cell ss:StyleID="s55"><Data ss:Type="String">uc009pjk.1</Data></Cell></Row><Row><Cell ss:StyleID="s55"><Data ss:Type="String">ASMM9PARTA051471</Data></Cell><Cell ss:StyleID="s55"><Data ss:Type="Number">0.01002490179</Data></Cell><Cell ss:StyleID="s55"><Data ss:Type="Number">0.306323935</Data></Cell><Cell ss:StyleID="s55"><Data ss:Type="Number">1.8946044</Data></Cell><Cell ss:StyleID="s55"><Data ss:Type="String">uc009pjk.1</Data></Cell></Row><Row><Cell ss:StyleID="s55"><Data ss:Type="String">MM9LINCRNAEXON10584-_P1</Data></Cell><Cell ss:StyleID="s55"><Data ss:Type="Number">0.00481941186</Data></Cell><Cell ss:StyleID="s55"><Data ss:Type="Number">0.267092926</Data></Cell><Cell ss:StyleID="s55"><Data ss:Type="Number">1.8940758</Data></Cell><Cell ss:StyleID="s55"><Data ss:Type="String">MM9LINCRNAEXON10584-</Data></Cell></Row><Row><Cell ss:StyleID="s55"><Data ss:Type="String">ASMM9PARTA013146</Data></Cell><Cell ss:StyleID="s55"><Data ss:Type="Number">0.03032736938</Data></Cell><Cell ss:StyleID="s55"><Data ss:Type="Number">0.389373677</Data></Cell><Cell ss:StyleID="s55"><Data ss:Type="Number">1.8864986</Data></Cell><Cell ss:StyleID="s55"><Data ss:Type="String">ENSMUST00000121556</Data></Cell></Row><Row><Cell ss:StyleID="s55"><Data ss:Type="String">CUST_84_PI426409190</Data></Cell><Cell ss:StyleID="s55"><Data ss:Type="Number">0.01678667479</Data></Cell><Cell ss:StyleID="s55"><Data ss:Type="Number">0.332405071</Data></Cell><Cell ss:StyleID="s55"><Data ss:Type="Number">1.8841875</Data></Cell><Cell ss:StyleID="s55"><Data ss:Type="String">ENSMUST00000118603</Data></Cell></Row><Row><Cell ss:StyleID="s55"><Data ss:Type="String">ASMM9PARTA010178</Data></Cell><Cell ss:StyleID="s55"><Data ss:Type="Number">0.0167713129</Data></Cell><Cell ss:StyleID="s55"><Data ss:Type="Number">0.332405071</Data></Cell><Cell ss:StyleID="s55"><Data ss:Type="Number">1.8810284</Data></Cell><Cell ss:StyleID="s55"><Data ss:Type="String">ENSMUST00000117094</Data></Cell></Row><Row><Cell ss:StyleID="s55"><Data ss:Type="String">ASMM9PARTA045291</Data></Cell><Cell ss:StyleID="s55"><Data ss:Type="Number">0.01554346564</Data></Cell><Cell ss:StyleID="s55"><Data ss:Type="Number">0.327677795</Data></Cell><Cell ss:StyleID="s55"><Data ss:Type="Number">1.8776623</Data></Cell><Cell ss:StyleID="s55"><Data ss:Type="String">NR_028146</Data></Cell></Row><Row><Cell ss:StyleID="s55"><Data ss:Type="String">ASMM9PARTA006859</Data></Cell><Cell ss:StyleID="s55"><Data ss:Type="Number">0.01644622461</Data></Cell><Cell ss:StyleID="s55"><Data ss:Type="Number">0.332405071</Data></Cell><Cell ss:StyleID="s55"><Data ss:Type="Number">1.8750034</Data></Cell><Cell ss:StyleID="s55"><Data ss:Type="String">AK138294</Data></Cell></Row><Row><Cell ss:StyleID="s55"><Data ss:Type="String">ASMM9PARTA050879</Data></Cell><Cell ss:StyleID="s55"><Data ss:Type="Number">0.02310047374</Data></Cell><Cell ss:StyleID="s55"><Data ss:Type="Number">0.364612065</Data></Cell><Cell ss:StyleID="s55"><Data ss:Type="Number">1.873046</Data></Cell><Cell ss:StyleID="s55"><Data ss:Type="String">uc009erv.1</Data></Cell></Row><Row><Cell ss:StyleID="s55"><Data ss:Type="String">MM9LINCRNAEXON12120+_P1</Data></Cell><Cell ss:StyleID="s55"><Data ss:Type="Number">0.01816750719</Data></Cell><Cell ss:StyleID="s55"><Data ss:Type="Number">0.337028874</Data></Cell><Cell ss:StyleID="s55"><Data ss:Type="Number">1.8728921</Data></Cell><Cell ss:StyleID="s55"><Data ss:Type="String">MM9LINCRNAEXON12120+</Data></Cell></Row><Row><Cell ss:StyleID="s55"><Data ss:Type="String">ASMM9PARTA047629</Data></Cell><Cell ss:StyleID="s55"><Data ss:Type="Number">0.00536953991</Data></Cell><Cell ss:StyleID="s55"><Data ss:Type="Number">0.273154839</Data></Cell><Cell ss:StyleID="s55"><Data ss:Type="Number">1.8696201</Data></Cell><Cell ss:StyleID="s55"><Data ss:Type="String">uc007tgl.1</Data></Cell></Row><Row><Cell ss:StyleID="s55"><Data ss:Type="String">ASMM9PARTA051650</Data></Cell><Cell ss:StyleID="s55"><Data ss:Type="Number">0.03647170223</Data></Cell><Cell ss:StyleID="s55"><Data ss:Type="Number">0.407358786</Data></Cell><Cell ss:StyleID="s55"><Data ss:Type="Number">1.8679312</Data></Cell><Cell ss:StyleID="s55"><Data ss:Type="String">uc009sgg.1</Data></Cell></Row><Row><Cell ss:StyleID="s55"><Data ss:Type="String">ASMM9PARTA006644</Data></Cell><Cell ss:StyleID="s55"><Data ss:Type="Number">0.0450652799</Data></Cell><Cell ss:StyleID="s55"><Data ss:Type="Number">0.426588055</Data></Cell><Cell ss:StyleID="s55"><Data ss:Type="Number">1.8675579</Data></Cell><Cell ss:StyleID="s55"><Data ss:Type="String">AK136354</Data></Cell></Row><Row><Cell ss:StyleID="s55"><Data ss:Type="String">ASMM9PARTA047072</Data></Cell><Cell ss:StyleID="s55"><Data ss:Type="Number">0.049960517</Data></Cell><Cell ss:StyleID="s55"><Data ss:Type="Number">0.435359347</Data></Cell><Cell ss:StyleID="s55"><Data ss:Type="Number">1.867508</Data></Cell><Cell ss:StyleID="s55"><Data ss:Type="String">uc007ltl.1</Data></Cell></Row><Row><Cell ss:StyleID="s55"><Data ss:Type="String">ASMM9PARTA016183</Data></Cell><Cell ss:StyleID="s55"><Data ss:Type="Number">0.00026289664</Data></Cell><Cell ss:StyleID="s55"><Data ss:Type="Number">0.16207289</Data></Cell><Cell ss:StyleID="s55"><Data ss:Type="Number">1.8626961</Data></Cell><Cell ss:StyleID="s55"><Data ss:Type="String">ENSMUST00000144351</Data></Cell></Row><Row><Cell ss:StyleID="s55"><Data ss:Type="String">CO429845_P1</Data></Cell><Cell ss:StyleID="s55"><Data ss:Type="Number">0.03092866464</Data></Cell><Cell ss:StyleID="s55"><Data ss:Type="Number">0.389693929</Data></Cell><Cell ss:StyleID="s55"><Data ss:Type="Number">1.8625515</Data></Cell><Cell ss:StyleID="s55"><Data ss:Type="String">CO429845</Data></Cell></Row><Row><Cell ss:StyleID="s55"><Data ss:Type="String">CO429845_P1</Data></Cell><Cell ss:StyleID="s55"><Data ss:Type="Number">0.03092866464</Data></Cell><Cell ss:StyleID="s55"><Data ss:Type="Number">0.389693929</Data></Cell><Cell ss:StyleID="s55"><Data ss:Type="Number">1.8625515</Data></Cell><Cell ss:StyleID="s55"><Data ss:Type="String">CO429845</Data></Cell></Row><Row><Cell ss:StyleID="s55"><Data ss:Type="String">CO429845_P1</Data></Cell><Cell ss:StyleID="s55"><Data ss:Type="Number">0.03092866464</Data></Cell><Cell ss:StyleID="s55"><Data ss:Type="Number">0.389693929</Data></Cell><Cell ss:StyleID="s55"><Data ss:Type="Number">1.8625515</Data></Cell><Cell ss:StyleID="s55"><Data ss:Type="String">CO429845</Data></Cell></Row><Row><Cell ss:StyleID="s55"><Data ss:Type="String">ASMM9PARTA048970</Data></Cell><Cell ss:StyleID="s55"><Data ss:Type="Number">0.00195923735</Data></Cell><Cell ss:StyleID="s55"><Data ss:Type="Number">0.233614806</Data></Cell><Cell ss:StyleID="s55"><Data ss:Type="Number">1.8579396</Data></Cell><Cell ss:StyleID="s55"><Data ss:Type="String">uc008grn.1</Data></Cell></Row><Row><Cell ss:StyleID="s55"><Data ss:Type="String">ASMM9PARTA001677</Data></Cell><Cell ss:StyleID="s55"><Data ss:Type="Number">0.01295034735</Data></Cell><Cell ss:StyleID="s55"><Data ss:Type="Number">0.315524101</Data></Cell><Cell ss:StyleID="s55"><Data ss:Type="Number">1.8556334</Data></Cell><Cell ss:StyleID="s55"><Data ss:Type="String">AK020475</Data></Cell></Row><Row><Cell ss:StyleID="s55"><Data ss:Type="String">ASMM9PARTA048501</Data></Cell><Cell ss:StyleID="s55"><Data ss:Type="Number">0.0111865649</Data></Cell><Cell ss:StyleID="s55"><Data ss:Type="Number">0.308022779</Data></Cell><Cell ss:StyleID="s55"><Data ss:Type="Number">1.8547577</Data></Cell><Cell ss:StyleID="s55"><Data ss:Type="String">uc008aiu.1</Data></Cell></Row><Row><Cell ss:StyleID="s55"><Data ss:Type="String">CUST_86_PI426073487</Data></Cell><Cell ss:StyleID="s55"><Data ss:Type="Number">0.03435526724</Data></Cell><Cell ss:StyleID="s55"><Data ss:Type="Number">0.400500081</Data></Cell><Cell ss:StyleID="s55"><Data ss:Type="Number">1.8499081</Data></Cell><Cell ss:StyleID="s55"><Data ss:Type="String">uc.88+</Data></Cell></Row><Row><Cell ss:StyleID="s55"><Data ss:Type="String">ASMM9PARTA010087</Data></Cell><Cell ss:StyleID="s55"><Data ss:Type="Number">0.02720751175</Data></Cell><Cell ss:StyleID="s55"><Data ss:Type="Number">0.37951251</Data></Cell><Cell ss:StyleID="s55"><Data ss:Type="Number">1.8492091</Data></Cell><Cell ss:StyleID="s55"><Data ss:Type="String">ENSMUST00000089189</Data></Cell></Row><Row><Cell ss:StyleID="s55"><Data ss:Type="String">ASMM9PARTA049590</Data></Cell><Cell ss:StyleID="s55"><Data ss:Type="Number">0.02644400576</Data></Cell><Cell ss:StyleID="s55"><Data ss:Type="Number">0.37732839</Data></Cell><Cell ss:StyleID="s55"><Data ss:Type="Number">1.8478364</Data></Cell><Cell ss:StyleID="s55"><Data ss:Type="String">uc008peq.1</Data></Cell></Row><Row><Cell ss:StyleID="s55"><Data ss:Type="String">ASMM9PARTA013388</Data></Cell><Cell ss:StyleID="s55"><Data ss:Type="Number">0.01443714609</Data></Cell><Cell ss:StyleID="s55"><Data ss:Type="Number">0.324379976</Data></Cell><Cell ss:StyleID="s55"><Data ss:Type="Number">1.8393183</Data></Cell><Cell ss:StyleID="s55"><Data ss:Type="String">ENSMUST00000121935</Data></Cell></Row><Row><Cell ss:StyleID="s55"><Data ss:Type="String">ASMM9PARTA011600</Data></Cell><Cell ss:StyleID="s55"><Data ss:Type="Number">0.03389684185</Data></Cell><Cell ss:StyleID="s55"><Data ss:Type="Number">0.399290945</Data></Cell><Cell ss:StyleID="s55"><Data ss:Type="Number">1.8388787</Data></Cell><Cell ss:StyleID="s55"><Data ss:Type="String">ENSMUST00000118868</Data></Cell></Row><Row><Cell ss:StyleID="s55"><Data ss:Type="String">ASMM9PARTA051813</Data></Cell><Cell ss:StyleID="s55"><Data ss:Type="Number">0.00145239385</Data></Cell><Cell ss:StyleID="s55"><Data ss:Type="Number">0.230285664</Data></Cell><Cell ss:StyleID="s55"><Data ss:Type="Number">1.8377451</Data></Cell><Cell ss:StyleID="s55"><Data ss:Type="String">uc009sfx.1</Data></Cell></Row><Row><Cell ss:StyleID="s55"><Data ss:Type="String">ASMM9PARTA045669</Data></Cell><Cell ss:StyleID="s55"><Data ss:Type="Number">0.00484646513</Data></Cell><Cell ss:StyleID="s55"><Data ss:Type="Number">0.267092926</Data></Cell><Cell ss:StyleID="s55"><Data ss:Type="Number">1.8341181</Data></Cell><Cell ss:StyleID="s55"><Data ss:Type="String">NR_027990</Data></Cell></Row><Row><Cell ss:StyleID="s55"><Data ss:Type="String">ASMM9PARTA045669</Data></Cell><Cell ss:StyleID="s55"><Data ss:Type="Number">0.00484646513</Data></Cell><Cell ss:StyleID="s55"><Data ss:Type="Number">0.267092926</Data></Cell><Cell ss:StyleID="s55"><Data ss:Type="Number">1.8341181</Data></Cell><Cell ss:StyleID="s55"><Data ss:Type="String">NR_027990</Data></Cell></Row><Row><Cell ss:StyleID="s55"><Data ss:Type="String">ASMM9PARTA045669</Data></Cell><Cell ss:StyleID="s55"><Data ss:Type="Number">0.00484646513</Data></Cell><Cell ss:StyleID="s55"><Data ss:Type="Number">0.267092926</Data></Cell><Cell ss:StyleID="s55"><Data ss:Type="Number">1.8341181</Data></Cell><Cell ss:StyleID="s55"><Data ss:Type="String">NR_027990</Data></Cell></Row><Row><Cell ss:StyleID="s55"><Data ss:Type="String">ASMM9PARTA019199</Data></Cell><Cell ss:StyleID="s55"><Data ss:Type="Number">0.04139062902</Data></Cell><Cell ss:StyleID="s55"><Data ss:Type="Number">0.418704196</Data></Cell><Cell ss:StyleID="s55"><Data ss:Type="Number">1.8310455</Data></Cell><Cell ss:StyleID="s55"><Data ss:Type="String">ENSMUST00000170449</Data></Cell></Row><Row><Cell ss:StyleID="s55"><Data ss:Type="String">CUST_147_PI426409190</Data></Cell><Cell ss:StyleID="s55"><Data ss:Type="Number">0.00024960743</Data></Cell><Cell ss:StyleID="s55"><Data ss:Type="Number">0.16207289</Data></Cell><Cell ss:StyleID="s55"><Data ss:Type="Number">1.8285159</Data></Cell><Cell ss:StyleID="s55"><Data ss:Type="String">AK037625</Data></Cell></Row><Row><Cell ss:StyleID="s55"><Data ss:Type="String">ASMM9PARTA049673</Data></Cell><Cell ss:StyleID="s55"><Data ss:Type="Number">0.02983364731</Data></Cell><Cell ss:StyleID="s55"><Data ss:Type="Number">0.388436031</Data></Cell><Cell ss:StyleID="s55"><Data ss:Type="Number">1.8282589</Data></Cell><Cell ss:StyleID="s55"><Data ss:Type="String">uc008rhg.1</Data></Cell></Row><Row><Cell ss:StyleID="s55"><Data ss:Type="String">ASMM9PARTA049673</Data></Cell><Cell ss:StyleID="s55"><Data ss:Type="Number">0.02983364731</Data></Cell><Cell ss:StyleID="s55"><Data ss:Type="Number">0.388436031</Data></Cell><Cell ss:StyleID="s55"><Data ss:Type="Number">1.8282589</Data></Cell><Cell ss:StyleID="s55"><Data ss:Type="String">uc008rhg.1</Data></Cell></Row><Row><Cell ss:StyleID="s55"><Data ss:Type="String">ASMM9PARTA017278</Data></Cell><Cell ss:StyleID="s55"><Data ss:Type="Number">0.00927751488</Data></Cell><Cell ss:StyleID="s55"><Data ss:Type="Number">0.305421273</Data></Cell><Cell ss:StyleID="s55"><Data ss:Type="Number">1.8252685</Data></Cell><Cell ss:StyleID="s55"><Data ss:Type="String">ENSMUST00000154250</Data></Cell></Row><Row><Cell ss:StyleID="s55"><Data ss:Type="String">AV570737_P1</Data></Cell><Cell ss:StyleID="s55"><Data ss:Type="Number">0.03268972519</Data></Cell><Cell ss:StyleID="s55"><Data ss:Type="Number">0.395846943</Data></Cell><Cell ss:StyleID="s55"><Data ss:Type="Number">1.8209654</Data></Cell><Cell ss:StyleID="s55"><Data ss:Type="String">AV570737</Data></Cell></Row><Row><Cell ss:StyleID="s55"><Data ss:Type="String">ASMM9PARTA045542</Data></Cell><Cell ss:StyleID="s55"><Data ss:Type="Number">0.01561519149</Data></Cell><Cell ss:StyleID="s55"><Data ss:Type="Number">0.327677795</Data></Cell><Cell ss:StyleID="s55"><Data ss:Type="Number">1.8195397</Data></Cell><Cell ss:StyleID="s55"><Data ss:Type="String">NR_030773</Data></Cell></Row><Row><Cell ss:StyleID="s55"><Data ss:Type="String">ASMM9PARTA045542</Data></Cell><Cell ss:StyleID="s55"><Data ss:Type="Number">0.01561519149</Data></Cell><Cell ss:StyleID="s55"><Data ss:Type="Number">0.327677795</Data></Cell><Cell ss:StyleID="s55"><Data ss:Type="Number">1.8195397</Data></Cell><Cell ss:StyleID="s55"><Data ss:Type="String">NR_030773</Data></Cell></Row><Row><Cell ss:StyleID="s55"><Data ss:Type="String">ASMM9PARTA048860</Data></Cell><Cell ss:StyleID="s55"><Data ss:Type="Number">0.00559624986</Data></Cell><Cell ss:StyleID="s55"><Data ss:Type="Number">0.276211627</Data></Cell><Cell ss:StyleID="s55"><Data ss:Type="Number">1.811483</Data></Cell><Cell ss:StyleID="s55"><Data ss:Type="String">uc008hmp.1</Data></Cell></Row><Row><Cell ss:StyleID="s55"><Data ss:Type="String">ASMM9PARTA048860</Data></Cell><Cell ss:StyleID="s55"><Data ss:Type="Number">0.00559624986</Data></Cell><Cell ss:StyleID="s55"><Data ss:Type="Number">0.276211627</Data></Cell><Cell ss:StyleID="s55"><Data ss:Type="Number">1.811483</Data></Cell><Cell ss:StyleID="s55"><Data ss:Type="String">uc008hmp.1</Data></Cell></Row><Row><Cell ss:StyleID="s55"><Data ss:Type="String">ASMM9PARTA048860</Data></Cell><Cell ss:StyleID="s55"><Data ss:Type="Number">0.00559624986</Data></Cell><Cell ss:StyleID="s55"><Data ss:Type="Number">0.276211627</Data></Cell><Cell ss:StyleID="s55"><Data ss:Type="Number">1.811483</Data></Cell><Cell ss:StyleID="s55"><Data ss:Type="String">uc008hmp.1</Data></Cell></Row><Row><Cell ss:StyleID="s55"><Data ss:Type="String">ASMM9PARTA048025</Data></Cell><Cell ss:StyleID="s55"><Data ss:Type="Number">0.02498992418</Data></Cell><Cell ss:StyleID="s55"><Data ss:Type="Number">0.372389298</Data></Cell><Cell ss:StyleID="s55"><Data ss:Type="Number">1.8112585</Data></Cell><Cell ss:StyleID="s55"><Data ss:Type="String">uc007vwv.1</Data></Cell></Row><Row><Cell ss:StyleID="s55"><Data ss:Type="String">ASMM9PARTA051291</Data></Cell><Cell ss:StyleID="s55"><Data ss:Type="Number">0.02667687208</Data></Cell><Cell ss:StyleID="s55"><Data ss:Type="Number">0.377964201</Data></Cell><Cell ss:StyleID="s55"><Data ss:Type="Number">1.8075151</Data></Cell><Cell ss:StyleID="s55"><Data ss:Type="String">uc009mza.1</Data></Cell></Row><Row><Cell ss:StyleID="s55"><Data ss:Type="String">ASMM9PARTA051291</Data></Cell><Cell ss:StyleID="s55"><Data ss:Type="Number">0.02667687208</Data></Cell><Cell ss:StyleID="s55"><Data ss:Type="Number">0.377964201</Data></Cell><Cell ss:StyleID="s55"><Data ss:Type="Number">1.8075151</Data></Cell><Cell ss:StyleID="s55"><Data ss:Type="String">uc009mza.1</Data></Cell></Row><Row><Cell ss:StyleID="s55"><Data ss:Type="String">ASMM9PARTA051291</Data></Cell><Cell ss:StyleID="s55"><Data ss:Type="Number">0.02667687208</Data></Cell><Cell ss:StyleID="s55"><Data ss:Type="Number">0.377964201</Data></Cell><Cell ss:StyleID="s55"><Data ss:Type="Number">1.8075151</Data></Cell><Cell ss:StyleID="s55"><Data ss:Type="String">uc009mza.1</Data></Cell></Row><Row><Cell ss:StyleID="s55"><Data ss:Type="String">ASMM9PARTA010711</Data></Cell><Cell ss:StyleID="s55"><Data ss:Type="Number">0.03000427624</Data></Cell><Cell ss:StyleID="s55"><Data ss:Type="Number">0.388436031</Data></Cell><Cell ss:StyleID="s55"><Data ss:Type="Number">1.8031041</Data></Cell><Cell ss:StyleID="s55"><Data ss:Type="String">ENSMUST00000118127</Data></Cell></Row><Row><Cell ss:StyleID="s55"><Data ss:Type="String">ASMM9PARTA004735</Data></Cell><Cell ss:StyleID="s55"><Data ss:Type="Number">0.01985961289</Data></Cell><Cell ss:StyleID="s55"><Data ss:Type="Number">0.347686342</Data></Cell><Cell ss:StyleID="s55"><Data ss:Type="Number">1.8015095</Data></Cell><Cell ss:StyleID="s55"><Data ss:Type="String">AK078180</Data></Cell></Row><Row><Cell ss:StyleID="s55"><Data ss:Type="String">ASMM9PARTA046129</Data></Cell><Cell ss:StyleID="s55"><Data ss:Type="Number">0.04522713178</Data></Cell><Cell ss:StyleID="s55"><Data ss:Type="Number">0.426588055</Data></Cell><Cell ss:StyleID="s55"><Data ss:Type="Number">1.8009408</Data></Cell><Cell ss:StyleID="s55"><Data ss:Type="String">uc007ayi.2</Data></Cell></Row><Row><Cell ss:StyleID="s55"><Data ss:Type="String">ASMM9PARTA011509</Data></Cell><Cell ss:StyleID="s55"><Data ss:Type="Number">0.04244489689</Data></Cell><Cell ss:StyleID="s55"><Data ss:Type="Number">0.421612096</Data></Cell><Cell ss:StyleID="s55"><Data ss:Type="Number">1.8003794</Data></Cell><Cell ss:StyleID="s55"><Data ss:Type="String">ENSMUST00000119249</Data></Cell></Row><Row><Cell ss:StyleID="s55"><Data ss:Type="String">ASMM9PARTA017437</Data></Cell><Cell ss:StyleID="s55"><Data ss:Type="Number">0.01795650212</Data></Cell><Cell ss:StyleID="s55"><Data ss:Type="Number">0.336390488</Data></Cell><Cell ss:StyleID="s55"><Data ss:Type="Number">1.7982994</Data></Cell><Cell ss:StyleID="s55"><Data ss:Type="String">ENSMUST00000153559</Data></Cell></Row><Row><Cell ss:StyleID="s55"><Data ss:Type="String">ASMM9PARTA019520</Data></Cell><Cell ss:StyleID="s55"><Data ss:Type="Number">0.02639954789</Data></Cell><Cell ss:StyleID="s55"><Data ss:Type="Number">0.377140872</Data></Cell><Cell ss:StyleID="s55"><Data ss:Type="Number">1.7977889</Data></Cell><Cell ss:StyleID="s55"><Data ss:Type="String">ENSMUST00000171650</Data></Cell></Row><Row><Cell ss:StyleID="s55"><Data ss:Type="String">ASMM9PARTA049485</Data></Cell><Cell ss:StyleID="s55"><Data ss:Type="Number">0.00985358796</Data></Cell><Cell ss:StyleID="s55"><Data ss:Type="Number">0.305421273</Data></Cell><Cell ss:StyleID="s55"><Data ss:Type="Number">1.7831539</Data></Cell><Cell ss:StyleID="s55"><Data ss:Type="String">uc008opv.1</Data></Cell></Row><Row><Cell ss:StyleID="s55"><Data ss:Type="String">ASMM9PARTA009492</Data></Cell><Cell ss:StyleID="s55"><Data ss:Type="Number">0.00076712398</Data></Cell><Cell ss:StyleID="s55"><Data ss:Type="Number">0.211343091</Data></Cell><Cell ss:StyleID="s55"><Data ss:Type="Number">1.7824283</Data></Cell><Cell ss:StyleID="s55"><Data ss:Type="String">BI734957</Data></Cell></Row><Row><Cell ss:StyleID="s55"><Data ss:Type="String">MM9LINCRNAEXON10852-_P1</Data></Cell><Cell ss:StyleID="s55"><Data ss:Type="Number">0.0024587207</Data></Cell><Cell ss:StyleID="s55"><Data ss:Type="Number">0.238617755</Data></Cell><Cell ss:StyleID="s55"><Data ss:Type="Number">1.781317</Data></Cell><Cell ss:StyleID="s55"><Data ss:Type="String">MM9LINCRNAEXON10852-</Data></Cell></Row><Row><Cell ss:StyleID="s55"><Data ss:Type="String">ASMM9PARTA051202</Data></Cell><Cell ss:StyleID="s55"><Data ss:Type="Number">0.03942962984</Data></Cell><Cell ss:StyleID="s55"><Data ss:Type="Number">0.414717059</Data></Cell><Cell ss:StyleID="s55"><Data ss:Type="Number">1.7809899</Data></Cell><Cell ss:StyleID="s55"><Data ss:Type="String">uc009pwn.1</Data></Cell></Row><Row><Cell ss:StyleID="s55"><Data ss:Type="String">ASMM9PARTA051202</Data></Cell><Cell ss:StyleID="s55"><Data ss:Type="Number">0.03942962984</Data></Cell><Cell ss:StyleID="s55"><Data ss:Type="Number">0.414717059</Data></Cell><Cell ss:StyleID="s55"><Data ss:Type="Number">1.7809899</Data></Cell><Cell ss:StyleID="s55"><Data ss:Type="String">uc009pwn.1</Data></Cell></Row><Row><Cell ss:StyleID="s55"><Data ss:Type="String">ASMM9PARTA019501</Data></Cell><Cell ss:StyleID="s55"><Data ss:Type="Number">0.04598351062</Data></Cell><Cell ss:StyleID="s55"><Data ss:Type="Number">0.427505895</Data></Cell><Cell ss:StyleID="s55"><Data ss:Type="Number">1.7794227</Data></Cell><Cell ss:StyleID="s55"><Data ss:Type="String">ENSMUST00000169661</Data></Cell></Row><Row><Cell ss:StyleID="s55"><Data ss:Type="String">ASMM9PARTA011631</Data></Cell><Cell ss:StyleID="s55"><Data ss:Type="Number">0.00814987385</Data></Cell><Cell ss:StyleID="s55"><Data ss:Type="Number">0.295288172</Data></Cell><Cell ss:StyleID="s55"><Data ss:Type="Number">1.776653</Data></Cell><Cell ss:StyleID="s55"><Data ss:Type="String">ENSMUST00000118857</Data></Cell></Row><Row><Cell ss:StyleID="s55"><Data ss:Type="String">ASMM9PARTA045931</Data></Cell><Cell ss:StyleID="s55"><Data ss:Type="Number">0.01418279048</Data></Cell><Cell ss:StyleID="s55"><Data ss:Type="Number">0.322245056</Data></Cell><Cell ss:StyleID="s55"><Data ss:Type="Number">1.7754206</Data></Cell><Cell ss:StyleID="s55"><Data ss:Type="String">NR_033148</Data></Cell></Row><Row><Cell ss:StyleID="s55"><Data ss:Type="String">ASMM9PARTA045931</Data></Cell><Cell ss:StyleID="s55"><Data ss:Type="Number">0.01418279048</Data></Cell><Cell ss:StyleID="s55"><Data ss:Type="Number">0.322245056</Data></Cell><Cell ss:StyleID="s55"><Data ss:Type="Number">1.7754206</Data></Cell><Cell ss:StyleID="s55"><Data ss:Type="String">NR_033148</Data></Cell></Row><Row><Cell ss:StyleID="s55"><Data ss:Type="String">ASMM9PARTA045931</Data></Cell><Cell ss:StyleID="s55"><Data ss:Type="Number">0.01418279048</Data></Cell><Cell ss:StyleID="s55"><Data ss:Type="Number">0.322245056</Data></Cell><Cell ss:StyleID="s55"><Data ss:Type="Number">1.7754206</Data></Cell><Cell ss:StyleID="s55"><Data ss:Type="String">NR_033148</Data></Cell></Row><Row><Cell ss:StyleID="s55"><Data ss:Type="String">ASMM9PARTA012045</Data></Cell><Cell ss:StyleID="s55"><Data ss:Type="Number">0.00077616509</Data></Cell><Cell ss:StyleID="s55"><Data ss:Type="Number">0.211343091</Data></Cell><Cell ss:StyleID="s55"><Data ss:Type="Number">1.7637831</Data></Cell><Cell ss:StyleID="s55"><Data ss:Type="String">ENSMUST00000119457</Data></Cell></Row><Row><Cell ss:StyleID="s55"><Data ss:Type="String">ASMM9PARTA007778</Data></Cell><Cell ss:StyleID="s55"><Data ss:Type="Number">0.00149652989</Data></Cell><Cell ss:StyleID="s55"><Data ss:Type="Number">0.233614806</Data></Cell><Cell ss:StyleID="s55"><Data ss:Type="Number">1.7627008</Data></Cell><Cell ss:StyleID="s55"><Data ss:Type="String">AK149633</Data></Cell></Row><Row><Cell ss:StyleID="s55"><Data ss:Type="String">ASMM9PARTA014280</Data></Cell><Cell ss:StyleID="s55"><Data ss:Type="Number">0.00213687569</Data></Cell><Cell ss:StyleID="s55"><Data ss:Type="Number">0.238122686</Data></Cell><Cell ss:StyleID="s55"><Data ss:Type="Number">1.7625806</Data></Cell><Cell ss:StyleID="s55"><Data ss:Type="String">ENSMUST00000127441</Data></Cell></Row><Row><Cell ss:StyleID="s55"><Data ss:Type="String">ASMM9PARTA002614</Data></Cell><Cell ss:StyleID="s55"><Data ss:Type="Number">0.01476766554</Data></Cell><Cell ss:StyleID="s55"><Data ss:Type="Number">0.32592683</Data></Cell><Cell ss:StyleID="s55"><Data ss:Type="Number">1.7619181</Data></Cell><Cell ss:StyleID="s55"><Data ss:Type="String">AK036162</Data></Cell></Row><Row><Cell ss:StyleID="s55"><Data ss:Type="String">ASMM9PARTA015665</Data></Cell><Cell ss:StyleID="s55"><Data ss:Type="Number">0.04095135957</Data></Cell><Cell ss:StyleID="s55"><Data ss:Type="Number">0.416754749</Data></Cell><Cell ss:StyleID="s55"><Data ss:Type="Number">1.7600411</Data></Cell><Cell ss:StyleID="s55"><Data ss:Type="String">ENSMUST00000137371</Data></Cell></Row><Row><Cell ss:StyleID="s55"><Data ss:Type="String">ASMM9PARTA014160</Data></Cell><Cell ss:StyleID="s55"><Data ss:Type="Number">0.03283529089</Data></Cell><Cell ss:StyleID="s55"><Data ss:Type="Number">0.395846943</Data></Cell><Cell ss:StyleID="s55"><Data ss:Type="Number">1.7596167</Data></Cell><Cell ss:StyleID="s55"><Data ss:Type="String">ENSMUST00000126080</Data></Cell></Row><Row><Cell ss:StyleID="s55"><Data ss:Type="String">ASMM9PARTA015063</Data></Cell><Cell ss:StyleID="s55"><Data ss:Type="Number">0.00759993742</Data></Cell><Cell ss:StyleID="s55"><Data ss:Type="Number">0.295288172</Data></Cell><Cell ss:StyleID="s55"><Data ss:Type="Number">1.7591801</Data></Cell><Cell ss:StyleID="s55"><Data ss:Type="String">ENSMUST00000137463</Data></Cell></Row><Row><Cell ss:StyleID="s55"><Data ss:Type="String">MM9LINCRNAEXON11907-_P1</Data></Cell><Cell ss:StyleID="s55"><Data ss:Type="Number">0.03368726761</Data></Cell><Cell ss:StyleID="s55"><Data ss:Type="Number">0.399168736</Data></Cell><Cell ss:StyleID="s55"><Data ss:Type="Number">1.7589669</Data></Cell><Cell ss:StyleID="s55"><Data ss:Type="String">MM9LINCRNAEXON11907-</Data></Cell></Row><Row><Cell ss:StyleID="s55"><Data ss:Type="String">ASMM9PARTA012879</Data></Cell><Cell ss:StyleID="s55"><Data ss:Type="Number">0.03983268447</Data></Cell><Cell ss:StyleID="s55"><Data ss:Type="Number">0.415180911</Data></Cell><Cell ss:StyleID="s55"><Data ss:Type="Number">1.7564867</Data></Cell><Cell ss:StyleID="s55"><Data ss:Type="String">ENSMUST00000121443</Data></Cell></Row><Row><Cell ss:StyleID="s55"><Data ss:Type="String">ASMM9PARTA000101</Data></Cell><Cell ss:StyleID="s55"><Data ss:Type="Number">0.00307200507</Data></Cell><Cell ss:StyleID="s55"><Data ss:Type="Number">0.240629639</Data></Cell><Cell ss:StyleID="s55"><Data ss:Type="Number">1.7550568</Data></Cell><Cell ss:StyleID="s55"><Data ss:Type="String">AK004223</Data></Cell></Row><Row><Cell ss:StyleID="s55"><Data ss:Type="String">ASMM9PARTA050514</Data></Cell><Cell ss:StyleID="s55"><Data ss:Type="Number">0.03036864183</Data></Cell><Cell ss:StyleID="s55"><Data ss:Type="Number">0.389610578</Data></Cell><Cell ss:StyleID="s55"><Data ss:Type="Number">1.7520929</Data></Cell><Cell ss:StyleID="s55"><Data ss:Type="String">uc009hds.1</Data></Cell></Row><Row><Cell ss:StyleID="s55"><Data ss:Type="String">ASMM9PARTA047099</Data></Cell><Cell ss:StyleID="s55"><Data ss:Type="Number">0.02929000741</Data></Cell><Cell ss:StyleID="s55"><Data ss:Type="Number">0.387625889</Data></Cell><Cell ss:StyleID="s55"><Data ss:Type="Number">1.7512932</Data></Cell><Cell ss:StyleID="s55"><Data ss:Type="String">uc007qqy.1</Data></Cell></Row><Row><Cell ss:StyleID="s55"><Data ss:Type="String">ASMM9PARTA047099</Data></Cell><Cell ss:StyleID="s55"><Data ss:Type="Number">0.02929000741</Data></Cell><Cell ss:StyleID="s55"><Data ss:Type="Number">0.387625889</Data></Cell><Cell ss:StyleID="s55"><Data ss:Type="Number">1.7512932</Data></Cell><Cell ss:StyleID="s55"><Data ss:Type="String">uc007qqy.1</Data></Cell></Row><Row><Cell ss:StyleID="s55"><Data ss:Type="String">ASMM9PARTA047099</Data></Cell><Cell ss:StyleID="s55"><Data ss:Type="Number">0.02929000741</Data></Cell><Cell ss:StyleID="s55"><Data ss:Type="Number">0.387625889</Data></Cell><Cell ss:StyleID="s55"><Data ss:Type="Number">1.7512932</Data></Cell><Cell ss:StyleID="s55"><Data ss:Type="String">uc007qqy.1</Data></Cell></Row><Row><Cell ss:StyleID="s55"><Data ss:Type="String">ASMM9PARTA000881</Data></Cell><Cell ss:StyleID="s55"><Data ss:Type="Number">0.03193194315</Data></Cell><Cell ss:StyleID="s55"><Data ss:Type="Number">0.393141342</Data></Cell><Cell ss:StyleID="s55"><Data ss:Type="Number">1.7494084</Data></Cell><Cell ss:StyleID="s55"><Data ss:Type="String">AK015190</Data></Cell></Row><Row><Cell ss:StyleID="s55"><Data ss:Type="String">ASMM9PARTA000881</Data></Cell><Cell ss:StyleID="s55"><Data ss:Type="Number">0.03193194315</Data></Cell><Cell ss:StyleID="s55"><Data ss:Type="Number">0.393141342</Data></Cell><Cell ss:StyleID="s55"><Data ss:Type="Number">1.7494084</Data></Cell><Cell ss:StyleID="s55"><Data ss:Type="String">AK015190</Data></Cell></Row><Row><Cell ss:StyleID="s55"><Data ss:Type="String">CUST_61_PI426409190</Data></Cell><Cell ss:StyleID="s55"><Data ss:Type="Number">0.03934961655</Data></Cell><Cell ss:StyleID="s55"><Data ss:Type="Number">0.414237266</Data></Cell><Cell ss:StyleID="s55"><Data ss:Type="Number">1.7493302</Data></Cell><Cell ss:StyleID="s55"><Data ss:Type="String">ENSMUST00000118584</Data></Cell></Row><Row><Cell ss:StyleID="s55"><Data ss:Type="String">ASMM9PARTA006136</Data></Cell><Cell ss:StyleID="s55"><Data ss:Type="Number">0.01323095468</Data></Cell><Cell ss:StyleID="s55"><Data ss:Type="Number">0.3164416</Data></Cell><Cell ss:StyleID="s55"><Data ss:Type="Number">1.7493071</Data></Cell><Cell ss:StyleID="s55"><Data ss:Type="String">AK089788</Data></Cell></Row><Row><Cell ss:StyleID="s55"><Data ss:Type="String">ASMM9PARTA000804</Data></Cell><Cell ss:StyleID="s55"><Data ss:Type="Number">0.00321778243</Data></Cell><Cell ss:StyleID="s55"><Data ss:Type="Number">0.240638</Data></Cell><Cell ss:StyleID="s55"><Data ss:Type="Number">1.7488526</Data></Cell><Cell ss:StyleID="s55"><Data ss:Type="String">AK014864</Data></Cell></Row><Row><Cell ss:StyleID="s55"><Data ss:Type="String">ASMM9PARTA048957</Data></Cell><Cell ss:StyleID="s55"><Data ss:Type="Number">0.03576259316</Data></Cell><Cell ss:StyleID="s55"><Data ss:Type="Number">0.405545112</Data></Cell><Cell ss:StyleID="s55"><Data ss:Type="Number">1.7481396</Data></Cell><Cell ss:StyleID="s55"><Data ss:Type="String">uc008kuq.1</Data></Cell></Row><Row><Cell ss:StyleID="s55"><Data ss:Type="String">ASMM9PARTA048957</Data></Cell><Cell ss:StyleID="s55"><Data ss:Type="Number">0.03576259316</Data></Cell><Cell ss:StyleID="s55"><Data ss:Type="Number">0.405545112</Data></Cell><Cell ss:StyleID="s55"><Data ss:Type="Number">1.7481396</Data></Cell><Cell ss:StyleID="s55"><Data ss:Type="String">uc008kuq.1</Data></Cell></Row><Row><Cell ss:StyleID="s55"><Data ss:Type="String">ASMM9PARTA048957</Data></Cell><Cell ss:StyleID="s55"><Data ss:Type="Number">0.03576259316</Data></Cell><Cell ss:StyleID="s55"><Data ss:Type="Number">0.405545112</Data></Cell><Cell ss:StyleID="s55"><Data ss:Type="Number">1.7481396</Data></Cell><Cell ss:StyleID="s55"><Data ss:Type="String">uc008kuq.1</Data></Cell></Row><Row><Cell ss:StyleID="s55"><Data ss:Type="String">ASMM9PARTA048957</Data></Cell><Cell ss:StyleID="s55"><Data ss:Type="Number">0.03576259316</Data></Cell><Cell ss:StyleID="s55"><Data ss:Type="Number">0.405545112</Data></Cell><Cell ss:StyleID="s55"><Data ss:Type="Number">1.7481396</Data></Cell><Cell ss:StyleID="s55"><Data ss:Type="String">uc008kuq.1</Data></Cell></Row><Row><Cell ss:StyleID="s55"><Data ss:Type="String">ASMM9PARTA048957</Data></Cell><Cell ss:StyleID="s55"><Data ss:Type="Number">0.03576259316</Data></Cell><Cell ss:StyleID="s55"><Data ss:Type="Number">0.405545112</Data></Cell><Cell ss:StyleID="s55"><Data ss:Type="Number">1.7481396</Data></Cell><Cell ss:StyleID="s55"><Data ss:Type="String">uc008kuq.1</Data></Cell></Row><Row><Cell ss:StyleID="s55"><Data ss:Type="String">ASMM9PARTA048957</Data></Cell><Cell ss:StyleID="s55"><Data ss:Type="Number">0.03576259316</Data></Cell><Cell ss:StyleID="s55"><Data ss:Type="Number">0.405545112</Data></Cell><Cell ss:StyleID="s55"><Data ss:Type="Number">1.7481396</Data></Cell><Cell ss:StyleID="s55"><Data ss:Type="String">uc008kuq.1</Data></Cell></Row><Row><Cell ss:StyleID="s55"><Data ss:Type="String">ASMM9PARTA048957</Data></Cell><Cell ss:StyleID="s55"><Data ss:Type="Number">0.03576259316</Data></Cell><Cell ss:StyleID="s55"><Data ss:Type="Number">0.405545112</Data></Cell><Cell ss:StyleID="s55"><Data ss:Type="Number">1.7481396</Data></Cell><Cell ss:StyleID="s55"><Data ss:Type="String">uc008kuq.1</Data></Cell></Row><Row><Cell ss:StyleID="s55"><Data ss:Type="String">ASMM9PARTA048957</Data></Cell><Cell ss:StyleID="s55"><Data ss:Type="Number">0.03576259316</Data></Cell><Cell ss:StyleID="s55"><Data ss:Type="Number">0.405545112</Data></Cell><Cell ss:StyleID="s55"><Data ss:Type="Number">1.7481396</Data></Cell><Cell ss:StyleID="s55"><Data ss:Type="String">uc008kuq.1</Data></Cell></Row><Row><Cell ss:StyleID="s55"><Data ss:Type="String">ASMM9PARTA048957</Data></Cell><Cell ss:StyleID="s55"><Data ss:Type="Number">0.03576259316</Data></Cell><Cell ss:StyleID="s55"><Data ss:Type="Number">0.405545112</Data></Cell><Cell ss:StyleID="s55"><Data ss:Type="Number">1.7481396</Data></Cell><Cell ss:StyleID="s55"><Data ss:Type="String">uc008kuq.1</Data></Cell></Row><Row><Cell ss:StyleID="s55"><Data ss:Type="String">ASMM9PARTA048957</Data></Cell><Cell ss:StyleID="s55"><Data ss:Type="Number">0.03576259316</Data></Cell><Cell ss:StyleID="s55"><Data ss:Type="Number">0.405545112</Data></Cell><Cell ss:StyleID="s55"><Data ss:Type="Number">1.7481396</Data></Cell><Cell ss:StyleID="s55"><Data ss:Type="String">uc008kuq.1</Data></Cell></Row><Row><Cell ss:StyleID="s55"><Data ss:Type="String">ASMM9PARTA048957</Data></Cell><Cell ss:StyleID="s55"><Data ss:Type="Number">0.03576259316</Data></Cell><Cell ss:StyleID="s55"><Data ss:Type="Number">0.405545112</Data></Cell><Cell ss:StyleID="s55"><Data ss:Type="Number">1.7481396</Data></Cell><Cell ss:StyleID="s55"><Data ss:Type="String">uc008kuq.1</Data></Cell></Row><Row><Cell ss:StyleID="s55"><Data ss:Type="String">ASMM9PARTA048957</Data></Cell><Cell ss:StyleID="s55"><Data ss:Type="Number">0.03576259316</Data></Cell><Cell ss:StyleID="s55"><Data ss:Type="Number">0.405545112</Data></Cell><Cell ss:StyleID="s55"><Data ss:Type="Number">1.7481396</Data></Cell><Cell ss:StyleID="s55"><Data ss:Type="String">uc008kuq.1</Data></Cell></Row><Row><Cell ss:StyleID="s55"><Data ss:Type="String">ASMM9PARTA008781</Data></Cell><Cell ss:StyleID="s55"><Data ss:Type="Number">0.01030391179</Data></Cell><Cell ss:StyleID="s55"><Data ss:Type="Number">0.306323935</Data></Cell><Cell ss:StyleID="s55"><Data ss:Type="Number">1.7443539</Data></Cell><Cell ss:StyleID="s55"><Data ss:Type="String">AK157644</Data></Cell></Row><Row><Cell ss:StyleID="s55"><Data ss:Type="String">AA985886_P1</Data></Cell><Cell ss:StyleID="s55"><Data ss:Type="Number">0.00405006776</Data></Cell><Cell ss:StyleID="s55"><Data ss:Type="Number">0.259915641</Data></Cell><Cell ss:StyleID="s55"><Data ss:Type="Number">1.7427322</Data></Cell><Cell ss:StyleID="s55"><Data ss:Type="String">AA985886</Data></Cell></Row><Row><Cell ss:StyleID="s55"><Data ss:Type="String">ASMM9PARTA016108</Data></Cell><Cell ss:StyleID="s55"><Data ss:Type="Number">0.039328066</Data></Cell><Cell ss:StyleID="s55"><Data ss:Type="Number">0.414191429</Data></Cell><Cell ss:StyleID="s55"><Data ss:Type="Number">1.742223</Data></Cell><Cell ss:StyleID="s55"><Data ss:Type="String">ENSMUST00000142526</Data></Cell></Row><Row><Cell ss:StyleID="s55"><Data ss:Type="String">ASMM9PARTA050329</Data></Cell><Cell ss:StyleID="s55"><Data ss:Type="Number">0.00224482297</Data></Cell><Cell ss:StyleID="s55"><Data ss:Type="Number">0.238122686</Data></Cell><Cell ss:StyleID="s55"><Data ss:Type="Number">1.7403924</Data></Cell><Cell ss:StyleID="s55"><Data ss:Type="String">uc009chx.1</Data></Cell></Row><Row><Cell ss:StyleID="s55"><Data ss:Type="String">ASMM9PARTA014241</Data></Cell><Cell ss:StyleID="s55"><Data ss:Type="Number">0.0271923175</Data></Cell><Cell ss:StyleID="s55"><Data ss:Type="Number">0.37951251</Data></Cell><Cell ss:StyleID="s55"><Data ss:Type="Number">1.7398498</Data></Cell><Cell ss:StyleID="s55"><Data ss:Type="String">ENSMUST00000127237</Data></Cell></Row><Row><Cell ss:StyleID="s55"><Data ss:Type="String">ASMM9PARTA046885</Data></Cell><Cell ss:StyleID="s55"><Data ss:Type="Number">0.0192622316</Data></Cell><Cell ss:StyleID="s55"><Data ss:Type="Number">0.342883625</Data></Cell><Cell ss:StyleID="s55"><Data ss:Type="Number">1.7375588</Data></Cell><Cell ss:StyleID="s55"><Data ss:Type="String">uc007hdb.1</Data></Cell></Row><Row><Cell ss:StyleID="s55"><Data ss:Type="String">ASMM9PARTA046885</Data></Cell><Cell ss:StyleID="s55"><Data ss:Type="Number">0.0192622316</Data></Cell><Cell ss:StyleID="s55"><Data ss:Type="Number">0.342883625</Data></Cell><Cell ss:StyleID="s55"><Data ss:Type="Number">1.7375588</Data></Cell><Cell ss:StyleID="s55"><Data ss:Type="String">uc007hdb.1</Data></Cell></Row><Row><Cell ss:StyleID="s55"><Data ss:Type="String">ASMM9PARTA003339</Data></Cell><Cell ss:StyleID="s55"><Data ss:Type="Number">0.04861168584</Data></Cell><Cell ss:StyleID="s55"><Data ss:Type="Number">0.434002886</Data></Cell><Cell ss:StyleID="s55"><Data ss:Type="Number">1.7375099</Data></Cell><Cell ss:StyleID="s55"><Data ss:Type="String">AK042588</Data></Cell></Row><Row><Cell ss:StyleID="s55"><Data ss:Type="String">ASMM9PARTA013693</Data></Cell><Cell ss:StyleID="s55"><Data ss:Type="Number">0.04725182111</Data></Cell><Cell ss:StyleID="s55"><Data ss:Type="Number">0.430292747</Data></Cell><Cell ss:StyleID="s55"><Data ss:Type="Number">1.7320045</Data></Cell><Cell ss:StyleID="s55"><Data ss:Type="String">ENSMUST00000122027</Data></Cell></Row><Row><Cell ss:StyleID="s55"><Data ss:Type="String">ASMM9PARTA051242</Data></Cell><Cell ss:StyleID="s55"><Data ss:Type="Number">0.01008446479</Data></Cell><Cell ss:StyleID="s55"><Data ss:Type="Number">0.306323935</Data></Cell><Cell ss:StyleID="s55"><Data ss:Type="Number">1.7315818</Data></Cell><Cell ss:StyleID="s55"><Data ss:Type="String">uc009jxl.1</Data></Cell></Row><Row><Cell ss:StyleID="s55"><Data ss:Type="String">ASMM9PARTA050627</Data></Cell><Cell ss:StyleID="s55"><Data ss:Type="Number">0.02624237933</Data></Cell><Cell ss:StyleID="s55"><Data ss:Type="Number">0.375939062</Data></Cell><Cell ss:StyleID="s55"><Data ss:Type="Number">1.7283574</Data></Cell><Cell ss:StyleID="s55"><Data ss:Type="String">uc009bln.1</Data></Cell></Row><Row><Cell ss:StyleID="s55"><Data ss:Type="String">ASMM9PARTA046112</Data></Cell><Cell ss:StyleID="s55"><Data ss:Type="Number">0.01076358681</Data></Cell><Cell ss:StyleID="s55"><Data ss:Type="Number">0.307583603</Data></Cell><Cell ss:StyleID="s55"><Data ss:Type="Number">1.7275043</Data></Cell><Cell ss:StyleID="s55"><Data ss:Type="String">NR_033578</Data></Cell></Row><Row><Cell ss:StyleID="s55"><Data ss:Type="String">ASMM9PARTA011557</Data></Cell><Cell ss:StyleID="s55"><Data ss:Type="Number">0.01558175858</Data></Cell><Cell ss:StyleID="s55"><Data ss:Type="Number">0.327677795</Data></Cell><Cell ss:StyleID="s55"><Data ss:Type="Number">1.7259581</Data></Cell><Cell ss:StyleID="s55"><Data ss:Type="String">ENSMUST00000118754</Data></Cell></Row><Row><Cell ss:StyleID="s55"><Data ss:Type="String">ASMM9PARTA004979</Data></Cell><Cell ss:StyleID="s55"><Data ss:Type="Number">0.0196813378</Data></Cell><Cell ss:StyleID="s55"><Data ss:Type="Number">0.346018031</Data></Cell><Cell ss:StyleID="s55"><Data ss:Type="Number">1.7258762</Data></Cell><Cell ss:StyleID="s55"><Data ss:Type="String">AK080078</Data></Cell></Row><Row><Cell ss:StyleID="s55"><Data ss:Type="String">ASMM9PARTA047115</Data></Cell><Cell ss:StyleID="s55"><Data ss:Type="Number">0.00811907474</Data></Cell><Cell ss:StyleID="s55"><Data ss:Type="Number">0.295288172</Data></Cell><Cell ss:StyleID="s55"><Data ss:Type="Number">1.7255844</Data></Cell><Cell ss:StyleID="s55"><Data ss:Type="String">uc007muu.1</Data></Cell></Row><Row><Cell ss:StyleID="s55"><Data ss:Type="String">ASMM9PARTA017343</Data></Cell><Cell ss:StyleID="s55"><Data ss:Type="Number">0.01175366335</Data></Cell><Cell ss:StyleID="s55"><Data ss:Type="Number">0.308930527</Data></Cell><Cell ss:StyleID="s55"><Data ss:Type="Number">1.7220225</Data></Cell><Cell ss:StyleID="s55"><Data ss:Type="String">ENSMUST00000154452</Data></Cell></Row><Row><Cell ss:StyleID="s55"><Data ss:Type="String">ASMM9PARTA018682</Data></Cell><Cell ss:StyleID="s55"><Data ss:Type="Number">0.03340231025</Data></Cell><Cell ss:StyleID="s55"><Data ss:Type="Number">0.398541051</Data></Cell><Cell ss:StyleID="s55"><Data ss:Type="Number">1.7219718</Data></Cell><Cell ss:StyleID="s55"><Data ss:Type="String">ENSMUST00000165985</Data></Cell></Row><Row><Cell ss:StyleID="s55"><Data ss:Type="String">ASMM9PARTA047843</Data></Cell><Cell ss:StyleID="s55"><Data ss:Type="Number">0.02614506819</Data></Cell><Cell ss:StyleID="s55"><Data ss:Type="Number">0.375939062</Data></Cell><Cell ss:StyleID="s55"><Data ss:Type="Number">1.721823</Data></Cell><Cell ss:StyleID="s55"><Data ss:Type="String">uc007tdb.1</Data></Cell></Row><Row><Cell ss:StyleID="s55"><Data ss:Type="String">ASMM9PARTA016631</Data></Cell><Cell ss:StyleID="s55"><Data ss:Type="Number">0.04784254937</Data></Cell><Cell ss:StyleID="s55"><Data ss:Type="Number">0.431659564</Data></Cell><Cell ss:StyleID="s55"><Data ss:Type="Number">1.7158716</Data></Cell><Cell ss:StyleID="s55"><Data ss:Type="String">ENSMUST00000146801</Data></Cell></Row><Row><Cell ss:StyleID="s55"><Data ss:Type="String">ASMM9PARTA016631</Data></Cell><Cell ss:StyleID="s55"><Data ss:Type="Number">0.04784254937</Data></Cell><Cell ss:StyleID="s55"><Data ss:Type="Number">0.431659564</Data></Cell><Cell ss:StyleID="s55"><Data ss:Type="Number">1.7158716</Data></Cell><Cell ss:StyleID="s55"><Data ss:Type="String">ENSMUST00000146801</Data></Cell></Row><Row><Cell ss:StyleID="s55"><Data ss:Type="String">ASMM9PARTA016631</Data></Cell><Cell ss:StyleID="s55"><Data ss:Type="Number">0.04784254937</Data></Cell><Cell ss:StyleID="s55"><Data ss:Type="Number">0.431659564</Data></Cell><Cell ss:StyleID="s55"><Data ss:Type="Number">1.7158716</Data></Cell><Cell ss:StyleID="s55"><Data ss:Type="String">ENSMUST00000146801</Data></Cell></Row><Row><Cell ss:StyleID="s55"><Data ss:Type="String">ASMM9PARTA016631</Data></Cell><Cell ss:StyleID="s55"><Data ss:Type="Number">0.04784254937</Data></Cell><Cell ss:StyleID="s55"><Data ss:Type="Number">0.431659564</Data></Cell><Cell ss:StyleID="s55"><Data ss:Type="Number">1.7158716</Data></Cell><Cell ss:StyleID="s55"><Data ss:Type="String">ENSMUST00000146801</Data></Cell></Row><Row><Cell ss:StyleID="s55"><Data ss:Type="String">ASMM9PARTA016631</Data></Cell><Cell ss:StyleID="s55"><Data ss:Type="Number">0.04784254937</Data></Cell><Cell ss:StyleID="s55"><Data ss:Type="Number">0.431659564</Data></Cell><Cell ss:StyleID="s55"><Data ss:Type="Number">1.7158716</Data></Cell><Cell ss:StyleID="s55"><Data ss:Type="String">ENSMUST00000146801</Data></Cell></Row><Row><Cell ss:StyleID="s55"><Data ss:Type="String">ASMM9PARTA016631</Data></Cell><Cell ss:StyleID="s55"><Data ss:Type="Number">0.04784254937</Data></Cell><Cell ss:StyleID="s55"><Data ss:Type="Number">0.431659564</Data></Cell><Cell ss:StyleID="s55"><Data ss:Type="Number">1.7158716</Data></Cell><Cell ss:StyleID="s55"><Data ss:Type="String">ENSMUST00000146801</Data></Cell></Row><Row><Cell ss:StyleID="s55"><Data ss:Type="String">ASMM9PARTA016631</Data></Cell><Cell ss:StyleID="s55"><Data ss:Type="Number">0.04784254937</Data></Cell><Cell ss:StyleID="s55"><Data ss:Type="Number">0.431659564</Data></Cell><Cell ss:StyleID="s55"><Data ss:Type="Number">1.7158716</Data></Cell><Cell ss:StyleID="s55"><Data ss:Type="String">ENSMUST00000146801</Data></Cell></Row><Row><Cell ss:StyleID="s55"><Data ss:Type="String">ASMM9PARTA016631</Data></Cell><Cell ss:StyleID="s55"><Data ss:Type="Number">0.04784254937</Data></Cell><Cell ss:StyleID="s55"><Data ss:Type="Number">0.431659564</Data></Cell><Cell ss:StyleID="s55"><Data ss:Type="Number">1.7158716</Data></Cell><Cell ss:StyleID="s55"><Data ss:Type="String">ENSMUST00000146801</Data></Cell></Row><Row><Cell ss:StyleID="s55"><Data ss:Type="String">ASMM9PARTA046376</Data></Cell><Cell ss:StyleID="s55"><Data ss:Type="Number">0.04063134095</Data></Cell><Cell ss:StyleID="s55"><Data ss:Type="Number">0.416173216</Data></Cell><Cell ss:StyleID="s55"><Data ss:Type="Number">1.7155514</Data></Cell><Cell ss:StyleID="s55"><Data ss:Type="String">uc007cwm.1</Data></Cell></Row><Row><Cell ss:StyleID="s55"><Data ss:Type="String">CUST_21_PI426409190</Data></Cell><Cell ss:StyleID="s55"><Data ss:Type="Number">0.00647567522</Data></Cell><Cell ss:StyleID="s55"><Data ss:Type="Number">0.28462247</Data></Cell><Cell ss:StyleID="s55"><Data ss:Type="Number">1.7150591</Data></Cell><Cell ss:StyleID="s55"><Data ss:Type="String">uc008dxf.1</Data></Cell></Row><Row><Cell ss:StyleID="s55"><Data ss:Type="String">CUST_41_PI426409190</Data></Cell><Cell ss:StyleID="s55"><Data ss:Type="Number">0.00371385521</Data></Cell><Cell ss:StyleID="s55"><Data ss:Type="Number">0.252881357</Data></Cell><Cell ss:StyleID="s55"><Data ss:Type="Number">1.7118253</Data></Cell><Cell ss:StyleID="s55"><Data ss:Type="String">uc009sjz.1</Data></Cell></Row><Row><Cell ss:StyleID="s55"><Data ss:Type="String">ASMM9PARTA003346</Data></Cell><Cell ss:StyleID="s55"><Data ss:Type="Number">0.04111109117</Data></Cell><Cell ss:StyleID="s55"><Data ss:Type="Number">0.417102671</Data></Cell><Cell ss:StyleID="s55"><Data ss:Type="Number">1.7093341</Data></Cell><Cell ss:StyleID="s55"><Data ss:Type="String">AK042604</Data></Cell></Row><Row><Cell ss:StyleID="s55"><Data ss:Type="String">ASMM9PARTA003346</Data></Cell><Cell ss:StyleID="s55"><Data ss:Type="Number">0.04111109117</Data></Cell><Cell ss:StyleID="s55"><Data ss:Type="Number">0.417102671</Data></Cell><Cell ss:StyleID="s55"><Data ss:Type="Number">1.7093341</Data></Cell><Cell ss:StyleID="s55"><Data ss:Type="String">AK042604</Data></Cell></Row><Row><Cell ss:StyleID="s55"><Data ss:Type="String">ASMM9PARTA012143</Data></Cell><Cell ss:StyleID="s55"><Data ss:Type="Number">0.00292666</Data></Cell><Cell ss:StyleID="s55"><Data ss:Type="Number">0.240629639</Data></Cell><Cell ss:StyleID="s55"><Data ss:Type="Number">1.7062332</Data></Cell><Cell ss:StyleID="s55"><Data ss:Type="String">ENSMUST00000120163</Data></Cell></Row><Row><Cell ss:StyleID="s55"><Data ss:Type="String">ASMM9PARTA012651</Data></Cell><Cell ss:StyleID="s55"><Data ss:Type="Number">0.00245910189</Data></Cell><Cell ss:StyleID="s55"><Data ss:Type="Number">0.238617755</Data></Cell><Cell ss:StyleID="s55"><Data ss:Type="Number">1.7015148</Data></Cell><Cell ss:StyleID="s55"><Data ss:Type="String">ENSMUST00000120749</Data></Cell></Row><Row><Cell ss:StyleID="s55"><Data ss:Type="String">MM9LINCRNAEXON11037+_P1</Data></Cell><Cell ss:StyleID="s55"><Data ss:Type="Number">0.00024032593</Data></Cell><Cell ss:StyleID="s55"><Data ss:Type="Number">0.16207289</Data></Cell><Cell ss:StyleID="s55"><Data ss:Type="Number">1.70075</Data></Cell><Cell ss:StyleID="s55"><Data ss:Type="String">MM9LINCRNAEXON11037+</Data></Cell></Row><Row><Cell ss:StyleID="s55"><Data ss:Type="String">ASMM9PARTA010305</Data></Cell><Cell ss:StyleID="s55"><Data ss:Type="Number">0.01251571813</Data></Cell><Cell ss:StyleID="s55"><Data ss:Type="Number">0.313846755</Data></Cell><Cell ss:StyleID="s55"><Data ss:Type="Number">1.7002533</Data></Cell><Cell ss:StyleID="s55"><Data ss:Type="String">ENSMUST00000108749</Data></Cell></Row><Row><Cell ss:StyleID="s55"><Data ss:Type="String">ASMM9PARTA010305</Data></Cell><Cell ss:StyleID="s55"><Data ss:Type="Number">0.01251571813</Data></Cell><Cell ss:StyleID="s55"><Data ss:Type="Number">0.313846755</Data></Cell><Cell ss:StyleID="s55"><Data ss:Type="Number">1.7002533</Data></Cell><Cell ss:StyleID="s55"><Data ss:Type="String">ENSMUST00000108749</Data></Cell></Row><Row><Cell ss:StyleID="s55"><Data ss:Type="String">ASMM9PARTA010305</Data></Cell><Cell ss:StyleID="s55"><Data ss:Type="Number">0.01251571813</Data></Cell><Cell ss:StyleID="s55"><Data ss:Type="Number">0.313846755</Data></Cell><Cell ss:StyleID="s55"><Data ss:Type="Number">1.7002533</Data></Cell><Cell ss:StyleID="s55"><Data ss:Type="String">ENSMUST00000108749</Data></Cell></Row><Row><Cell ss:StyleID="s55"><Data ss:Type="String">ASMM9PARTA010305</Data></Cell><Cell ss:StyleID="s55"><Data ss:Type="Number">0.01251571813</Data></Cell><Cell ss:StyleID="s55"><Data ss:Type="Number">0.313846755</Data></Cell><Cell ss:StyleID="s55"><Data ss:Type="Number">1.7002533</Data></Cell><Cell ss:StyleID="s55"><Data ss:Type="String">ENSMUST00000108749</Data></Cell></Row><Row><Cell ss:StyleID="s55"><Data ss:Type="String">ASMM9PARTA010305</Data></Cell><Cell ss:StyleID="s55"><Data ss:Type="Number">0.01251571813</Data></Cell><Cell ss:StyleID="s55"><Data ss:Type="Number">0.313846755</Data></Cell><Cell ss:StyleID="s55"><Data ss:Type="Number">1.7002533</Data></Cell><Cell ss:StyleID="s55"><Data ss:Type="String">ENSMUST00000108749</Data></Cell></Row><Row><Cell ss:StyleID="s55"><Data ss:Type="String">ASMM9PARTA010305</Data></Cell><Cell ss:StyleID="s55"><Data ss:Type="Number">0.01251571813</Data></Cell><Cell ss:StyleID="s55"><Data ss:Type="Number">0.313846755</Data></Cell><Cell ss:StyleID="s55"><Data ss:Type="Number">1.7002533</Data></Cell><Cell ss:StyleID="s55"><Data ss:Type="String">ENSMUST00000108749</Data></Cell></Row><Row><Cell ss:StyleID="s55"><Data ss:Type="String">ASMM9PARTA010305</Data></Cell><Cell ss:StyleID="s55"><Data ss:Type="Number">0.01251571813</Data></Cell><Cell ss:StyleID="s55"><Data ss:Type="Number">0.313846755</Data></Cell><Cell ss:StyleID="s55"><Data ss:Type="Number">1.7002533</Data></Cell><Cell ss:StyleID="s55"><Data ss:Type="String">ENSMUST00000108749</Data></Cell></Row><Row><Cell ss:StyleID="s55"><Data ss:Type="String">ASMM9PARTA013117</Data></Cell><Cell ss:StyleID="s55"><Data ss:Type="Number">0.03610862499</Data></Cell><Cell ss:StyleID="s55"><Data ss:Type="Number">0.406384845</Data></Cell><Cell ss:StyleID="s55"><Data ss:Type="Number">1.6985048</Data></Cell><Cell ss:StyleID="s55"><Data ss:Type="String">ENSMUST00000121735</Data></Cell></Row><Row><Cell ss:StyleID="s55"><Data ss:Type="String">ASMM9PARTA015129</Data></Cell><Cell ss:StyleID="s55"><Data ss:Type="Number">0.00053660181</Data></Cell><Cell ss:StyleID="s55"><Data ss:Type="Number">0.211110569</Data></Cell><Cell ss:StyleID="s55"><Data ss:Type="Number">1.697835</Data></Cell><Cell ss:StyleID="s55"><Data ss:Type="String">ENSMUST00000136759</Data></Cell></Row><Row><Cell ss:StyleID="s55"><Data ss:Type="String">ASMM9PARTA015129</Data></Cell><Cell ss:StyleID="s55"><Data ss:Type="Number">0.00053660181</Data></Cell><Cell ss:StyleID="s55"><Data ss:Type="Number">0.211110569</Data></Cell><Cell ss:StyleID="s55"><Data ss:Type="Number">1.697835</Data></Cell><Cell ss:StyleID="s55"><Data ss:Type="String">ENSMUST00000136759</Data></Cell></Row><Row><Cell ss:StyleID="s55"><Data ss:Type="String">ASMM9PARTA009246</Data></Cell><Cell ss:StyleID="s55"><Data ss:Type="Number">0.0007596637</Data></Cell><Cell ss:StyleID="s55"><Data ss:Type="Number">0.211343091</Data></Cell><Cell ss:StyleID="s55"><Data ss:Type="Number">1.6946312</Data></Cell><Cell ss:StyleID="s55"><Data ss:Type="String">BC040515</Data></Cell></Row><Row><Cell ss:StyleID="s55"><Data ss:Type="String">BY360998_P1</Data></Cell><Cell ss:StyleID="s55"><Data ss:Type="Number">0.02271742683</Data></Cell><Cell ss:StyleID="s55"><Data ss:Type="Number">0.363811132</Data></Cell><Cell ss:StyleID="s55"><Data ss:Type="Number">1.6944617</Data></Cell><Cell ss:StyleID="s55"><Data ss:Type="String">BY360998</Data></Cell></Row><Row><Cell ss:StyleID="s55"><Data ss:Type="String">BY360998_P1</Data></Cell><Cell ss:StyleID="s55"><Data ss:Type="Number">0.02271742683</Data></Cell><Cell ss:StyleID="s55"><Data ss:Type="Number">0.363811132</Data></Cell><Cell ss:StyleID="s55"><Data ss:Type="Number">1.6944617</Data></Cell><Cell ss:StyleID="s55"><Data ss:Type="String">BY360998</Data></Cell></Row><Row><Cell ss:StyleID="s55"><Data ss:Type="String">BY360998_P1</Data></Cell><Cell ss:StyleID="s55"><Data ss:Type="Number">0.02271742683</Data></Cell><Cell ss:StyleID="s55"><Data ss:Type="Number">0.363811132</Data></Cell><Cell ss:StyleID="s55"><Data ss:Type="Number">1.6944617</Data></Cell><Cell ss:StyleID="s55"><Data ss:Type="String">BY360998</Data></Cell></Row><Row><Cell ss:StyleID="s55"><Data ss:Type="String">BY360998_P1</Data></Cell><Cell ss:StyleID="s55"><Data ss:Type="Number">0.02271742683</Data></Cell><Cell ss:StyleID="s55"><Data ss:Type="Number">0.363811132</Data></Cell><Cell ss:StyleID="s55"><Data ss:Type="Number">1.6944617</Data></Cell><Cell ss:StyleID="s55"><Data ss:Type="String">BY360998</Data></Cell></Row><Row><Cell ss:StyleID="s55"><Data ss:Type="String">BY360998_P1</Data></Cell><Cell ss:StyleID="s55"><Data ss:Type="Number">0.02271742683</Data></Cell><Cell ss:StyleID="s55"><Data ss:Type="Number">0.363811132</Data></Cell><Cell ss:StyleID="s55"><Data ss:Type="Number">1.6944617</Data></Cell><Cell ss:StyleID="s55"><Data ss:Type="String">BY360998</Data></Cell></Row><Row><Cell ss:StyleID="s55"><Data ss:Type="String">BY360998_P1</Data></Cell><Cell ss:StyleID="s55"><Data ss:Type="Number">0.02271742683</Data></Cell><Cell ss:StyleID="s55"><Data ss:Type="Number">0.363811132</Data></Cell><Cell ss:StyleID="s55"><Data ss:Type="Number">1.6944617</Data></Cell><Cell ss:StyleID="s55"><Data ss:Type="String">BY360998</Data></Cell></Row><Row><Cell ss:StyleID="s55"><Data ss:Type="String">ASMM9PARTA044918</Data></Cell><Cell ss:StyleID="s55"><Data ss:Type="Number">0.04727038982</Data></Cell><Cell ss:StyleID="s55"><Data ss:Type="Number">0.430292747</Data></Cell><Cell ss:StyleID="s55"><Data ss:Type="Number">1.6938665</Data></Cell><Cell ss:StyleID="s55"><Data ss:Type="String">NR_015609</Data></Cell></Row><Row><Cell ss:StyleID="s55"><Data ss:Type="String">ASMM9PARTA004216</Data></Cell><Cell ss:StyleID="s55"><Data ss:Type="Number">0.01337861342</Data></Cell><Cell ss:StyleID="s55"><Data ss:Type="Number">0.317788247</Data></Cell><Cell ss:StyleID="s55"><Data ss:Type="Number">1.6881922</Data></Cell><Cell ss:StyleID="s55"><Data ss:Type="String">AK050843</Data></Cell></Row><Row><Cell ss:StyleID="s55"><Data ss:Type="String">ASMM9PARTA018087</Data></Cell><Cell ss:StyleID="s55"><Data ss:Type="Number">0.0002131255</Data></Cell><Cell ss:StyleID="s55"><Data ss:Type="Number">0.16207289</Data></Cell><Cell ss:StyleID="s55"><Data ss:Type="Number">1.6871537</Data></Cell><Cell ss:StyleID="s55"><Data ss:Type="String">ENSMUST00000160509</Data></Cell></Row><Row><Cell ss:StyleID="s55"><Data ss:Type="String">MM9LINCRNAEXON10811-_P1</Data></Cell><Cell ss:StyleID="s55"><Data ss:Type="Number">0.0054494833</Data></Cell><Cell ss:StyleID="s55"><Data ss:Type="Number">0.275748434</Data></Cell><Cell ss:StyleID="s55"><Data ss:Type="Number">1.6851478</Data></Cell><Cell ss:StyleID="s55"><Data ss:Type="String">MM9LINCRNAEXON10811-</Data></Cell></Row><Row><Cell ss:StyleID="s55"><Data ss:Type="String">ASMM9PARTA004139</Data></Cell><Cell ss:StyleID="s55"><Data ss:Type="Number">0.00335347241</Data></Cell><Cell ss:StyleID="s55"><Data ss:Type="Number">0.245271036</Data></Cell><Cell ss:StyleID="s55"><Data ss:Type="Number">1.6822038</Data></Cell><Cell ss:StyleID="s55"><Data ss:Type="String">AK049701</Data></Cell></Row><Row><Cell ss:StyleID="s55"><Data ss:Type="String">ASMM9PARTA016309</Data></Cell><Cell ss:StyleID="s55"><Data ss:Type="Number">0.00067106052</Data></Cell><Cell ss:StyleID="s55"><Data ss:Type="Number">0.211343091</Data></Cell><Cell ss:StyleID="s55"><Data ss:Type="Number">1.6815714</Data></Cell><Cell ss:StyleID="s55"><Data ss:Type="String">ENSMUST00000143569</Data></Cell></Row><Row><Cell ss:StyleID="s55"><Data ss:Type="String">ASMM9PARTA045256</Data></Cell><Cell ss:StyleID="s55"><Data ss:Type="Number">0.04977749997</Data></Cell><Cell ss:StyleID="s55"><Data ss:Type="Number">0.434803422</Data></Cell><Cell ss:StyleID="s55"><Data ss:Type="Number">1.6772116</Data></Cell><Cell ss:StyleID="s55"><Data ss:Type="String">NR_027958</Data></Cell></Row><Row><Cell ss:StyleID="s55"><Data ss:Type="String">ASMM9PARTA048337</Data></Cell><Cell ss:StyleID="s55"><Data ss:Type="Number">0.04157602028</Data></Cell><Cell ss:StyleID="s55"><Data ss:Type="Number">0.419410972</Data></Cell><Cell ss:StyleID="s55"><Data ss:Type="Number">1.6761017</Data></Cell><Cell ss:StyleID="s55"><Data ss:Type="String">uc008ckk.1</Data></Cell></Row><Row><Cell ss:StyleID="s55"><Data ss:Type="String">MM9LINCRNAEXON10112-_P1</Data></Cell><Cell ss:StyleID="s55"><Data ss:Type="Number">0.01011790719</Data></Cell><Cell ss:StyleID="s55"><Data ss:Type="Number">0.306323935</Data></Cell><Cell ss:StyleID="s55"><Data ss:Type="Number">1.6751812</Data></Cell><Cell ss:StyleID="s55"><Data ss:Type="String">MM9LINCRNAEXON10112-</Data></Cell></Row><Row><Cell ss:StyleID="s55"><Data ss:Type="String">ASMM9PARTA045280</Data></Cell><Cell ss:StyleID="s55"><Data ss:Type="Number">0.0007998182</Data></Cell><Cell ss:StyleID="s55"><Data ss:Type="Number">0.211343091</Data></Cell><Cell ss:StyleID="s55"><Data ss:Type="Number">1.6737566</Data></Cell><Cell ss:StyleID="s55"><Data ss:Type="String">NR_027677</Data></Cell></Row><Row><Cell ss:StyleID="s55"><Data ss:Type="String">ASMM9PARTA010971</Data></Cell><Cell ss:StyleID="s55"><Data ss:Type="Number">0.04353191899</Data></Cell><Cell ss:StyleID="s55"><Data ss:Type="Number">0.42303918</Data></Cell><Cell ss:StyleID="s55"><Data ss:Type="Number">1.6736807</Data></Cell><Cell ss:StyleID="s55"><Data ss:Type="String">ENSMUST00000118061</Data></Cell></Row><Row><Cell ss:StyleID="s55"><Data ss:Type="String">ASMM9PARTA010135</Data></Cell><Cell ss:StyleID="s55"><Data ss:Type="Number">0.00984670289</Data></Cell><Cell ss:StyleID="s55"><Data ss:Type="Number">0.305421273</Data></Cell><Cell ss:StyleID="s55"><Data ss:Type="Number">1.6719009</Data></Cell><Cell ss:StyleID="s55"><Data ss:Type="String">ENSMUST00000099216</Data></Cell></Row><Row><Cell ss:StyleID="s55"><Data ss:Type="String">CUST_515_PI426073487</Data></Cell><Cell ss:StyleID="s55"><Data ss:Type="Number">0.00702046016</Data></Cell><Cell ss:StyleID="s55"><Data ss:Type="Number">0.291048642</Data></Cell><Cell ss:StyleID="s55"><Data ss:Type="Number">1.666852</Data></Cell><Cell ss:StyleID="s55"><Data ss:Type="String">uc.36-</Data></Cell></Row><Row><Cell ss:StyleID="s55"><Data ss:Type="String">BQ895499_P1</Data></Cell><Cell ss:StyleID="s55"><Data ss:Type="Number">0.02049107829</Data></Cell><Cell ss:StyleID="s55"><Data ss:Type="Number">0.353680757</Data></Cell><Cell ss:StyleID="s55"><Data ss:Type="Number">1.6659234</Data></Cell><Cell ss:StyleID="s55"><Data ss:Type="String">BQ895499</Data></Cell></Row><Row><Cell ss:StyleID="s55"><Data ss:Type="String">ASMM9PARTA018746</Data></Cell><Cell ss:StyleID="s55"><Data ss:Type="Number">0.00151298174</Data></Cell><Cell ss:StyleID="s55"><Data ss:Type="Number">0.233614806</Data></Cell><Cell ss:StyleID="s55"><Data ss:Type="Number">1.6657072</Data></Cell><Cell ss:StyleID="s55"><Data ss:Type="String">ENSMUST00000164149</Data></Cell></Row><Row><Cell ss:StyleID="s55"><Data ss:Type="String">AK196148_P1</Data></Cell><Cell ss:StyleID="s55"><Data ss:Type="Number">0.0007583865</Data></Cell><Cell ss:StyleID="s55"><Data ss:Type="Number">0.211343091</Data></Cell><Cell ss:StyleID="s55"><Data ss:Type="Number">1.6641048</Data></Cell><Cell ss:StyleID="s55"><Data ss:Type="String">AK196148</Data></Cell></Row><Row><Cell ss:StyleID="s55"><Data ss:Type="String">AK196148_P1</Data></Cell><Cell ss:StyleID="s55"><Data ss:Type="Number">0.0007583865</Data></Cell><Cell ss:StyleID="s55"><Data ss:Type="Number">0.211343091</Data></Cell><Cell ss:StyleID="s55"><Data ss:Type="Number">1.6641048</Data></Cell><Cell ss:StyleID="s55"><Data ss:Type="String">AK196148</Data></Cell></Row><Row><Cell ss:StyleID="s55"><Data ss:Type="String">AK196148_P1</Data></Cell><Cell ss:StyleID="s55"><Data ss:Type="Number">0.0007583865</Data></Cell><Cell ss:StyleID="s55"><Data ss:Type="Number">0.211343091</Data></Cell><Cell ss:StyleID="s55"><Data ss:Type="Number">1.6641048</Data></Cell><Cell ss:StyleID="s55"><Data ss:Type="String">AK196148</Data></Cell></Row><Row><Cell ss:StyleID="s55"><Data ss:Type="String">ASMM9PARTA004526</Data></Cell><Cell ss:StyleID="s55"><Data ss:Type="Number">0.00679044236</Data></Cell><Cell ss:StyleID="s55"><Data ss:Type="Number">0.2887656</Data></Cell><Cell ss:StyleID="s55"><Data ss:Type="Number">1.6604372</Data></Cell><Cell ss:StyleID="s55"><Data ss:Type="String">AK054383</Data></Cell></Row><Row><Cell ss:StyleID="s55"><Data ss:Type="String">ASMM9PARTA014220</Data></Cell><Cell ss:StyleID="s55"><Data ss:Type="Number">0.02129541488</Data></Cell><Cell ss:StyleID="s55"><Data ss:Type="Number">0.358256957</Data></Cell><Cell ss:StyleID="s55"><Data ss:Type="Number">1.6603977</Data></Cell><Cell ss:StyleID="s55"><Data ss:Type="String">ENSMUST00000124842</Data></Cell></Row><Row><Cell ss:StyleID="s55"><Data ss:Type="String">ASMM9PARTA046314</Data></Cell><Cell ss:StyleID="s55"><Data ss:Type="Number">0.01306692194</Data></Cell><Cell ss:StyleID="s55"><Data ss:Type="Number">0.315524101</Data></Cell><Cell ss:StyleID="s55"><Data ss:Type="Number">1.6584987</Data></Cell><Cell ss:StyleID="s55"><Data ss:Type="String">uc007dlh.1</Data></Cell></Row><Row><Cell ss:StyleID="s55"><Data ss:Type="String">ASMM9PARTA046314</Data></Cell><Cell ss:StyleID="s55"><Data ss:Type="Number">0.01306692194</Data></Cell><Cell ss:StyleID="s55"><Data ss:Type="Number">0.315524101</Data></Cell><Cell ss:StyleID="s55"><Data ss:Type="Number">1.6584987</Data></Cell><Cell ss:StyleID="s55"><Data ss:Type="String">uc007dlh.1</Data></Cell></Row><Row><Cell ss:StyleID="s55"><Data ss:Type="String">ASMM9PARTA018320</Data></Cell><Cell ss:StyleID="s55"><Data ss:Type="Number">0.04825859871</Data></Cell><Cell ss:StyleID="s55"><Data ss:Type="Number">0.432585266</Data></Cell><Cell ss:StyleID="s55"><Data ss:Type="Number">1.6576478</Data></Cell><Cell ss:StyleID="s55"><Data ss:Type="String">ENSMUST00000160695</Data></Cell></Row><Row><Cell ss:StyleID="s55"><Data ss:Type="String">ASMM9PARTA018320</Data></Cell><Cell ss:StyleID="s55"><Data ss:Type="Number">0.04825859871</Data></Cell><Cell ss:StyleID="s55"><Data ss:Type="Number">0.432585266</Data></Cell><Cell ss:StyleID="s55"><Data ss:Type="Number">1.6576478</Data></Cell><Cell ss:StyleID="s55"><Data ss:Type="String">ENSMUST00000160695</Data></Cell></Row><Row><Cell ss:StyleID="s55"><Data ss:Type="String">ASMM9PARTA000778</Data></Cell><Cell ss:StyleID="s55"><Data ss:Type="Number">0.00304178937</Data></Cell><Cell ss:StyleID="s55"><Data ss:Type="Number">0.240629639</Data></Cell><Cell ss:StyleID="s55"><Data ss:Type="Number">1.656996</Data></Cell><Cell ss:StyleID="s55"><Data ss:Type="String">AK014643</Data></Cell></Row><Row><Cell ss:StyleID="s55"><Data ss:Type="String">ASMM9PARTA000778</Data></Cell><Cell ss:StyleID="s55"><Data ss:Type="Number">0.00304178937</Data></Cell><Cell ss:StyleID="s55"><Data ss:Type="Number">0.240629639</Data></Cell><Cell ss:StyleID="s55"><Data ss:Type="Number">1.656996</Data></Cell><Cell ss:StyleID="s55"><Data ss:Type="String">AK014643</Data></Cell></Row><Row><Cell ss:StyleID="s55"><Data ss:Type="String">ASMM9PARTA006132</Data></Cell><Cell ss:StyleID="s55"><Data ss:Type="Number">0.00177365024</Data></Cell><Cell ss:StyleID="s55"><Data ss:Type="Number">0.233614806</Data></Cell><Cell ss:StyleID="s55"><Data ss:Type="Number">1.6562975</Data></Cell><Cell ss:StyleID="s55"><Data ss:Type="String">AK089598</Data></Cell></Row><Row><Cell ss:StyleID="s55"><Data ss:Type="String">ASMM9PARTA006132</Data></Cell><Cell ss:StyleID="s55"><Data ss:Type="Number">0.00177365024</Data></Cell><Cell ss:StyleID="s55"><Data ss:Type="Number">0.233614806</Data></Cell><Cell ss:StyleID="s55"><Data ss:Type="Number">1.6562975</Data></Cell><Cell ss:StyleID="s55"><Data ss:Type="String">AK089598</Data></Cell></Row><Row><Cell ss:StyleID="s55"><Data ss:Type="String">ASMM9PARTA006132</Data></Cell><Cell ss:StyleID="s55"><Data ss:Type="Number">0.00177365024</Data></Cell><Cell ss:StyleID="s55"><Data ss:Type="Number">0.233614806</Data></Cell><Cell ss:StyleID="s55"><Data ss:Type="Number">1.6562975</Data></Cell><Cell ss:StyleID="s55"><Data ss:Type="String">AK089598</Data></Cell></Row><Row><Cell ss:StyleID="s55"><Data ss:Type="String">ASMM9PARTA013163</Data></Cell><Cell ss:StyleID="s55"><Data ss:Type="Number">0.01165657629</Data></Cell><Cell ss:StyleID="s55"><Data ss:Type="Number">0.308930527</Data></Cell><Cell ss:StyleID="s55"><Data ss:Type="Number">1.6551122</Data></Cell><Cell ss:StyleID="s55"><Data ss:Type="String">ENSMUST00000121836</Data></Cell></Row><Row><Cell ss:StyleID="s55"><Data ss:Type="String">ASMM9PARTA009437</Data></Cell><Cell ss:StyleID="s55"><Data ss:Type="Number">0.02804377877</Data></Cell><Cell ss:StyleID="s55"><Data ss:Type="Number">0.383181819</Data></Cell><Cell ss:StyleID="s55"><Data ss:Type="Number">1.6526454</Data></Cell><Cell ss:StyleID="s55"><Data ss:Type="String">ENSMUST00000053965</Data></Cell></Row><Row><Cell ss:StyleID="s55"><Data ss:Type="String">ASMM9PARTA046445</Data></Cell><Cell ss:StyleID="s55"><Data ss:Type="Number">0.00130827748</Data></Cell><Cell ss:StyleID="s55"><Data ss:Type="Number">0.220604687</Data></Cell><Cell ss:StyleID="s55"><Data ss:Type="Number">1.6526279</Data></Cell><Cell ss:StyleID="s55"><Data ss:Type="String">uc007crv.1</Data></Cell></Row><Row><Cell ss:StyleID="s55"><Data ss:Type="String">ASMM9PARTA015591</Data></Cell><Cell ss:StyleID="s55"><Data ss:Type="Number">0.04022174035</Data></Cell><Cell ss:StyleID="s55"><Data ss:Type="Number">0.415847114</Data></Cell><Cell ss:StyleID="s55"><Data ss:Type="Number">1.6514902</Data></Cell><Cell ss:StyleID="s55"><Data ss:Type="String">ENSMUST00000140409</Data></Cell></Row><Row><Cell ss:StyleID="s55"><Data ss:Type="String">ASMM9PARTA006658</Data></Cell><Cell ss:StyleID="s55"><Data ss:Type="Number">0.00637385615</Data></Cell><Cell ss:StyleID="s55"><Data ss:Type="Number">0.283643284</Data></Cell><Cell ss:StyleID="s55"><Data ss:Type="Number">1.6512875</Data></Cell><Cell ss:StyleID="s55"><Data ss:Type="String">AK134706</Data></Cell></Row><Row><Cell ss:StyleID="s55"><Data ss:Type="String">ASMM9PARTA019326</Data></Cell><Cell ss:StyleID="s55"><Data ss:Type="Number">0.02299847993</Data></Cell><Cell ss:StyleID="s55"><Data ss:Type="Number">0.364364479</Data></Cell><Cell ss:StyleID="s55"><Data ss:Type="Number">1.6492379</Data></Cell><Cell ss:StyleID="s55"><Data ss:Type="String">ENSMUST00000167752</Data></Cell></Row><Row><Cell ss:StyleID="s55"><Data ss:Type="String">ASMM9PARTA019326</Data></Cell><Cell ss:StyleID="s55"><Data ss:Type="Number">0.02299847993</Data></Cell><Cell ss:StyleID="s55"><Data ss:Type="Number">0.364364479</Data></Cell><Cell ss:StyleID="s55"><Data ss:Type="Number">1.6492379</Data></Cell><Cell ss:StyleID="s55"><Data ss:Type="String">ENSMUST00000167752</Data></Cell></Row><Row><Cell ss:StyleID="s55"><Data ss:Type="String">ASMM9PARTA019326</Data></Cell><Cell ss:StyleID="s55"><Data ss:Type="Number">0.02299847993</Data></Cell><Cell ss:StyleID="s55"><Data ss:Type="Number">0.364364479</Data></Cell><Cell ss:StyleID="s55"><Data ss:Type="Number">1.6492379</Data></Cell><Cell ss:StyleID="s55"><Data ss:Type="String">ENSMUST00000167752</Data></Cell></Row><Row><Cell ss:StyleID="s55"><Data ss:Type="String">ASMM9PARTA019326</Data></Cell><Cell ss:StyleID="s55"><Data ss:Type="Number">0.02299847993</Data></Cell><Cell ss:StyleID="s55"><Data ss:Type="Number">0.364364479</Data></Cell><Cell ss:StyleID="s55"><Data ss:Type="Number">1.6492379</Data></Cell><Cell ss:StyleID="s55"><Data ss:Type="String">ENSMUST00000167752</Data></Cell></Row><Row><Cell ss:StyleID="s55"><Data ss:Type="String">ASMM9PARTA019326</Data></Cell><Cell ss:StyleID="s55"><Data ss:Type="Number">0.02299847993</Data></Cell><Cell ss:StyleID="s55"><Data ss:Type="Number">0.364364479</Data></Cell><Cell ss:StyleID="s55"><Data ss:Type="Number">1.6492379</Data></Cell><Cell ss:StyleID="s55"><Data ss:Type="String">ENSMUST00000167752</Data></Cell></Row><Row><Cell ss:StyleID="s55"><Data ss:Type="String">ASMM9PARTA019326</Data></Cell><Cell ss:StyleID="s55"><Data ss:Type="Number">0.02299847993</Data></Cell><Cell ss:StyleID="s55"><Data ss:Type="Number">0.364364479</Data></Cell><Cell ss:StyleID="s55"><Data ss:Type="Number">1.6492379</Data></Cell><Cell ss:StyleID="s55"><Data ss:Type="String">ENSMUST00000167752</Data></Cell></Row><Row><Cell ss:StyleID="s55"><Data ss:Type="String">ASMM9PARTA019326</Data></Cell><Cell ss:StyleID="s55"><Data ss:Type="Number">0.02299847993</Data></Cell><Cell ss:StyleID="s55"><Data ss:Type="Number">0.364364479</Data></Cell><Cell ss:StyleID="s55"><Data ss:Type="Number">1.6492379</Data></Cell><Cell ss:StyleID="s55"><Data ss:Type="String">ENSMUST00000167752</Data></Cell></Row><Row><Cell ss:StyleID="s55"><Data ss:Type="String">ASMM9PARTA016688</Data></Cell><Cell ss:StyleID="s55"><Data ss:Type="Number">0.0002095345</Data></Cell><Cell ss:StyleID="s55"><Data ss:Type="Number">0.16207289</Data></Cell><Cell ss:StyleID="s55"><Data ss:Type="Number">1.648258</Data></Cell><Cell ss:StyleID="s55"><Data ss:Type="String">ENSMUST00000145534</Data></Cell></Row><Row><Cell ss:StyleID="s55"><Data ss:Type="String">ASMM9PARTA016688</Data></Cell><Cell ss:StyleID="s55"><Data ss:Type="Number">0.0002095345</Data></Cell><Cell ss:StyleID="s55"><Data ss:Type="Number">0.16207289</Data></Cell><Cell ss:StyleID="s55"><Data ss:Type="Number">1.648258</Data></Cell><Cell ss:StyleID="s55"><Data ss:Type="String">ENSMUST00000145534</Data></Cell></Row><Row><Cell ss:StyleID="s55"><Data ss:Type="String">ASMM9PARTA000708</Data></Cell><Cell ss:StyleID="s55"><Data ss:Type="Number">0.03405649437</Data></Cell><Cell ss:StyleID="s55"><Data ss:Type="Number">0.399290945</Data></Cell><Cell ss:StyleID="s55"><Data ss:Type="Number">1.6456928</Data></Cell><Cell ss:StyleID="s55"><Data ss:Type="String">AK013703</Data></Cell></Row><Row><Cell ss:StyleID="s55"><Data ss:Type="String">ASMM9PARTA000708</Data></Cell><Cell ss:StyleID="s55"><Data ss:Type="Number">0.03405649437</Data></Cell><Cell ss:StyleID="s55"><Data ss:Type="Number">0.399290945</Data></Cell><Cell ss:StyleID="s55"><Data ss:Type="Number">1.6456928</Data></Cell><Cell ss:StyleID="s55"><Data ss:Type="String">AK013703</Data></Cell></Row><Row><Cell ss:StyleID="s55"><Data ss:Type="String">ASMM9PARTA045381</Data></Cell><Cell ss:StyleID="s55"><Data ss:Type="Number">0.0363553239</Data></Cell><Cell ss:StyleID="s55"><Data ss:Type="Number">0.407196864</Data></Cell><Cell ss:StyleID="s55"><Data ss:Type="Number">1.6447694</Data></Cell><Cell ss:StyleID="s55"><Data ss:Type="String">NR_024487</Data></Cell></Row><Row><Cell ss:StyleID="s55"><Data ss:Type="String">ASMM9PARTA016901</Data></Cell><Cell ss:StyleID="s55"><Data ss:Type="Number">0.01964733476</Data></Cell><Cell ss:StyleID="s55"><Data ss:Type="Number">0.346018031</Data></Cell><Cell ss:StyleID="s55"><Data ss:Type="Number">1.6439279</Data></Cell><Cell ss:StyleID="s55"><Data ss:Type="String">ENSMUST00000147594</Data></Cell></Row><Row><Cell ss:StyleID="s55"><Data ss:Type="String">ASMM9PARTA002984</Data></Cell><Cell ss:StyleID="s55"><Data ss:Type="Number">0.02804298853</Data></Cell><Cell ss:StyleID="s55"><Data ss:Type="Number">0.383181819</Data></Cell><Cell ss:StyleID="s55"><Data ss:Type="Number">1.6433336</Data></Cell><Cell ss:StyleID="s55"><Data ss:Type="String">AK039743</Data></Cell></Row><Row><Cell ss:StyleID="s55"><Data ss:Type="String">ASMM9PARTA014638</Data></Cell><Cell ss:StyleID="s55"><Data ss:Type="Number">0.02938091831</Data></Cell><Cell ss:StyleID="s55"><Data ss:Type="Number">0.388402195</Data></Cell><Cell ss:StyleID="s55"><Data ss:Type="Number">1.6414746</Data></Cell><Cell ss:StyleID="s55"><Data ss:Type="String">ENSMUST00000131846</Data></Cell></Row><Row><Cell ss:StyleID="s55"><Data ss:Type="String">ASMM9PARTA045113</Data></Cell><Cell ss:StyleID="s55"><Data ss:Type="Number">0.00268920363</Data></Cell><Cell ss:StyleID="s55"><Data ss:Type="Number">0.238617755</Data></Cell><Cell ss:StyleID="s55"><Data ss:Type="Number">1.6401566</Data></Cell><Cell ss:StyleID="s55"><Data ss:Type="String">NR_027759</Data></Cell></Row><Row><Cell ss:StyleID="s55"><Data ss:Type="String">ASMM9PARTA045113</Data></Cell><Cell ss:StyleID="s55"><Data ss:Type="Number">0.00268920363</Data></Cell><Cell ss:StyleID="s55"><Data ss:Type="Number">0.238617755</Data></Cell><Cell ss:StyleID="s55"><Data ss:Type="Number">1.6401566</Data></Cell><Cell ss:StyleID="s55"><Data ss:Type="String">NR_027759</Data></Cell></Row><Row><Cell ss:StyleID="s55"><Data ss:Type="String">ASMM9PARTA045113</Data></Cell><Cell ss:StyleID="s55"><Data ss:Type="Number">0.00268920363</Data></Cell><Cell ss:StyleID="s55"><Data ss:Type="Number">0.238617755</Data></Cell><Cell ss:StyleID="s55"><Data ss:Type="Number">1.6401566</Data></Cell><Cell ss:StyleID="s55"><Data ss:Type="String">NR_027759</Data></Cell></Row><Row><Cell ss:StyleID="s55"><Data ss:Type="String">mouselincRNA1235-_P1</Data></Cell><Cell ss:StyleID="s55"><Data ss:Type="Number">5.422597e-5</Data></Cell><Cell ss:StyleID="s55"><Data ss:Type="Number">0.145120746</Data></Cell><Cell ss:StyleID="s55"><Data ss:Type="Number">1.6393221</Data></Cell><Cell ss:StyleID="s55"><Data ss:Type="String">mouselincRNA1235-</Data></Cell></Row><Row><Cell ss:StyleID="s55"><Data ss:Type="String">ASMM9PARTA017273</Data></Cell><Cell ss:StyleID="s55"><Data ss:Type="Number">0.0456160243</Data></Cell><Cell ss:StyleID="s55"><Data ss:Type="Number">0.426922863</Data></Cell><Cell ss:StyleID="s55"><Data ss:Type="Number">1.6359116</Data></Cell><Cell ss:StyleID="s55"><Data ss:Type="String">ENSMUST00000152828</Data></Cell></Row><Row><Cell ss:StyleID="s55"><Data ss:Type="String">ASMM9PARTA019083</Data></Cell><Cell ss:StyleID="s55"><Data ss:Type="Number">0.02807294527</Data></Cell><Cell ss:StyleID="s55"><Data ss:Type="Number">0.383181819</Data></Cell><Cell ss:StyleID="s55"><Data ss:Type="Number">1.630889</Data></Cell><Cell ss:StyleID="s55"><Data ss:Type="String">ENSMUST00000166883</Data></Cell></Row><Row><Cell ss:StyleID="s55"><Data ss:Type="String">ASMM9PARTA000885</Data></Cell><Cell ss:StyleID="s55"><Data ss:Type="Number">0.01069144426</Data></Cell><Cell ss:StyleID="s55"><Data ss:Type="Number">0.307583603</Data></Cell><Cell ss:StyleID="s55"><Data ss:Type="Number">1.6304697</Data></Cell><Cell ss:StyleID="s55"><Data ss:Type="String">AK015204</Data></Cell></Row><Row><Cell ss:StyleID="s55"><Data ss:Type="String">CUST_328_PI426073487</Data></Cell><Cell ss:StyleID="s55"><Data ss:Type="Number">0.0160577615</Data></Cell><Cell ss:StyleID="s55"><Data ss:Type="Number">0.330287996</Data></Cell><Cell ss:StyleID="s55"><Data ss:Type="Number">1.6294552</Data></Cell><Cell ss:StyleID="s55"><Data ss:Type="String">uc.330+</Data></Cell></Row><Row><Cell ss:StyleID="s55"><Data ss:Type="String">CUST_343_PI426073487</Data></Cell><Cell ss:StyleID="s55"><Data ss:Type="Number">0.03278896321</Data></Cell><Cell ss:StyleID="s55"><Data ss:Type="Number">0.395846943</Data></Cell><Cell ss:StyleID="s55"><Data ss:Type="Number">1.6287519</Data></Cell><Cell ss:StyleID="s55"><Data ss:Type="String">uc.345+</Data></Cell></Row><Row><Cell ss:StyleID="s55"><Data ss:Type="String">ASMM9PARTA046716</Data></Cell><Cell ss:StyleID="s55"><Data ss:Type="Number">0.03672684023</Data></Cell><Cell ss:StyleID="s55"><Data ss:Type="Number">0.407651002</Data></Cell><Cell ss:StyleID="s55"><Data ss:Type="Number">1.628592</Data></Cell><Cell ss:StyleID="s55"><Data ss:Type="String">uc007ijv.1</Data></Cell></Row><Row><Cell ss:StyleID="s55"><Data ss:Type="String">ASMM9PARTA015781</Data></Cell><Cell ss:StyleID="s55"><Data ss:Type="Number">0.00297899719</Data></Cell><Cell ss:StyleID="s55"><Data ss:Type="Number">0.240629639</Data></Cell><Cell ss:StyleID="s55"><Data ss:Type="Number">1.6253353</Data></Cell><Cell ss:StyleID="s55"><Data ss:Type="String">ENSMUST00000138764</Data></Cell></Row><Row><Cell ss:StyleID="s55"><Data ss:Type="String">ASMM9PARTA008791</Data></Cell><Cell ss:StyleID="s55"><Data ss:Type="Number">0.04557669314</Data></Cell><Cell ss:StyleID="s55"><Data ss:Type="Number">0.426922863</Data></Cell><Cell ss:StyleID="s55"><Data ss:Type="Number">1.6247755</Data></Cell><Cell ss:StyleID="s55"><Data ss:Type="String">AK163180</Data></Cell></Row><Row><Cell ss:StyleID="s55"><Data ss:Type="String">ASMM9PARTA004975</Data></Cell><Cell ss:StyleID="s55"><Data ss:Type="Number">0.00999764713</Data></Cell><Cell ss:StyleID="s55"><Data ss:Type="Number">0.306323935</Data></Cell><Cell ss:StyleID="s55"><Data ss:Type="Number">1.6218334</Data></Cell><Cell ss:StyleID="s55"><Data ss:Type="String">AK080297</Data></Cell></Row><Row><Cell ss:StyleID="s55"><Data ss:Type="String">ASMM9PARTA016462</Data></Cell><Cell ss:StyleID="s55"><Data ss:Type="Number">0.00256726526</Data></Cell><Cell ss:StyleID="s55"><Data ss:Type="Number">0.238617755</Data></Cell><Cell ss:StyleID="s55"><Data ss:Type="Number">1.6218031</Data></Cell><Cell ss:StyleID="s55"><Data ss:Type="String">ENSMUST00000146535</Data></Cell></Row><Row><Cell ss:StyleID="s55"><Data ss:Type="String">ASMM9PARTA012344</Data></Cell><Cell ss:StyleID="s55"><Data ss:Type="Number">0.00753420742</Data></Cell><Cell ss:StyleID="s55"><Data ss:Type="Number">0.295288172</Data></Cell><Cell ss:StyleID="s55"><Data ss:Type="Number">1.6214719</Data></Cell><Cell ss:StyleID="s55"><Data ss:Type="String">ENSMUST00000120217</Data></Cell></Row><Row><Cell ss:StyleID="s55"><Data ss:Type="String">ASMM9PARTA007400</Data></Cell><Cell ss:StyleID="s55"><Data ss:Type="Number">0.00440133625</Data></Cell><Cell ss:StyleID="s55"><Data ss:Type="Number">0.264941107</Data></Cell><Cell ss:StyleID="s55"><Data ss:Type="Number">1.6205369</Data></Cell><Cell ss:StyleID="s55"><Data ss:Type="String">AK142897</Data></Cell></Row><Row><Cell ss:StyleID="s55"><Data ss:Type="String">MM9LINCRNAEXON11045-_P1</Data></Cell><Cell ss:StyleID="s55"><Data ss:Type="Number">0.00145326833</Data></Cell><Cell ss:StyleID="s55"><Data ss:Type="Number">0.230285664</Data></Cell><Cell ss:StyleID="s55"><Data ss:Type="Number">1.6193082</Data></Cell><Cell ss:StyleID="s55"><Data ss:Type="String">MM9LINCRNAEXON11045-</Data></Cell></Row><Row><Cell ss:StyleID="s55"><Data ss:Type="String">ASMM9PARTA013134</Data></Cell><Cell ss:StyleID="s55"><Data ss:Type="Number">0.02521978259</Data></Cell><Cell ss:StyleID="s55"><Data ss:Type="Number">0.373044516</Data></Cell><Cell ss:StyleID="s55"><Data ss:Type="Number">1.6192548</Data></Cell><Cell ss:StyleID="s55"><Data ss:Type="String">ENSMUST00000121269</Data></Cell></Row><Row><Cell ss:StyleID="s55"><Data ss:Type="String">ASMM9PARTA012545</Data></Cell><Cell ss:StyleID="s55"><Data ss:Type="Number">0.00083786888</Data></Cell><Cell ss:StyleID="s55"><Data ss:Type="Number">0.211343091</Data></Cell><Cell ss:StyleID="s55"><Data ss:Type="Number">1.61811</Data></Cell><Cell ss:StyleID="s55"><Data ss:Type="String">ENSMUST00000120431</Data></Cell></Row><Row><Cell ss:StyleID="s55"><Data ss:Type="String">ASMM9PARTA012545</Data></Cell><Cell ss:StyleID="s55"><Data ss:Type="Number">0.00083786888</Data></Cell><Cell ss:StyleID="s55"><Data ss:Type="Number">0.211343091</Data></Cell><Cell ss:StyleID="s55"><Data ss:Type="Number">1.61811</Data></Cell><Cell ss:StyleID="s55"><Data ss:Type="String">ENSMUST00000120431</Data></Cell></Row><Row><Cell ss:StyleID="s55"><Data ss:Type="String">ASMM9PARTA012545</Data></Cell><Cell ss:StyleID="s55"><Data ss:Type="Number">0.00083786888</Data></Cell><Cell ss:StyleID="s55"><Data ss:Type="Number">0.211343091</Data></Cell><Cell ss:StyleID="s55"><Data ss:Type="Number">1.61811</Data></Cell><Cell ss:StyleID="s55"><Data ss:Type="String">ENSMUST00000120431</Data></Cell></Row><Row><Cell ss:StyleID="s55"><Data ss:Type="String">CUST_130_PI426409190</Data></Cell><Cell ss:StyleID="s55"><Data ss:Type="Number">0.02663859777</Data></Cell><Cell ss:StyleID="s55"><Data ss:Type="Number">0.377964201</Data></Cell><Cell ss:StyleID="s55"><Data ss:Type="Number">1.6142447</Data></Cell><Cell ss:StyleID="s55"><Data ss:Type="String">ENSMUST00000169894</Data></Cell></Row><Row><Cell ss:StyleID="s55"><Data ss:Type="String">ASMM9PARTA015994</Data></Cell><Cell ss:StyleID="s55"><Data ss:Type="Number">0.02590256727</Data></Cell><Cell ss:StyleID="s55"><Data ss:Type="Number">0.374478654</Data></Cell><Cell ss:StyleID="s55"><Data ss:Type="Number">1.6136141</Data></Cell><Cell ss:StyleID="s55"><Data ss:Type="String">ENSMUST00000142774</Data></Cell></Row><Row><Cell ss:StyleID="s55"><Data ss:Type="String">ASMM9PARTA015994</Data></Cell><Cell ss:StyleID="s55"><Data ss:Type="Number">0.02590256727</Data></Cell><Cell ss:StyleID="s55"><Data ss:Type="Number">0.374478654</Data></Cell><Cell ss:StyleID="s55"><Data ss:Type="Number">1.6136141</Data></Cell><Cell ss:StyleID="s55"><Data ss:Type="String">ENSMUST00000142774</Data></Cell></Row><Row><Cell ss:StyleID="s55"><Data ss:Type="String">ASMM9PARTA015994</Data></Cell><Cell ss:StyleID="s55"><Data ss:Type="Number">0.02590256727</Data></Cell><Cell ss:StyleID="s55"><Data ss:Type="Number">0.374478654</Data></Cell><Cell ss:StyleID="s55"><Data ss:Type="Number">1.6136141</Data></Cell><Cell ss:StyleID="s55"><Data ss:Type="String">ENSMUST00000142774</Data></Cell></Row><Row><Cell ss:StyleID="s55"><Data ss:Type="String">ASMM9PARTA015994</Data></Cell><Cell ss:StyleID="s55"><Data ss:Type="Number">0.02590256727</Data></Cell><Cell ss:StyleID="s55"><Data ss:Type="Number">0.374478654</Data></Cell><Cell ss:StyleID="s55"><Data ss:Type="Number">1.6136141</Data></Cell><Cell ss:StyleID="s55"><Data ss:Type="String">ENSMUST00000142774</Data></Cell></Row><Row><Cell ss:StyleID="s55"><Data ss:Type="String">ASMM9PARTA015994</Data></Cell><Cell ss:StyleID="s55"><Data ss:Type="Number">0.02590256727</Data></Cell><Cell ss:StyleID="s55"><Data ss:Type="Number">0.374478654</Data></Cell><Cell ss:StyleID="s55"><Data ss:Type="Number">1.6136141</Data></Cell><Cell ss:StyleID="s55"><Data ss:Type="String">ENSMUST00000142774</Data></Cell></Row><Row><Cell ss:StyleID="s55"><Data ss:Type="String">ASMM9PARTA015994</Data></Cell><Cell ss:StyleID="s55"><Data ss:Type="Number">0.02590256727</Data></Cell><Cell ss:StyleID="s55"><Data ss:Type="Number">0.374478654</Data></Cell><Cell ss:StyleID="s55"><Data ss:Type="Number">1.6136141</Data></Cell><Cell ss:StyleID="s55"><Data ss:Type="String">ENSMUST00000142774</Data></Cell></Row><Row><Cell ss:StyleID="s55"><Data ss:Type="String">ASMM9PARTA015994</Data></Cell><Cell ss:StyleID="s55"><Data ss:Type="Number">0.02590256727</Data></Cell><Cell ss:StyleID="s55"><Data ss:Type="Number">0.374478654</Data></Cell><Cell ss:StyleID="s55"><Data ss:Type="Number">1.6136141</Data></Cell><Cell ss:StyleID="s55"><Data ss:Type="String">ENSMUST00000142774</Data></Cell></Row><Row><Cell ss:StyleID="s55"><Data ss:Type="String">ASMM9PARTA015994</Data></Cell><Cell ss:StyleID="s55"><Data ss:Type="Number">0.02590256727</Data></Cell><Cell ss:StyleID="s55"><Data ss:Type="Number">0.374478654</Data></Cell><Cell ss:StyleID="s55"><Data ss:Type="Number">1.6136141</Data></Cell><Cell ss:StyleID="s55"><Data ss:Type="String">ENSMUST00000142774</Data></Cell></Row><Row><Cell ss:StyleID="s55"><Data ss:Type="String">ASMM9PARTA008152</Data></Cell><Cell ss:StyleID="s55"><Data ss:Type="Number">0.02098884693</Data></Cell><Cell ss:StyleID="s55"><Data ss:Type="Number">0.35601223</Data></Cell><Cell ss:StyleID="s55"><Data ss:Type="Number">1.6120379</Data></Cell><Cell ss:StyleID="s55"><Data ss:Type="String">AK156398</Data></Cell></Row><Row><Cell ss:StyleID="s55"><Data ss:Type="String">ASMM9PARTA045095</Data></Cell><Cell ss:StyleID="s55"><Data ss:Type="Number">0.0187783719</Data></Cell><Cell ss:StyleID="s55"><Data ss:Type="Number">0.340637136</Data></Cell><Cell ss:StyleID="s55"><Data ss:Type="Number">1.6119767</Data></Cell><Cell ss:StyleID="s55"><Data ss:Type="String">NR_003946</Data></Cell></Row><Row><Cell ss:StyleID="s55"><Data ss:Type="String">MM9LINCRNAEXON11742-_P1</Data></Cell><Cell ss:StyleID="s55"><Data ss:Type="Number">0.04956481922</Data></Cell><Cell ss:StyleID="s55"><Data ss:Type="Number">0.434341435</Data></Cell><Cell ss:StyleID="s55"><Data ss:Type="Number">1.6119711</Data></Cell><Cell ss:StyleID="s55"><Data ss:Type="String">MM9LINCRNAEXON11742-</Data></Cell></Row><Row><Cell ss:StyleID="s55"><Data ss:Type="String">CUST_541_PI426073487</Data></Cell><Cell ss:StyleID="s55"><Data ss:Type="Number">0.03558385376</Data></Cell><Cell ss:StyleID="s55"><Data ss:Type="Number">0.404518606</Data></Cell><Cell ss:StyleID="s55"><Data ss:Type="Number">1.6117593</Data></Cell><Cell ss:StyleID="s55"><Data ss:Type="String">uc.62-</Data></Cell></Row><Row><Cell ss:StyleID="s55"><Data ss:Type="String">CUST_541_PI426073487</Data></Cell><Cell ss:StyleID="s55"><Data ss:Type="Number">0.03558385376</Data></Cell><Cell ss:StyleID="s55"><Data ss:Type="Number">0.404518606</Data></Cell><Cell ss:StyleID="s55"><Data ss:Type="Number">1.6117593</Data></Cell><Cell ss:StyleID="s55"><Data ss:Type="String">uc.62-</Data></Cell></Row><Row><Cell ss:StyleID="s55"><Data ss:Type="String">ASMM9PARTA010221</Data></Cell><Cell ss:StyleID="s55"><Data ss:Type="Number">0.0095631118</Data></Cell><Cell ss:StyleID="s55"><Data ss:Type="Number">0.305421273</Data></Cell><Cell ss:StyleID="s55"><Data ss:Type="Number">1.6115352</Data></Cell><Cell ss:StyleID="s55"><Data ss:Type="String">ENSMUST00000117165</Data></Cell></Row><Row><Cell ss:StyleID="s55"><Data ss:Type="String">ASMM9PARTA005149</Data></Cell><Cell ss:StyleID="s55"><Data ss:Type="Number">0.03784555171</Data></Cell><Cell ss:StyleID="s55"><Data ss:Type="Number">0.409359993</Data></Cell><Cell ss:StyleID="s55"><Data ss:Type="Number">1.611188</Data></Cell><Cell ss:StyleID="s55"><Data ss:Type="String">AK081614</Data></Cell></Row><Row><Cell ss:StyleID="s55"><Data ss:Type="String">ASMM9PARTA014796</Data></Cell><Cell ss:StyleID="s55"><Data ss:Type="Number">0.0486329731</Data></Cell><Cell ss:StyleID="s55"><Data ss:Type="Number">0.434002886</Data></Cell><Cell ss:StyleID="s55"><Data ss:Type="Number">1.6081289</Data></Cell><Cell ss:StyleID="s55"><Data ss:Type="String">ENSMUST00000131790</Data></Cell></Row><Row><Cell ss:StyleID="s55"><Data ss:Type="String">ASMM9PARTA009274</Data></Cell><Cell ss:StyleID="s55"><Data ss:Type="Number">0.00015101892</Data></Cell><Cell ss:StyleID="s55"><Data ss:Type="Number">0.16207289</Data></Cell><Cell ss:StyleID="s55"><Data ss:Type="Number">1.6071724</Data></Cell><Cell ss:StyleID="s55"><Data ss:Type="String">BC022735</Data></Cell></Row><Row><Cell ss:StyleID="s55"><Data ss:Type="String">ASMM9PARTA003021</Data></Cell><Cell ss:StyleID="s55"><Data ss:Type="Number">0.01118919409</Data></Cell><Cell ss:StyleID="s55"><Data ss:Type="Number">0.308022779</Data></Cell><Cell ss:StyleID="s55"><Data ss:Type="Number">1.6066981</Data></Cell><Cell ss:StyleID="s55"><Data ss:Type="String">AK039971</Data></Cell></Row><Row><Cell ss:StyleID="s55"><Data ss:Type="String">ASMM9PARTA048303</Data></Cell><Cell ss:StyleID="s55"><Data ss:Type="Number">0.00219748456</Data></Cell><Cell ss:StyleID="s55"><Data ss:Type="Number">0.238122686</Data></Cell><Cell ss:StyleID="s55"><Data ss:Type="Number">1.6053271</Data></Cell><Cell ss:StyleID="s55"><Data ss:Type="String">uc008cqk.1</Data></Cell></Row><Row><Cell ss:StyleID="s55"><Data ss:Type="String">ASMM9PARTA045443</Data></Cell><Cell ss:StyleID="s55"><Data ss:Type="Number">0.04848929749</Data></Cell><Cell ss:StyleID="s55"><Data ss:Type="Number">0.433904081</Data></Cell><Cell ss:StyleID="s55"><Data ss:Type="Number">1.6021579</Data></Cell><Cell ss:StyleID="s55"><Data ss:Type="String">NR_029428</Data></Cell></Row><Row><Cell ss:StyleID="s55"><Data ss:Type="String">CUST_272_PI426073487</Data></Cell><Cell ss:StyleID="s55"><Data ss:Type="Number">0.01485127374</Data></Cell><Cell ss:StyleID="s55"><Data ss:Type="Number">0.326375711</Data></Cell><Cell ss:StyleID="s55"><Data ss:Type="Number">1.6008742</Data></Cell><Cell ss:StyleID="s55"><Data ss:Type="String">uc.274+</Data></Cell></Row><Row><Cell ss:StyleID="s55"><Data ss:Type="String">ASMM9PARTA047530</Data></Cell><Cell ss:StyleID="s55"><Data ss:Type="Number">0.01836578102</Data></Cell><Cell ss:StyleID="s55"><Data ss:Type="Number">0.3384531</Data></Cell><Cell ss:StyleID="s55"><Data ss:Type="Number">1.5984084</Data></Cell><Cell ss:StyleID="s55"><Data ss:Type="String">uc007udj.1</Data></Cell></Row><Row><Cell ss:StyleID="s55"><Data ss:Type="String">ASMM9PARTA047530</Data></Cell><Cell ss:StyleID="s55"><Data ss:Type="Number">0.01836578102</Data></Cell><Cell ss:StyleID="s55"><Data ss:Type="Number">0.3384531</Data></Cell><Cell ss:StyleID="s55"><Data ss:Type="Number">1.5984084</Data></Cell><Cell ss:StyleID="s55"><Data ss:Type="String">uc007udj.1</Data></Cell></Row><Row><Cell ss:StyleID="s55"><Data ss:Type="String">ASMM9PARTA047530</Data></Cell><Cell ss:StyleID="s55"><Data ss:Type="Number">0.01836578102</Data></Cell><Cell ss:StyleID="s55"><Data ss:Type="Number">0.3384531</Data></Cell><Cell ss:StyleID="s55"><Data ss:Type="Number">1.5984084</Data></Cell><Cell ss:StyleID="s55"><Data ss:Type="String">uc007udj.1</Data></Cell></Row><Row><Cell ss:StyleID="s55"><Data ss:Type="String">ASMM9PARTA013028</Data></Cell><Cell ss:StyleID="s55"><Data ss:Type="Number">0.04878095304</Data></Cell><Cell ss:StyleID="s55"><Data ss:Type="Number">0.434341435</Data></Cell><Cell ss:StyleID="s55"><Data ss:Type="Number">1.5972967</Data></Cell><Cell ss:StyleID="s55"><Data ss:Type="String">ENSMUST00000121103</Data></Cell></Row><Row><Cell ss:StyleID="s55"><Data ss:Type="String">ASMM9PARTA004453</Data></Cell><Cell ss:StyleID="s55"><Data ss:Type="Number">0.00103893504</Data></Cell><Cell ss:StyleID="s55"><Data ss:Type="Number">0.211343091</Data></Cell><Cell ss:StyleID="s55"><Data ss:Type="Number">1.5969063</Data></Cell><Cell ss:StyleID="s55"><Data ss:Type="String">AK053634</Data></Cell></Row><Row><Cell ss:StyleID="s55"><Data ss:Type="String">ASMM9PARTA007980</Data></Cell><Cell ss:StyleID="s55"><Data ss:Type="Number">0.04441387161</Data></Cell><Cell ss:StyleID="s55"><Data ss:Type="Number">0.426132032</Data></Cell><Cell ss:StyleID="s55"><Data ss:Type="Number">1.596438</Data></Cell><Cell ss:StyleID="s55"><Data ss:Type="String">AK144424</Data></Cell></Row><Row><Cell ss:StyleID="s55"><Data ss:Type="String">ASMM9PARTA045388</Data></Cell><Cell ss:StyleID="s55"><Data ss:Type="Number">0.01703930929</Data></Cell><Cell ss:StyleID="s55"><Data ss:Type="Number">0.332405071</Data></Cell><Cell ss:StyleID="s55"><Data ss:Type="Number">1.5958538</Data></Cell><Cell ss:StyleID="s55"><Data ss:Type="String">NR_027648</Data></Cell></Row><Row><Cell ss:StyleID="s55"><Data ss:Type="String">ASMM9PARTA045388</Data></Cell><Cell ss:StyleID="s55"><Data ss:Type="Number">0.01703930929</Data></Cell><Cell ss:StyleID="s55"><Data ss:Type="Number">0.332405071</Data></Cell><Cell ss:StyleID="s55"><Data ss:Type="Number">1.5958538</Data></Cell><Cell ss:StyleID="s55"><Data ss:Type="String">NR_027648</Data></Cell></Row><Row><Cell ss:StyleID="s55"><Data ss:Type="String">ASMM9PARTA045388</Data></Cell><Cell ss:StyleID="s55"><Data ss:Type="Number">0.01703930929</Data></Cell><Cell ss:StyleID="s55"><Data ss:Type="Number">0.332405071</Data></Cell><Cell ss:StyleID="s55"><Data ss:Type="Number">1.5958538</Data></Cell><Cell ss:StyleID="s55"><Data ss:Type="String">NR_027648</Data></Cell></Row><Row><Cell ss:StyleID="s55"><Data ss:Type="String">ASMM9PARTA045388</Data></Cell><Cell ss:StyleID="s55"><Data ss:Type="Number">0.01703930929</Data></Cell><Cell ss:StyleID="s55"><Data ss:Type="Number">0.332405071</Data></Cell><Cell ss:StyleID="s55"><Data ss:Type="Number">1.5958538</Data></Cell><Cell ss:StyleID="s55"><Data ss:Type="String">NR_027648</Data></Cell></Row><Row><Cell ss:StyleID="s55"><Data ss:Type="String">ASMM9PARTA045388</Data></Cell><Cell ss:StyleID="s55"><Data ss:Type="Number">0.01703930929</Data></Cell><Cell ss:StyleID="s55"><Data ss:Type="Number">0.332405071</Data></Cell><Cell ss:StyleID="s55"><Data ss:Type="Number">1.5958538</Data></Cell><Cell ss:StyleID="s55"><Data ss:Type="String">NR_027648</Data></Cell></Row><Row><Cell ss:StyleID="s55"><Data ss:Type="String">ASMM9PARTA051778</Data></Cell><Cell ss:StyleID="s55"><Data ss:Type="Number">0.00792055311</Data></Cell><Cell ss:StyleID="s55"><Data ss:Type="Number">0.295288172</Data></Cell><Cell ss:StyleID="s55"><Data ss:Type="Number">1.5951903</Data></Cell><Cell ss:StyleID="s55"><Data ss:Type="String">uc009str.1</Data></Cell></Row><Row><Cell ss:StyleID="s55"><Data ss:Type="String">ASMM9PARTA051778</Data></Cell><Cell ss:StyleID="s55"><Data ss:Type="Number">0.00792055311</Data></Cell><Cell ss:StyleID="s55"><Data ss:Type="Number">0.295288172</Data></Cell><Cell ss:StyleID="s55"><Data ss:Type="Number">1.5951903</Data></Cell><Cell ss:StyleID="s55"><Data ss:Type="String">uc009str.1</Data></Cell></Row><Row><Cell ss:StyleID="s55"><Data ss:Type="String">ASMM9PARTA047804</Data></Cell><Cell ss:StyleID="s55"><Data ss:Type="Number">0.00377186078</Data></Cell><Cell ss:StyleID="s55"><Data ss:Type="Number">0.255193929</Data></Cell><Cell ss:StyleID="s55"><Data ss:Type="Number">1.5951445</Data></Cell><Cell ss:StyleID="s55"><Data ss:Type="String">uc007sas.1</Data></Cell></Row><Row><Cell ss:StyleID="s55"><Data ss:Type="String">BE691366_P1</Data></Cell><Cell ss:StyleID="s55"><Data ss:Type="Number">0.02223825642</Data></Cell><Cell ss:StyleID="s55"><Data ss:Type="Number">0.361311603</Data></Cell><Cell ss:StyleID="s55"><Data ss:Type="Number">1.5939215</Data></Cell><Cell ss:StyleID="s55"><Data ss:Type="String">BE691366</Data></Cell></Row><Row><Cell ss:StyleID="s55"><Data ss:Type="String">ASMM9PARTA046159</Data></Cell><Cell ss:StyleID="s55"><Data ss:Type="Number">0.02903611594</Data></Cell><Cell ss:StyleID="s55"><Data ss:Type="Number">0.386175532</Data></Cell><Cell ss:StyleID="s55"><Data ss:Type="Number">1.5931149</Data></Cell><Cell ss:StyleID="s55"><Data ss:Type="String">NR_037865</Data></Cell></Row><Row><Cell ss:StyleID="s55"><Data ss:Type="String">ASMM9PARTA012083</Data></Cell><Cell ss:StyleID="s55"><Data ss:Type="Number">0.00872094419</Data></Cell><Cell ss:StyleID="s55"><Data ss:Type="Number">0.299647164</Data></Cell><Cell ss:StyleID="s55"><Data ss:Type="Number">1.5926324</Data></Cell><Cell ss:StyleID="s55"><Data ss:Type="String">ENSMUST00000119645</Data></Cell></Row><Row><Cell ss:StyleID="s55"><Data ss:Type="String">ASMM9PARTA018560</Data></Cell><Cell ss:StyleID="s55"><Data ss:Type="Number">0.01668470647</Data></Cell><Cell ss:StyleID="s55"><Data ss:Type="Number">0.332405071</Data></Cell><Cell ss:StyleID="s55"><Data ss:Type="Number">1.5907737</Data></Cell><Cell ss:StyleID="s55"><Data ss:Type="String">ENSMUST00000162566</Data></Cell></Row><Row><Cell ss:StyleID="s55"><Data ss:Type="String">MM9LINCRNAEXON10993-_P1</Data></Cell><Cell ss:StyleID="s55"><Data ss:Type="Number">0.00011522557</Data></Cell><Cell ss:StyleID="s55"><Data ss:Type="Number">0.154184616</Data></Cell><Cell ss:StyleID="s55"><Data ss:Type="Number">1.588409</Data></Cell><Cell ss:StyleID="s55"><Data ss:Type="String">MM9LINCRNAEXON10993-</Data></Cell></Row><Row><Cell ss:StyleID="s55"><Data ss:Type="String">ASMM9PARTA048725</Data></Cell><Cell ss:StyleID="s55"><Data ss:Type="Number">0.01456481106</Data></Cell><Cell ss:StyleID="s55"><Data ss:Type="Number">0.325359699</Data></Cell><Cell ss:StyleID="s55"><Data ss:Type="Number">1.5877616</Data></Cell><Cell ss:StyleID="s55"><Data ss:Type="String">uc008fyz.1</Data></Cell></Row><Row><Cell ss:StyleID="s55"><Data ss:Type="String">ASMM9PARTA011361</Data></Cell><Cell ss:StyleID="s55"><Data ss:Type="Number">0.00767228763</Data></Cell><Cell ss:StyleID="s55"><Data ss:Type="Number">0.295288172</Data></Cell><Cell ss:StyleID="s55"><Data ss:Type="Number">1.5852309</Data></Cell><Cell ss:StyleID="s55"><Data ss:Type="String">ENSMUST00000119046</Data></Cell></Row><Row><Cell ss:StyleID="s55"><Data ss:Type="String">ASMM9PARTA015801</Data></Cell><Cell ss:StyleID="s55"><Data ss:Type="Number">0.02478611265</Data></Cell><Cell ss:StyleID="s55"><Data ss:Type="Number">0.372050936</Data></Cell><Cell ss:StyleID="s55"><Data ss:Type="Number">1.5836282</Data></Cell><Cell ss:StyleID="s55"><Data ss:Type="String">ENSMUST00000141307</Data></Cell></Row><Row><Cell ss:StyleID="s55"><Data ss:Type="String">ASMM9PARTA048250</Data></Cell><Cell ss:StyleID="s55"><Data ss:Type="Number">0.00036508249</Data></Cell><Cell ss:StyleID="s55"><Data ss:Type="Number">0.175867537</Data></Cell><Cell ss:StyleID="s55"><Data ss:Type="Number">1.5805311</Data></Cell><Cell ss:StyleID="s55"><Data ss:Type="String">uc007yua.1</Data></Cell></Row><Row><Cell ss:StyleID="s55"><Data ss:Type="String">ASMM9PARTA010731</Data></Cell><Cell ss:StyleID="s55"><Data ss:Type="Number">0.00430171808</Data></Cell><Cell ss:StyleID="s55"><Data ss:Type="Number">0.261644398</Data></Cell><Cell ss:StyleID="s55"><Data ss:Type="Number">1.5800938</Data></Cell><Cell ss:StyleID="s55"><Data ss:Type="String">ENSMUST00000117837</Data></Cell></Row><Row><Cell ss:StyleID="s55"><Data ss:Type="String">ASMM9PARTA049055</Data></Cell><Cell ss:StyleID="s55"><Data ss:Type="Number">0.01012161365</Data></Cell><Cell ss:StyleID="s55"><Data ss:Type="Number">0.306323935</Data></Cell><Cell ss:StyleID="s55"><Data ss:Type="Number">1.5798333</Data></Cell><Cell ss:StyleID="s55"><Data ss:Type="String">uc008jad.1</Data></Cell></Row><Row><Cell ss:StyleID="s55"><Data ss:Type="String">ASMM9PARTA049055</Data></Cell><Cell ss:StyleID="s55"><Data ss:Type="Number">0.01012161365</Data></Cell><Cell ss:StyleID="s55"><Data ss:Type="Number">0.306323935</Data></Cell><Cell ss:StyleID="s55"><Data ss:Type="Number">1.5798333</Data></Cell><Cell ss:StyleID="s55"><Data ss:Type="String">uc008jad.1</Data></Cell></Row><Row><Cell ss:StyleID="s55"><Data ss:Type="String">ASMM9PARTA014494</Data></Cell><Cell ss:StyleID="s55"><Data ss:Type="Number">0.00572833405</Data></Cell><Cell ss:StyleID="s55"><Data ss:Type="Number">0.276633171</Data></Cell><Cell ss:StyleID="s55"><Data ss:Type="Number">1.5797689</Data></Cell><Cell ss:StyleID="s55"><Data ss:Type="String">ENSMUST00000131577</Data></Cell></Row><Row><Cell ss:StyleID="s55"><Data ss:Type="String">ASMM9PARTA014494</Data></Cell><Cell ss:StyleID="s55"><Data ss:Type="Number">0.00572833405</Data></Cell><Cell ss:StyleID="s55"><Data ss:Type="Number">0.276633171</Data></Cell><Cell ss:StyleID="s55"><Data ss:Type="Number">1.5797689</Data></Cell><Cell ss:StyleID="s55"><Data ss:Type="String">ENSMUST00000131577</Data></Cell></Row><Row><Cell ss:StyleID="s55"><Data ss:Type="String">ASMM9PARTA014494</Data></Cell><Cell ss:StyleID="s55"><Data ss:Type="Number">0.00572833405</Data></Cell><Cell ss:StyleID="s55"><Data ss:Type="Number">0.276633171</Data></Cell><Cell ss:StyleID="s55"><Data ss:Type="Number">1.5797689</Data></Cell><Cell ss:StyleID="s55"><Data ss:Type="String">ENSMUST00000131577</Data></Cell></Row><Row><Cell ss:StyleID="s55"><Data ss:Type="String">ASMM9PARTA014494</Data></Cell><Cell ss:StyleID="s55"><Data ss:Type="Number">0.00572833405</Data></Cell><Cell ss:StyleID="s55"><Data ss:Type="Number">0.276633171</Data></Cell><Cell ss:StyleID="s55"><Data ss:Type="Number">1.5797689</Data></Cell><Cell ss:StyleID="s55"><Data ss:Type="String">ENSMUST00000131577</Data></Cell></Row><Row><Cell ss:StyleID="s55"><Data ss:Type="String">ASMM9PARTA016435</Data></Cell><Cell ss:StyleID="s55"><Data ss:Type="Number">0.04051618194</Data></Cell><Cell ss:StyleID="s55"><Data ss:Type="Number">0.416025503</Data></Cell><Cell ss:StyleID="s55"><Data ss:Type="Number">1.5757582</Data></Cell><Cell ss:StyleID="s55"><Data ss:Type="String">ENSMUST00000146834</Data></Cell></Row><Row><Cell ss:StyleID="s55"><Data ss:Type="String">ASMM9PARTA016435</Data></Cell><Cell ss:StyleID="s55"><Data ss:Type="Number">0.04051618194</Data></Cell><Cell ss:StyleID="s55"><Data ss:Type="Number">0.416025503</Data></Cell><Cell ss:StyleID="s55"><Data ss:Type="Number">1.5757582</Data></Cell><Cell ss:StyleID="s55"><Data ss:Type="String">ENSMUST00000146834</Data></Cell></Row><Row><Cell ss:StyleID="s55"><Data ss:Type="String">MM9LINCRNAEXON10292+_P1</Data></Cell><Cell ss:StyleID="s55"><Data ss:Type="Number">0.01827182323</Data></Cell><Cell ss:StyleID="s55"><Data ss:Type="Number">0.337237651</Data></Cell><Cell ss:StyleID="s55"><Data ss:Type="Number">1.575573</Data></Cell><Cell ss:StyleID="s55"><Data ss:Type="String">MM9LINCRNAEXON10292+</Data></Cell></Row><Row><Cell ss:StyleID="s55"><Data ss:Type="String">CUST_614_PI426073487</Data></Cell><Cell ss:StyleID="s55"><Data ss:Type="Number">0.02663008887</Data></Cell><Cell ss:StyleID="s55"><Data ss:Type="Number">0.377964201</Data></Cell><Cell ss:StyleID="s55"><Data ss:Type="Number">1.5748955</Data></Cell><Cell ss:StyleID="s55"><Data ss:Type="String">uc.135-</Data></Cell></Row><Row><Cell ss:StyleID="s55"><Data ss:Type="String">ASMM9PARTA015803</Data></Cell><Cell ss:StyleID="s55"><Data ss:Type="Number">0.00831104096</Data></Cell><Cell ss:StyleID="s55"><Data ss:Type="Number">0.297992307</Data></Cell><Cell ss:StyleID="s55"><Data ss:Type="Number">1.5732679</Data></Cell><Cell ss:StyleID="s55"><Data ss:Type="String">ENSMUST00000141405</Data></Cell></Row><Row><Cell ss:StyleID="s55"><Data ss:Type="String">ASMM9PARTA005896</Data></Cell><Cell ss:StyleID="s55"><Data ss:Type="Number">0.00290458078</Data></Cell><Cell ss:StyleID="s55"><Data ss:Type="Number">0.240629639</Data></Cell><Cell ss:StyleID="s55"><Data ss:Type="Number">1.572477</Data></Cell><Cell ss:StyleID="s55"><Data ss:Type="String">AK087841</Data></Cell></Row><Row><Cell ss:StyleID="s55"><Data ss:Type="String">ASMM9PARTA050267</Data></Cell><Cell ss:StyleID="s55"><Data ss:Type="Number">0.00989690637</Data></Cell><Cell ss:StyleID="s55"><Data ss:Type="Number">0.305421273</Data></Cell><Cell ss:StyleID="s55"><Data ss:Type="Number">1.5713684</Data></Cell><Cell ss:StyleID="s55"><Data ss:Type="String">uc008wcn.1</Data></Cell></Row><Row><Cell ss:StyleID="s55"><Data ss:Type="String">ASMM9PARTA005685</Data></Cell><Cell ss:StyleID="s55"><Data ss:Type="Number">0.03486229196</Data></Cell><Cell ss:StyleID="s55"><Data ss:Type="Number">0.402344592</Data></Cell><Cell ss:StyleID="s55"><Data ss:Type="Number">1.5711902</Data></Cell><Cell ss:StyleID="s55"><Data ss:Type="String">AK085893</Data></Cell></Row><Row><Cell ss:StyleID="s55"><Data ss:Type="String">ASMM9PARTA049066</Data></Cell><Cell ss:StyleID="s55"><Data ss:Type="Number">0.00039319104</Data></Cell><Cell ss:StyleID="s55"><Data ss:Type="Number">0.185694106</Data></Cell><Cell ss:StyleID="s55"><Data ss:Type="Number">1.5710533</Data></Cell><Cell ss:StyleID="s55"><Data ss:Type="String">uc008mau.1</Data></Cell></Row><Row><Cell ss:StyleID="s55"><Data ss:Type="String">ASMM9PARTA011183</Data></Cell><Cell ss:StyleID="s55"><Data ss:Type="Number">0.00534602686</Data></Cell><Cell ss:StyleID="s55"><Data ss:Type="Number">0.272805938</Data></Cell><Cell ss:StyleID="s55"><Data ss:Type="Number">1.5704894</Data></Cell><Cell ss:StyleID="s55"><Data ss:Type="String">ENSMUST00000118202</Data></Cell></Row><Row><Cell ss:StyleID="s55"><Data ss:Type="String">ASMM9PARTA013596</Data></Cell><Cell ss:StyleID="s55"><Data ss:Type="Number">0.00653946344</Data></Cell><Cell ss:StyleID="s55"><Data ss:Type="Number">0.285891651</Data></Cell><Cell ss:StyleID="s55"><Data ss:Type="Number">1.5689191</Data></Cell><Cell ss:StyleID="s55"><Data ss:Type="String">ENSMUST00000122215</Data></Cell></Row><Row><Cell ss:StyleID="s55"><Data ss:Type="String">CN686219_P1</Data></Cell><Cell ss:StyleID="s55"><Data ss:Type="Number">0.02583246461</Data></Cell><Cell ss:StyleID="s55"><Data ss:Type="Number">0.374478654</Data></Cell><Cell ss:StyleID="s55"><Data ss:Type="Number">1.5683618</Data></Cell><Cell ss:StyleID="s55"><Data ss:Type="String">CN686219</Data></Cell></Row><Row><Cell ss:StyleID="s55"><Data ss:Type="String">CN686219_P1</Data></Cell><Cell ss:StyleID="s55"><Data ss:Type="Number">0.02583246461</Data></Cell><Cell ss:StyleID="s55"><Data ss:Type="Number">0.374478654</Data></Cell><Cell ss:StyleID="s55"><Data ss:Type="Number">1.5683618</Data></Cell><Cell ss:StyleID="s55"><Data ss:Type="String">CN686219</Data></Cell></Row><Row><Cell ss:StyleID="s55"><Data ss:Type="String">CN686219_P1</Data></Cell><Cell ss:StyleID="s55"><Data ss:Type="Number">0.02583246461</Data></Cell><Cell ss:StyleID="s55"><Data ss:Type="Number">0.374478654</Data></Cell><Cell ss:StyleID="s55"><Data ss:Type="Number">1.5683618</Data></Cell><Cell ss:StyleID="s55"><Data ss:Type="String">CN686219</Data></Cell></Row><Row><Cell ss:StyleID="s55"><Data ss:Type="String">CN686219_P1</Data></Cell><Cell ss:StyleID="s55"><Data ss:Type="Number">0.02583246461</Data></Cell><Cell ss:StyleID="s55"><Data ss:Type="Number">0.374478654</Data></Cell><Cell ss:StyleID="s55"><Data ss:Type="Number">1.5683618</Data></Cell><Cell ss:StyleID="s55"><Data ss:Type="String">CN686219</Data></Cell></Row><Row><Cell ss:StyleID="s55"><Data ss:Type="String">CN686219_P1</Data></Cell><Cell ss:StyleID="s55"><Data ss:Type="Number">0.02583246461</Data></Cell><Cell ss:StyleID="s55"><Data ss:Type="Number">0.374478654</Data></Cell><Cell ss:StyleID="s55"><Data ss:Type="Number">1.5683618</Data></Cell><Cell ss:StyleID="s55"><Data ss:Type="String">CN686219</Data></Cell></Row><Row><Cell ss:StyleID="s55"><Data ss:Type="String">CN686219_P1</Data></Cell><Cell ss:StyleID="s55"><Data ss:Type="Number">0.02583246461</Data></Cell><Cell ss:StyleID="s55"><Data ss:Type="Number">0.374478654</Data></Cell><Cell ss:StyleID="s55"><Data ss:Type="Number">1.5683618</Data></Cell><Cell ss:StyleID="s55"><Data ss:Type="String">CN686219</Data></Cell></Row><Row><Cell ss:StyleID="s55"><Data ss:Type="String">CN686219_P1</Data></Cell><Cell ss:StyleID="s55"><Data ss:Type="Number">0.02583246461</Data></Cell><Cell ss:StyleID="s55"><Data ss:Type="Number">0.374478654</Data></Cell><Cell ss:StyleID="s55"><Data ss:Type="Number">1.5683618</Data></Cell><Cell ss:StyleID="s55"><Data ss:Type="String">CN686219</Data></Cell></Row><Row><Cell ss:StyleID="s55"><Data ss:Type="String">CN686219_P1</Data></Cell><Cell ss:StyleID="s55"><Data ss:Type="Number">0.02583246461</Data></Cell><Cell ss:StyleID="s55"><Data ss:Type="Number">0.374478654</Data></Cell><Cell ss:StyleID="s55"><Data ss:Type="Number">1.5683618</Data></Cell><Cell ss:StyleID="s55"><Data ss:Type="String">CN686219</Data></Cell></Row><Row><Cell ss:StyleID="s55"><Data ss:Type="String">CN686219_P1</Data></Cell><Cell ss:StyleID="s55"><Data ss:Type="Number">0.02583246461</Data></Cell><Cell ss:StyleID="s55"><Data ss:Type="Number">0.374478654</Data></Cell><Cell ss:StyleID="s55"><Data ss:Type="Number">1.5683618</Data></Cell><Cell ss:StyleID="s55"><Data ss:Type="String">CN686219</Data></Cell></Row><Row><Cell ss:StyleID="s55"><Data ss:Type="String">CN686219_P1</Data></Cell><Cell ss:StyleID="s55"><Data ss:Type="Number">0.02583246461</Data></Cell><Cell ss:StyleID="s55"><Data ss:Type="Number">0.374478654</Data></Cell><Cell ss:StyleID="s55"><Data ss:Type="Number">1.5683618</Data></Cell><Cell ss:StyleID="s55"><Data ss:Type="String">CN686219</Data></Cell></Row><Row><Cell ss:StyleID="s55"><Data ss:Type="String">ASMM9PARTA045665</Data></Cell><Cell ss:StyleID="s55"><Data ss:Type="Number">0.01946120233</Data></Cell><Cell ss:StyleID="s55"><Data ss:Type="Number">0.344410374</Data></Cell><Cell ss:StyleID="s55"><Data ss:Type="Number">1.5682689</Data></Cell><Cell ss:StyleID="s55"><Data ss:Type="String">NR_027870</Data></Cell></Row><Row><Cell ss:StyleID="s55"><Data ss:Type="String">ASMM9PARTA045665</Data></Cell><Cell ss:StyleID="s55"><Data ss:Type="Number">0.01946120233</Data></Cell><Cell ss:StyleID="s55"><Data ss:Type="Number">0.344410374</Data></Cell><Cell ss:StyleID="s55"><Data ss:Type="Number">1.5682689</Data></Cell><Cell ss:StyleID="s55"><Data ss:Type="String">NR_027870</Data></Cell></Row><Row><Cell ss:StyleID="s55"><Data ss:Type="String">CUST_18_PI426409190</Data></Cell><Cell ss:StyleID="s55"><Data ss:Type="Number">0.02254590329</Data></Cell><Cell ss:StyleID="s55"><Data ss:Type="Number">0.362510432</Data></Cell><Cell ss:StyleID="s55"><Data ss:Type="Number">1.5659317</Data></Cell><Cell ss:StyleID="s55"><Data ss:Type="String">uc008dww.1</Data></Cell></Row><Row><Cell ss:StyleID="s55"><Data ss:Type="String">ASMM9PARTA011258</Data></Cell><Cell ss:StyleID="s55"><Data ss:Type="Number">0.01163568061</Data></Cell><Cell ss:StyleID="s55"><Data ss:Type="Number">0.308930527</Data></Cell><Cell ss:StyleID="s55"><Data ss:Type="Number">1.5656516</Data></Cell><Cell ss:StyleID="s55"><Data ss:Type="String">ENSMUST00000118635</Data></Cell></Row><Row><Cell ss:StyleID="s55"><Data ss:Type="String">MM9LINCRNAEXON10851-_P1</Data></Cell><Cell ss:StyleID="s55"><Data ss:Type="Number">0.00042629384</Data></Cell><Cell ss:StyleID="s55"><Data ss:Type="Number">0.190224961</Data></Cell><Cell ss:StyleID="s55"><Data ss:Type="Number">1.5655436</Data></Cell><Cell ss:StyleID="s55"><Data ss:Type="String">MM9LINCRNAEXON10851-</Data></Cell></Row><Row><Cell ss:StyleID="s55"><Data ss:Type="String">ASMM9PARTA007487</Data></Cell><Cell ss:StyleID="s55"><Data ss:Type="Number">0.01671253049</Data></Cell><Cell ss:StyleID="s55"><Data ss:Type="Number">0.332405071</Data></Cell><Cell ss:StyleID="s55"><Data ss:Type="Number">1.5647539</Data></Cell><Cell ss:StyleID="s55"><Data ss:Type="String">AK140993</Data></Cell></Row><Row><Cell ss:StyleID="s55"><Data ss:Type="String">ASMM9PARTA007487</Data></Cell><Cell ss:StyleID="s55"><Data ss:Type="Number">0.01671253049</Data></Cell><Cell ss:StyleID="s55"><Data ss:Type="Number">0.332405071</Data></Cell><Cell ss:StyleID="s55"><Data ss:Type="Number">1.5647539</Data></Cell><Cell ss:StyleID="s55"><Data ss:Type="String">AK140993</Data></Cell></Row><Row><Cell ss:StyleID="s55"><Data ss:Type="String">ASMM9PARTA007472</Data></Cell><Cell ss:StyleID="s55"><Data ss:Type="Number">0.03654607574</Data></Cell><Cell ss:StyleID="s55"><Data ss:Type="Number">0.407358786</Data></Cell><Cell ss:StyleID="s55"><Data ss:Type="Number">1.5645961</Data></Cell><Cell ss:StyleID="s55"><Data ss:Type="String">AK144224</Data></Cell></Row><Row><Cell ss:StyleID="s55"><Data ss:Type="String">ASMM9PARTA050635</Data></Cell><Cell ss:StyleID="s55"><Data ss:Type="Number">0.04674749958</Data></Cell><Cell ss:StyleID="s55"><Data ss:Type="Number">0.429389201</Data></Cell><Cell ss:StyleID="s55"><Data ss:Type="Number">1.5614324</Data></Cell><Cell ss:StyleID="s55"><Data ss:Type="String">uc009dug.1</Data></Cell></Row><Row><Cell ss:StyleID="s55"><Data ss:Type="String">ASMM9PARTA011767</Data></Cell><Cell ss:StyleID="s55"><Data ss:Type="Number">0.04714025212</Data></Cell><Cell ss:StyleID="s55"><Data ss:Type="Number">0.430083376</Data></Cell><Cell ss:StyleID="s55"><Data ss:Type="Number">1.5605444</Data></Cell><Cell ss:StyleID="s55"><Data ss:Type="String">ENSMUST00000119106</Data></Cell></Row><Row><Cell ss:StyleID="s55"><Data ss:Type="String">BB287582_P1</Data></Cell><Cell ss:StyleID="s55"><Data ss:Type="Number">0.00113034194</Data></Cell><Cell ss:StyleID="s55"><Data ss:Type="Number">0.213076232</Data></Cell><Cell ss:StyleID="s55"><Data ss:Type="Number">1.5592598</Data></Cell><Cell ss:StyleID="s55"><Data ss:Type="String">BB287582</Data></Cell></Row><Row><Cell ss:StyleID="s55"><Data ss:Type="String">ASMM9PARTA051750</Data></Cell><Cell ss:StyleID="s55"><Data ss:Type="Number">0.03146994776</Data></Cell><Cell ss:StyleID="s55"><Data ss:Type="Number">0.391926144</Data></Cell><Cell ss:StyleID="s55"><Data ss:Type="Number">1.5587566</Data></Cell><Cell ss:StyleID="s55"><Data ss:Type="String">uc009use.1</Data></Cell></Row><Row><Cell ss:StyleID="s55"><Data ss:Type="String">ASMM9PARTA049449</Data></Cell><Cell ss:StyleID="s55"><Data ss:Type="Number">0.04087594113</Data></Cell><Cell ss:StyleID="s55"><Data ss:Type="Number">0.416754749</Data></Cell><Cell ss:StyleID="s55"><Data ss:Type="Number">1.5545846</Data></Cell><Cell ss:StyleID="s55"><Data ss:Type="String">uc008pbs.1</Data></Cell></Row><Row><Cell ss:StyleID="s55"><Data ss:Type="String">ASMM9PARTA003348</Data></Cell><Cell ss:StyleID="s55"><Data ss:Type="Number">0.01520178709</Data></Cell><Cell ss:StyleID="s55"><Data ss:Type="Number">0.327677795</Data></Cell><Cell ss:StyleID="s55"><Data ss:Type="Number">1.5540893</Data></Cell><Cell ss:StyleID="s55"><Data ss:Type="String">AK042611</Data></Cell></Row><Row><Cell ss:StyleID="s55"><Data ss:Type="String">ASMM9PARTA010102</Data></Cell><Cell ss:StyleID="s55"><Data ss:Type="Number">0.01775209305</Data></Cell><Cell ss:StyleID="s55"><Data ss:Type="Number">0.335305426</Data></Cell><Cell ss:StyleID="s55"><Data ss:Type="Number">1.5536428</Data></Cell><Cell ss:StyleID="s55"><Data ss:Type="String">ENSMUST00000099214</Data></Cell></Row><Row><Cell ss:StyleID="s55"><Data ss:Type="String">MM9LINCRNAEXON10404-_P1</Data></Cell><Cell ss:StyleID="s55"><Data ss:Type="Number">0.02280476939</Data></Cell><Cell ss:StyleID="s55"><Data ss:Type="Number">0.364364479</Data></Cell><Cell ss:StyleID="s55"><Data ss:Type="Number">1.5531185</Data></Cell><Cell ss:StyleID="s55"><Data ss:Type="String">MM9LINCRNAEXON10404-</Data></Cell></Row><Row><Cell ss:StyleID="s55"><Data ss:Type="String">ASMM9PARTA045207</Data></Cell><Cell ss:StyleID="s55"><Data ss:Type="Number">0.01693092818</Data></Cell><Cell ss:StyleID="s55"><Data ss:Type="Number">0.332405071</Data></Cell><Cell ss:StyleID="s55"><Data ss:Type="Number">1.5522352</Data></Cell><Cell ss:StyleID="s55"><Data ss:Type="String">NR_027492</Data></Cell></Row><Row><Cell ss:StyleID="s55"><Data ss:Type="String">ASMM9PARTA015625</Data></Cell><Cell ss:StyleID="s55"><Data ss:Type="Number">0.01446971659</Data></Cell><Cell ss:StyleID="s55"><Data ss:Type="Number">0.324379976</Data></Cell><Cell ss:StyleID="s55"><Data ss:Type="Number">1.5522229</Data></Cell><Cell ss:StyleID="s55"><Data ss:Type="String">ENSMUST00000139667</Data></Cell></Row><Row><Cell ss:StyleID="s55"><Data ss:Type="String">ASMM9PARTA047394</Data></Cell><Cell ss:StyleID="s55"><Data ss:Type="Number">0.02608300365</Data></Cell><Cell ss:StyleID="s55"><Data ss:Type="Number">0.375608026</Data></Cell><Cell ss:StyleID="s55"><Data ss:Type="Number">1.5521161</Data></Cell><Cell ss:StyleID="s55"><Data ss:Type="String">uc007ned.1</Data></Cell></Row><Row><Cell ss:StyleID="s55"><Data ss:Type="String">ASMM9PARTA010749</Data></Cell><Cell ss:StyleID="s55"><Data ss:Type="Number">0.04288052233</Data></Cell><Cell ss:StyleID="s55"><Data ss:Type="Number">0.421612096</Data></Cell><Cell ss:StyleID="s55"><Data ss:Type="Number">1.5519332</Data></Cell><Cell ss:StyleID="s55"><Data ss:Type="String">ENSMUST00000117395</Data></Cell></Row><Row><Cell ss:StyleID="s55"><Data ss:Type="String">ASMM9PARTA048801</Data></Cell><Cell ss:StyleID="s55"><Data ss:Type="Number">0.03071023115</Data></Cell><Cell ss:StyleID="s55"><Data ss:Type="Number">0.389693929</Data></Cell><Cell ss:StyleID="s55"><Data ss:Type="Number">1.5516031</Data></Cell><Cell ss:StyleID="s55"><Data ss:Type="String">uc008hxa.1</Data></Cell></Row><Row><Cell ss:StyleID="s55"><Data ss:Type="String">ASMM9PARTA014745</Data></Cell><Cell ss:StyleID="s55"><Data ss:Type="Number">0.01260150365</Data></Cell><Cell ss:StyleID="s55"><Data ss:Type="Number">0.313846755</Data></Cell><Cell ss:StyleID="s55"><Data ss:Type="Number">1.5509529</Data></Cell><Cell ss:StyleID="s55"><Data ss:Type="String">ENSMUST00000133805</Data></Cell></Row><Row><Cell ss:StyleID="s55"><Data ss:Type="String">ASMM9PARTA048629</Data></Cell><Cell ss:StyleID="s55"><Data ss:Type="Number">0.0075374251</Data></Cell><Cell ss:StyleID="s55"><Data ss:Type="Number">0.295288172</Data></Cell><Cell ss:StyleID="s55"><Data ss:Type="Number">1.5503096</Data></Cell><Cell ss:StyleID="s55"><Data ss:Type="String">uc008hhq.1</Data></Cell></Row><Row><Cell ss:StyleID="s55"><Data ss:Type="String">ASMM9PARTA048629</Data></Cell><Cell ss:StyleID="s55"><Data ss:Type="Number">0.0075374251</Data></Cell><Cell ss:StyleID="s55"><Data ss:Type="Number">0.295288172</Data></Cell><Cell ss:StyleID="s55"><Data ss:Type="Number">1.5503096</Data></Cell><Cell ss:StyleID="s55"><Data ss:Type="String">uc008hhq.1</Data></Cell></Row><Row><Cell ss:StyleID="s55"><Data ss:Type="String">ASMM9PARTA007229</Data></Cell><Cell ss:StyleID="s55"><Data ss:Type="Number">0.00013364923</Data></Cell><Cell ss:StyleID="s55"><Data ss:Type="Number">0.16207289</Data></Cell><Cell ss:StyleID="s55"><Data ss:Type="Number">1.5483347</Data></Cell><Cell ss:StyleID="s55"><Data ss:Type="String">AK138558</Data></Cell></Row><Row><Cell ss:StyleID="s55"><Data ss:Type="String">ASMM9PARTA016005</Data></Cell><Cell ss:StyleID="s55"><Data ss:Type="Number">0.00183980118</Data></Cell><Cell ss:StyleID="s55"><Data ss:Type="Number">0.233614806</Data></Cell><Cell ss:StyleID="s55"><Data ss:Type="Number">1.5479554</Data></Cell><Cell ss:StyleID="s55"><Data ss:Type="String">ENSMUST00000143738</Data></Cell></Row><Row><Cell ss:StyleID="s55"><Data ss:Type="String">ASMM9PARTA016005</Data></Cell><Cell ss:StyleID="s55"><Data ss:Type="Number">0.00183980118</Data></Cell><Cell ss:StyleID="s55"><Data ss:Type="Number">0.233614806</Data></Cell><Cell ss:StyleID="s55"><Data ss:Type="Number">1.5479554</Data></Cell><Cell ss:StyleID="s55"><Data ss:Type="String">ENSMUST00000143738</Data></Cell></Row><Row><Cell ss:StyleID="s55"><Data ss:Type="String">ASMM9PARTA050584</Data></Cell><Cell ss:StyleID="s55"><Data ss:Type="Number">0.03030971208</Data></Cell><Cell ss:StyleID="s55"><Data ss:Type="Number">0.38935452</Data></Cell><Cell ss:StyleID="s55"><Data ss:Type="Number">1.5475924</Data></Cell><Cell ss:StyleID="s55"><Data ss:Type="String">uc009iyx.1</Data></Cell></Row><Row><Cell ss:StyleID="s55"><Data ss:Type="String">ASMM9PARTA050584</Data></Cell><Cell ss:StyleID="s55"><Data ss:Type="Number">0.03030971208</Data></Cell><Cell ss:StyleID="s55"><Data ss:Type="Number">0.38935452</Data></Cell><Cell ss:StyleID="s55"><Data ss:Type="Number">1.5475924</Data></Cell><Cell ss:StyleID="s55"><Data ss:Type="String">uc009iyx.1</Data></Cell></Row><Row><Cell ss:StyleID="s55"><Data ss:Type="String">ASMM9PARTA013573</Data></Cell><Cell ss:StyleID="s55"><Data ss:Type="Number">0.04048869106</Data></Cell><Cell ss:StyleID="s55"><Data ss:Type="Number">0.416025503</Data></Cell><Cell ss:StyleID="s55"><Data ss:Type="Number">1.5469901</Data></Cell><Cell ss:StyleID="s55"><Data ss:Type="String">ENSMUST00000122406</Data></Cell></Row><Row><Cell ss:StyleID="s55"><Data ss:Type="String">ASMM9PARTA048896</Data></Cell><Cell ss:StyleID="s55"><Data ss:Type="Number">0.00229444636</Data></Cell><Cell ss:StyleID="s55"><Data ss:Type="Number">0.238358423</Data></Cell><Cell ss:StyleID="s55"><Data ss:Type="Number">1.5458057</Data></Cell><Cell ss:StyleID="s55"><Data ss:Type="String">uc008fqh.1</Data></Cell></Row><Row><Cell ss:StyleID="s55"><Data ss:Type="String">ASMM9PARTA009706</Data></Cell><Cell ss:StyleID="s55"><Data ss:Type="Number">0.03194293809</Data></Cell><Cell ss:StyleID="s55"><Data ss:Type="Number">0.393141342</Data></Cell><Cell ss:StyleID="s55"><Data ss:Type="Number">1.5452481</Data></Cell><Cell ss:StyleID="s55"><Data ss:Type="String">ENSMUST00000064013</Data></Cell></Row><Row><Cell ss:StyleID="s55"><Data ss:Type="String">ASMM9PARTA045857</Data></Cell><Cell ss:StyleID="s55"><Data ss:Type="Number">0.0050544025</Data></Cell><Cell ss:StyleID="s55"><Data ss:Type="Number">0.26851184</Data></Cell><Cell ss:StyleID="s55"><Data ss:Type="Number">1.5437876</Data></Cell><Cell ss:StyleID="s55"><Data ss:Type="String">NR_029475</Data></Cell></Row><Row><Cell ss:StyleID="s55"><Data ss:Type="String">ASMM9PARTA045857</Data></Cell><Cell ss:StyleID="s55"><Data ss:Type="Number">0.0050544025</Data></Cell><Cell ss:StyleID="s55"><Data ss:Type="Number">0.26851184</Data></Cell><Cell ss:StyleID="s55"><Data ss:Type="Number">1.5437876</Data></Cell><Cell ss:StyleID="s55"><Data ss:Type="String">NR_029475</Data></Cell></Row><Row><Cell ss:StyleID="s55"><Data ss:Type="String">ASMM9PARTA049454</Data></Cell><Cell ss:StyleID="s55"><Data ss:Type="Number">0.00964030986</Data></Cell><Cell ss:StyleID="s55"><Data ss:Type="Number">0.305421273</Data></Cell><Cell ss:StyleID="s55"><Data ss:Type="Number">1.5433003</Data></Cell><Cell ss:StyleID="s55"><Data ss:Type="String">uc008qkw.1</Data></Cell></Row><Row><Cell ss:StyleID="s55"><Data ss:Type="String">ASMM9PARTA049454</Data></Cell><Cell ss:StyleID="s55"><Data ss:Type="Number">0.00964030986</Data></Cell><Cell ss:StyleID="s55"><Data ss:Type="Number">0.305421273</Data></Cell><Cell ss:StyleID="s55"><Data ss:Type="Number">1.5433003</Data></Cell><Cell ss:StyleID="s55"><Data ss:Type="String">uc008qkw.1</Data></Cell></Row><Row><Cell ss:StyleID="s55"><Data ss:Type="String">ASMM9PARTA049454</Data></Cell><Cell ss:StyleID="s55"><Data ss:Type="Number">0.00964030986</Data></Cell><Cell ss:StyleID="s55"><Data ss:Type="Number">0.305421273</Data></Cell><Cell ss:StyleID="s55"><Data ss:Type="Number">1.5433003</Data></Cell><Cell ss:StyleID="s55"><Data ss:Type="String">uc008qkw.1</Data></Cell></Row><Row><Cell ss:StyleID="s55"><Data ss:Type="String">ASMM9PARTA049454</Data></Cell><Cell ss:StyleID="s55"><Data ss:Type="Number">0.00964030986</Data></Cell><Cell ss:StyleID="s55"><Data ss:Type="Number">0.305421273</Data></Cell><Cell ss:StyleID="s55"><Data ss:Type="Number">1.5433003</Data></Cell><Cell ss:StyleID="s55"><Data ss:Type="String">uc008qkw.1</Data></Cell></Row><Row><Cell ss:StyleID="s55"><Data ss:Type="String">ASMM9PARTA014773</Data></Cell><Cell ss:StyleID="s55"><Data ss:Type="Number">0.03528278174</Data></Cell><Cell ss:StyleID="s55"><Data ss:Type="Number">0.404017735</Data></Cell><Cell ss:StyleID="s55"><Data ss:Type="Number">1.5431665</Data></Cell><Cell ss:StyleID="s55"><Data ss:Type="String">ENSMUST00000132440</Data></Cell></Row><Row><Cell ss:StyleID="s55"><Data ss:Type="String">MM9LINCRNAEXON10929-_P1</Data></Cell><Cell ss:StyleID="s55"><Data ss:Type="Number">0.020816758</Data></Cell><Cell ss:StyleID="s55"><Data ss:Type="Number">0.354436904</Data></Cell><Cell ss:StyleID="s55"><Data ss:Type="Number">1.5427819</Data></Cell><Cell ss:StyleID="s55"><Data ss:Type="String">MM9LINCRNAEXON10929-</Data></Cell></Row><Row><Cell ss:StyleID="s55"><Data ss:Type="String">ASMM9PARTA047228</Data></Cell><Cell ss:StyleID="s55"><Data ss:Type="Number">0.04505528309</Data></Cell><Cell ss:StyleID="s55"><Data ss:Type="Number">0.426588055</Data></Cell><Cell ss:StyleID="s55"><Data ss:Type="Number">1.5424554</Data></Cell><Cell ss:StyleID="s55"><Data ss:Type="String">uc007otd.1</Data></Cell></Row><Row><Cell ss:StyleID="s55"><Data ss:Type="String">ASMM9PARTA049257</Data></Cell><Cell ss:StyleID="s55"><Data ss:Type="Number">0.01805220307</Data></Cell><Cell ss:StyleID="s55"><Data ss:Type="Number">0.337028874</Data></Cell><Cell ss:StyleID="s55"><Data ss:Type="Number">1.5414974</Data></Cell><Cell ss:StyleID="s55"><Data ss:Type="String">uc008kat.1</Data></Cell></Row><Row><Cell ss:StyleID="s55"><Data ss:Type="String">ASMM9PARTA048565</Data></Cell><Cell ss:StyleID="s55"><Data ss:Type="Number">0.01823273915</Data></Cell><Cell ss:StyleID="s55"><Data ss:Type="Number">0.337028874</Data></Cell><Cell ss:StyleID="s55"><Data ss:Type="Number">1.5413952</Data></Cell><Cell ss:StyleID="s55"><Data ss:Type="String">uc008aea.1</Data></Cell></Row><Row><Cell ss:StyleID="s55"><Data ss:Type="String">ASMM9PARTA010295</Data></Cell><Cell ss:StyleID="s55"><Data ss:Type="Number">0.02475702993</Data></Cell><Cell ss:StyleID="s55"><Data ss:Type="Number">0.372050936</Data></Cell><Cell ss:StyleID="s55"><Data ss:Type="Number">1.5397118</Data></Cell><Cell ss:StyleID="s55"><Data ss:Type="String">ENSMUST00000099212</Data></Cell></Row><Row><Cell ss:StyleID="s55"><Data ss:Type="String">ASMM9PARTA049245</Data></Cell><Cell ss:StyleID="s55"><Data ss:Type="Number">0.00443612202</Data></Cell><Cell ss:StyleID="s55"><Data ss:Type="Number">0.264944083</Data></Cell><Cell ss:StyleID="s55"><Data ss:Type="Number">1.5389082</Data></Cell><Cell ss:StyleID="s55"><Data ss:Type="String">uc008puw.1</Data></Cell></Row><Row><Cell ss:StyleID="s55"><Data ss:Type="String">ASMM9PARTA011052</Data></Cell><Cell ss:StyleID="s55"><Data ss:Type="Number">0.0068097177</Data></Cell><Cell ss:StyleID="s55"><Data ss:Type="Number">0.2887656</Data></Cell><Cell ss:StyleID="s55"><Data ss:Type="Number">1.5350153</Data></Cell><Cell ss:StyleID="s55"><Data ss:Type="String">ENSMUST00000118351</Data></Cell></Row><Row><Cell ss:StyleID="s55"><Data ss:Type="String">MM9LINCRNAEXON10434+_P1</Data></Cell><Cell ss:StyleID="s55"><Data ss:Type="Number">0.03969507464</Data></Cell><Cell ss:StyleID="s55"><Data ss:Type="Number">0.414893946</Data></Cell><Cell ss:StyleID="s55"><Data ss:Type="Number">1.5337495</Data></Cell><Cell ss:StyleID="s55"><Data ss:Type="String">MM9LINCRNAEXON10434+</Data></Cell></Row><Row><Cell ss:StyleID="s55"><Data ss:Type="String">ASMM9PARTA013073</Data></Cell><Cell ss:StyleID="s55"><Data ss:Type="Number">0.01798302032</Data></Cell><Cell ss:StyleID="s55"><Data ss:Type="Number">0.336390488</Data></Cell><Cell ss:StyleID="s55"><Data ss:Type="Number">1.532025</Data></Cell><Cell ss:StyleID="s55"><Data ss:Type="String">ENSMUST00000121457</Data></Cell></Row><Row><Cell ss:StyleID="s55"><Data ss:Type="String">MM9LINCRNAEXON10992+_P1</Data></Cell><Cell ss:StyleID="s55"><Data ss:Type="Number">0.00186923168</Data></Cell><Cell ss:StyleID="s55"><Data ss:Type="Number">0.233614806</Data></Cell><Cell ss:StyleID="s55"><Data ss:Type="Number">1.5302814</Data></Cell><Cell ss:StyleID="s55"><Data ss:Type="String">MM9LINCRNAEXON10992+</Data></Cell></Row><Row><Cell ss:StyleID="s55"><Data ss:Type="String">MM9LINCRNAEXON10501-_P1</Data></Cell><Cell ss:StyleID="s55"><Data ss:Type="Number">0.00809416268</Data></Cell><Cell ss:StyleID="s55"><Data ss:Type="Number">0.295288172</Data></Cell><Cell ss:StyleID="s55"><Data ss:Type="Number">1.5301346</Data></Cell><Cell ss:StyleID="s55"><Data ss:Type="String">MM9LINCRNAEXON10501-</Data></Cell></Row><Row><Cell ss:StyleID="s55"><Data ss:Type="String">ASMM9PARTA010693</Data></Cell><Cell ss:StyleID="s55"><Data ss:Type="Number">0.03052110375</Data></Cell><Cell ss:StyleID="s55"><Data ss:Type="Number">0.389693929</Data></Cell><Cell ss:StyleID="s55"><Data ss:Type="Number">1.5289565</Data></Cell><Cell ss:StyleID="s55"><Data ss:Type="String">ENSMUST00000117669</Data></Cell></Row><Row><Cell ss:StyleID="s55"><Data ss:Type="String">MM9LINCRNAEXON10816+_P1</Data></Cell><Cell ss:StyleID="s55"><Data ss:Type="Number">0.00193880882</Data></Cell><Cell ss:StyleID="s55"><Data ss:Type="Number">0.233614806</Data></Cell><Cell ss:StyleID="s55"><Data ss:Type="Number">1.5283595</Data></Cell><Cell ss:StyleID="s55"><Data ss:Type="String">MM9LINCRNAEXON10816+</Data></Cell></Row><Row><Cell ss:StyleID="s55"><Data ss:Type="String">ASMM9PARTA049727</Data></Cell><Cell ss:StyleID="s55"><Data ss:Type="Number">0.00965172902</Data></Cell><Cell ss:StyleID="s55"><Data ss:Type="Number">0.305421273</Data></Cell><Cell ss:StyleID="s55"><Data ss:Type="Number">1.5266064</Data></Cell><Cell ss:StyleID="s55"><Data ss:Type="String">uc008puh.1</Data></Cell></Row><Row><Cell ss:StyleID="s55"><Data ss:Type="String">MM9LINCRNAEXON11232-_P1</Data></Cell><Cell ss:StyleID="s55"><Data ss:Type="Number">0.01281794797</Data></Cell><Cell ss:StyleID="s55"><Data ss:Type="Number">0.315524101</Data></Cell><Cell ss:StyleID="s55"><Data ss:Type="Number">1.5263393</Data></Cell><Cell ss:StyleID="s55"><Data ss:Type="String">MM9LINCRNAEXON11232-</Data></Cell></Row><Row><Cell ss:StyleID="s55"><Data ss:Type="String">CUST_70_PI426409190</Data></Cell><Cell ss:StyleID="s55"><Data ss:Type="Number">0.01476836082</Data></Cell><Cell ss:StyleID="s55"><Data ss:Type="Number">0.32592683</Data></Cell><Cell ss:StyleID="s55"><Data ss:Type="Number">1.5256563</Data></Cell><Cell ss:StyleID="s55"><Data ss:Type="String">ENSMUST00000099215</Data></Cell></Row><Row><Cell ss:StyleID="s55"><Data ss:Type="String">mouselincRNA0307-_P1</Data></Cell><Cell ss:StyleID="s55"><Data ss:Type="Number">0.01741086017</Data></Cell><Cell ss:StyleID="s55"><Data ss:Type="Number">0.333510185</Data></Cell><Cell ss:StyleID="s55"><Data ss:Type="Number">1.5246029</Data></Cell><Cell ss:StyleID="s55"><Data ss:Type="String">mouselincRNA0307-</Data></Cell></Row><Row><Cell ss:StyleID="s55"><Data ss:Type="String">ASMM9PARTA000820</Data></Cell><Cell ss:StyleID="s55"><Data ss:Type="Number">0.02710569074</Data></Cell><Cell ss:StyleID="s55"><Data ss:Type="Number">0.379507802</Data></Cell><Cell ss:StyleID="s55"><Data ss:Type="Number">1.5220792</Data></Cell><Cell ss:StyleID="s55"><Data ss:Type="String">AK014935</Data></Cell></Row><Row><Cell ss:StyleID="s55"><Data ss:Type="String">ASMM9PARTA000820</Data></Cell><Cell ss:StyleID="s55"><Data ss:Type="Number">0.02710569074</Data></Cell><Cell ss:StyleID="s55"><Data ss:Type="Number">0.379507802</Data></Cell><Cell ss:StyleID="s55"><Data ss:Type="Number">1.5220792</Data></Cell><Cell ss:StyleID="s55"><Data ss:Type="String">AK014935</Data></Cell></Row><Row><Cell ss:StyleID="s55"><Data ss:Type="String">ASMM9PARTA016844</Data></Cell><Cell ss:StyleID="s55"><Data ss:Type="Number">0.0286813054</Data></Cell><Cell ss:StyleID="s55"><Data ss:Type="Number">0.38465957</Data></Cell><Cell ss:StyleID="s55"><Data ss:Type="Number">1.52199</Data></Cell><Cell ss:StyleID="s55"><Data ss:Type="String">ENSMUST00000148335</Data></Cell></Row><Row><Cell ss:StyleID="s55"><Data ss:Type="String">ASMM9PARTA016844</Data></Cell><Cell ss:StyleID="s55"><Data ss:Type="Number">0.0286813054</Data></Cell><Cell ss:StyleID="s55"><Data ss:Type="Number">0.38465957</Data></Cell><Cell ss:StyleID="s55"><Data ss:Type="Number">1.52199</Data></Cell><Cell ss:StyleID="s55"><Data ss:Type="String">ENSMUST00000148335</Data></Cell></Row><Row><Cell ss:StyleID="s55"><Data ss:Type="String">ASMM9PARTA013467</Data></Cell><Cell ss:StyleID="s55"><Data ss:Type="Number">0.03937139576</Data></Cell><Cell ss:StyleID="s55"><Data ss:Type="Number">0.414285469</Data></Cell><Cell ss:StyleID="s55"><Data ss:Type="Number">1.5212361</Data></Cell><Cell ss:StyleID="s55"><Data ss:Type="String">ENSMUST00000122305</Data></Cell></Row><Row><Cell ss:StyleID="s55"><Data ss:Type="String">ASMM9PARTA014610</Data></Cell><Cell ss:StyleID="s55"><Data ss:Type="Number">0.03001848007</Data></Cell><Cell ss:StyleID="s55"><Data ss:Type="Number">0.388436031</Data></Cell><Cell ss:StyleID="s55"><Data ss:Type="Number">1.5203835</Data></Cell><Cell ss:StyleID="s55"><Data ss:Type="String">ENSMUST00000128888</Data></Cell></Row><Row><Cell ss:StyleID="s55"><Data ss:Type="String">MM9LINCRNAEXON11909-_P1</Data></Cell><Cell ss:StyleID="s55"><Data ss:Type="Number">0.01009076987</Data></Cell><Cell ss:StyleID="s55"><Data ss:Type="Number">0.306323935</Data></Cell><Cell ss:StyleID="s55"><Data ss:Type="Number">1.5201106</Data></Cell><Cell ss:StyleID="s55"><Data ss:Type="String">MM9LINCRNAEXON11909-</Data></Cell></Row><Row><Cell ss:StyleID="s55"><Data ss:Type="String">ASMM9PARTA000537</Data></Cell><Cell ss:StyleID="s55"><Data ss:Type="Number">0.00271828686</Data></Cell><Cell ss:StyleID="s55"><Data ss:Type="Number">0.238617755</Data></Cell><Cell ss:StyleID="s55"><Data ss:Type="Number">1.5187596</Data></Cell><Cell ss:StyleID="s55"><Data ss:Type="String">AK009626</Data></Cell></Row><Row><Cell ss:StyleID="s55"><Data ss:Type="String">ASMM9PARTA011890</Data></Cell><Cell ss:StyleID="s55"><Data ss:Type="Number">0.0016850655</Data></Cell><Cell ss:StyleID="s55"><Data ss:Type="Number">0.233614806</Data></Cell><Cell ss:StyleID="s55"><Data ss:Type="Number">1.5183019</Data></Cell><Cell ss:StyleID="s55"><Data ss:Type="String">ENSMUST00000119836</Data></Cell></Row><Row><Cell ss:StyleID="s55"><Data ss:Type="String">ASMM9PARTA017073</Data></Cell><Cell ss:StyleID="s55"><Data ss:Type="Number">0.02167177645</Data></Cell><Cell ss:StyleID="s55"><Data ss:Type="Number">0.359580477</Data></Cell><Cell ss:StyleID="s55"><Data ss:Type="Number">1.5181188</Data></Cell><Cell ss:StyleID="s55"><Data ss:Type="String">ENSMUST00000148180</Data></Cell></Row><Row><Cell ss:StyleID="s55"><Data ss:Type="String">ASMM9PARTA017073</Data></Cell><Cell ss:StyleID="s55"><Data ss:Type="Number">0.02167177645</Data></Cell><Cell ss:StyleID="s55"><Data ss:Type="Number">0.359580477</Data></Cell><Cell ss:StyleID="s55"><Data ss:Type="Number">1.5181188</Data></Cell><Cell ss:StyleID="s55"><Data ss:Type="String">ENSMUST00000148180</Data></Cell></Row><Row><Cell ss:StyleID="s55"><Data ss:Type="String">ASMM9PARTA008844</Data></Cell><Cell ss:StyleID="s55"><Data ss:Type="Number">0.00856404262</Data></Cell><Cell ss:StyleID="s55"><Data ss:Type="Number">0.298943491</Data></Cell><Cell ss:StyleID="s55"><Data ss:Type="Number">1.5181125</Data></Cell><Cell ss:StyleID="s55"><Data ss:Type="String">BC053715</Data></Cell></Row><Row><Cell ss:StyleID="s55"><Data ss:Type="String">ASMM9PARTA051590</Data></Cell><Cell ss:StyleID="s55"><Data ss:Type="Number">0.01315229583</Data></Cell><Cell ss:StyleID="s55"><Data ss:Type="Number">0.315524101</Data></Cell><Cell ss:StyleID="s55"><Data ss:Type="Number">1.5174249</Data></Cell><Cell ss:StyleID="s55"><Data ss:Type="String">uc009vam.1</Data></Cell></Row><Row><Cell ss:StyleID="s55"><Data ss:Type="String">AK033774_P1</Data></Cell><Cell ss:StyleID="s55"><Data ss:Type="Number">0.01289588971</Data></Cell><Cell ss:StyleID="s55"><Data ss:Type="Number">0.315524101</Data></Cell><Cell ss:StyleID="s55"><Data ss:Type="Number">1.5167172</Data></Cell><Cell ss:StyleID="s55"><Data ss:Type="String">AK033774</Data></Cell></Row><Row><Cell ss:StyleID="s55"><Data ss:Type="String">humanlincRNA1518-_P1</Data></Cell><Cell ss:StyleID="s55"><Data ss:Type="Number">0.01255429938</Data></Cell><Cell ss:StyleID="s55"><Data ss:Type="Number">0.313846755</Data></Cell><Cell ss:StyleID="s55"><Data ss:Type="Number">1.516094</Data></Cell><Cell ss:StyleID="s55"><Data ss:Type="String">humanlincRNA1518-</Data></Cell></Row><Row><Cell ss:StyleID="s55"><Data ss:Type="String">ASMM9PARTA047620</Data></Cell><Cell ss:StyleID="s55"><Data ss:Type="Number">0.03054780738</Data></Cell><Cell ss:StyleID="s55"><Data ss:Type="Number">0.389693929</Data></Cell><Cell ss:StyleID="s55"><Data ss:Type="Number">1.5153313</Data></Cell><Cell ss:StyleID="s55"><Data ss:Type="String">uc007sbu.1</Data></Cell></Row><Row><Cell ss:StyleID="s55"><Data ss:Type="String">AK014388_P1</Data></Cell><Cell ss:StyleID="s55"><Data ss:Type="Number">0.00483086224</Data></Cell><Cell ss:StyleID="s55"><Data ss:Type="Number">0.267092926</Data></Cell><Cell ss:StyleID="s55"><Data ss:Type="Number">1.5153225</Data></Cell><Cell ss:StyleID="s55"><Data ss:Type="String">AK014388</Data></Cell></Row><Row><Cell ss:StyleID="s55"><Data ss:Type="String">ASMM9PARTA048536</Data></Cell><Cell ss:StyleID="s55"><Data ss:Type="Number">0.03365954976</Data></Cell><Cell ss:StyleID="s55"><Data ss:Type="Number">0.399168736</Data></Cell><Cell ss:StyleID="s55"><Data ss:Type="Number">1.5151982</Data></Cell><Cell ss:StyleID="s55"><Data ss:Type="String">uc008ahz.1</Data></Cell></Row><Row><Cell ss:StyleID="s55"><Data ss:Type="String">ASMM9PARTA009938</Data></Cell><Cell ss:StyleID="s55"><Data ss:Type="Number">0.01352630319</Data></Cell><Cell ss:StyleID="s55"><Data ss:Type="Number">0.318319497</Data></Cell><Cell ss:StyleID="s55"><Data ss:Type="Number">1.5151892</Data></Cell><Cell ss:StyleID="s55"><Data ss:Type="String">ENSMUST00000099211</Data></Cell></Row><Row><Cell ss:StyleID="s55"><Data ss:Type="String">ASMM9PARTA018238</Data></Cell><Cell ss:StyleID="s55"><Data ss:Type="Number">0.02454667367</Data></Cell><Cell ss:StyleID="s55"><Data ss:Type="Number">0.370986911</Data></Cell><Cell ss:StyleID="s55"><Data ss:Type="Number">1.515187</Data></Cell><Cell ss:StyleID="s55"><Data ss:Type="String">ENSMUST00000158423</Data></Cell></Row><Row><Cell ss:StyleID="s55"><Data ss:Type="String">ASMM9PARTA012798</Data></Cell><Cell ss:StyleID="s55"><Data ss:Type="Number">0.00114596043</Data></Cell><Cell ss:StyleID="s55"><Data ss:Type="Number">0.213076232</Data></Cell><Cell ss:StyleID="s55"><Data ss:Type="Number">1.5139141</Data></Cell><Cell ss:StyleID="s55"><Data ss:Type="String">ENSMUST00000120905</Data></Cell></Row><Row><Cell ss:StyleID="s55"><Data ss:Type="String">ASMM9PARTA005218</Data></Cell><Cell ss:StyleID="s55"><Data ss:Type="Number">0.04721323344</Data></Cell><Cell ss:StyleID="s55"><Data ss:Type="Number">0.430292747</Data></Cell><Cell ss:StyleID="s55"><Data ss:Type="Number">1.5129497</Data></Cell><Cell ss:StyleID="s55"><Data ss:Type="String">AK082258</Data></Cell></Row><Row><Cell ss:StyleID="s55"><Data ss:Type="String">ASMM9PARTA010091</Data></Cell><Cell ss:StyleID="s55"><Data ss:Type="Number">0.000924755</Data></Cell><Cell ss:StyleID="s55"><Data ss:Type="Number">0.211343091</Data></Cell><Cell ss:StyleID="s55"><Data ss:Type="Number">1.5125523</Data></Cell><Cell ss:StyleID="s55"><Data ss:Type="String">ENSMUST00000095005</Data></Cell></Row><Row><Cell ss:StyleID="s55"><Data ss:Type="String">ASMM9PARTA045453</Data></Cell><Cell ss:StyleID="s55"><Data ss:Type="Number">0.02237590313</Data></Cell><Cell ss:StyleID="s55"><Data ss:Type="Number">0.361314903</Data></Cell><Cell ss:StyleID="s55"><Data ss:Type="Number">1.5118181</Data></Cell><Cell ss:StyleID="s55"><Data ss:Type="String">NR_027809</Data></Cell></Row><Row><Cell ss:StyleID="s55"><Data ss:Type="String">ASMM9PARTA045453</Data></Cell><Cell ss:StyleID="s55"><Data ss:Type="Number">0.02237590313</Data></Cell><Cell ss:StyleID="s55"><Data ss:Type="Number">0.361314903</Data></Cell><Cell ss:StyleID="s55"><Data ss:Type="Number">1.5118181</Data></Cell><Cell ss:StyleID="s55"><Data ss:Type="String">NR_027809</Data></Cell></Row><Row><Cell ss:StyleID="s55"><Data ss:Type="String">ASMM9PARTA051190</Data></Cell><Cell ss:StyleID="s55"><Data ss:Type="Number">0.00103070057</Data></Cell><Cell ss:StyleID="s55"><Data ss:Type="Number">0.211343091</Data></Cell><Cell ss:StyleID="s55"><Data ss:Type="Number">1.5093914</Data></Cell><Cell ss:StyleID="s55"><Data ss:Type="String">uc009nsi.1</Data></Cell></Row><Row><Cell ss:StyleID="s55"><Data ss:Type="String">ASMM9PARTA051190</Data></Cell><Cell ss:StyleID="s55"><Data ss:Type="Number">0.00103070057</Data></Cell><Cell ss:StyleID="s55"><Data ss:Type="Number">0.211343091</Data></Cell><Cell ss:StyleID="s55"><Data ss:Type="Number">1.5093914</Data></Cell><Cell ss:StyleID="s55"><Data ss:Type="String">uc009nsi.1</Data></Cell></Row><Row><Cell ss:StyleID="s55"><Data ss:Type="String">ASMM9PARTA002673</Data></Cell><Cell ss:StyleID="s55"><Data ss:Type="Number">0.00971892595</Data></Cell><Cell ss:StyleID="s55"><Data ss:Type="Number">0.305421273</Data></Cell><Cell ss:StyleID="s55"><Data ss:Type="Number">1.5091905</Data></Cell><Cell ss:StyleID="s55"><Data ss:Type="String">AK036941</Data></Cell></Row><Row><Cell ss:StyleID="s55"><Data ss:Type="String">MM9LINCRNAEXON10899-_P1</Data></Cell><Cell ss:StyleID="s55"><Data ss:Type="Number">0.03751702833</Data></Cell><Cell ss:StyleID="s55"><Data ss:Type="Number">0.409359993</Data></Cell><Cell ss:StyleID="s55"><Data ss:Type="Number">1.5081066</Data></Cell><Cell ss:StyleID="s55"><Data ss:Type="String">MM9LINCRNAEXON10899-</Data></Cell></Row><Row><Cell ss:StyleID="s55"><Data ss:Type="String">ASMM9PARTA013952</Data></Cell><Cell ss:StyleID="s55"><Data ss:Type="Number">0.02976850965</Data></Cell><Cell ss:StyleID="s55"><Data ss:Type="Number">0.388436031</Data></Cell><Cell ss:StyleID="s55"><Data ss:Type="Number">1.5081053</Data></Cell><Cell ss:StyleID="s55"><Data ss:Type="String">ENSMUST00000124392</Data></Cell></Row><Row><Cell ss:StyleID="s55"><Data ss:Type="String">ASMM9PARTA013952</Data></Cell><Cell ss:StyleID="s55"><Data ss:Type="Number">0.02976850965</Data></Cell><Cell ss:StyleID="s55"><Data ss:Type="Number">0.388436031</Data></Cell><Cell ss:StyleID="s55"><Data ss:Type="Number">1.5081053</Data></Cell><Cell ss:StyleID="s55"><Data ss:Type="String">ENSMUST00000124392</Data></Cell></Row><Row><Cell ss:StyleID="s55"><Data ss:Type="String">ASMM9PARTA013952</Data></Cell><Cell ss:StyleID="s55"><Data ss:Type="Number">0.02976850965</Data></Cell><Cell ss:StyleID="s55"><Data ss:Type="Number">0.388436031</Data></Cell><Cell ss:StyleID="s55"><Data ss:Type="Number">1.5081053</Data></Cell><Cell ss:StyleID="s55"><Data ss:Type="String">ENSMUST00000124392</Data></Cell></Row><Row><Cell ss:StyleID="s55"><Data ss:Type="String">ASMM9PARTA013952</Data></Cell><Cell ss:StyleID="s55"><Data ss:Type="Number">0.02976850965</Data></Cell><Cell ss:StyleID="s55"><Data ss:Type="Number">0.388436031</Data></Cell><Cell ss:StyleID="s55"><Data ss:Type="Number">1.5081053</Data></Cell><Cell ss:StyleID="s55"><Data ss:Type="String">ENSMUST00000124392</Data></Cell></Row><Row><Cell ss:StyleID="s55"><Data ss:Type="String">ASMM9PARTA016207</Data></Cell><Cell ss:StyleID="s55"><Data ss:Type="Number">0.02529749396</Data></Cell><Cell ss:StyleID="s55"><Data ss:Type="Number">0.373044516</Data></Cell><Cell ss:StyleID="s55"><Data ss:Type="Number">1.5072148</Data></Cell><Cell ss:StyleID="s55"><Data ss:Type="String">ENSMUST00000142871</Data></Cell></Row><Row><Cell ss:StyleID="s55"><Data ss:Type="String">ASMM9PARTA017067</Data></Cell><Cell ss:StyleID="s55"><Data ss:Type="Number">0.00804041209</Data></Cell><Cell ss:StyleID="s55"><Data ss:Type="Number">0.295288172</Data></Cell><Cell ss:StyleID="s55"><Data ss:Type="Number">1.5071235</Data></Cell><Cell ss:StyleID="s55"><Data ss:Type="String">ENSMUST00000154027</Data></Cell></Row><Row><Cell ss:StyleID="s55"><Data ss:Type="String">ASMM9PARTA012359</Data></Cell><Cell ss:StyleID="s55"><Data ss:Type="Number">0.02801288921</Data></Cell><Cell ss:StyleID="s55"><Data ss:Type="Number">0.383181819</Data></Cell><Cell ss:StyleID="s55"><Data ss:Type="Number">1.5051723</Data></Cell><Cell ss:StyleID="s55"><Data ss:Type="String">ENSMUST00000119999</Data></Cell></Row><Row><Cell ss:StyleID="s55"><Data ss:Type="String">ASMM9PARTA019364</Data></Cell><Cell ss:StyleID="s55"><Data ss:Type="Number">0.00097009064</Data></Cell><Cell ss:StyleID="s55"><Data ss:Type="Number">0.211343091</Data></Cell><Cell ss:StyleID="s55"><Data ss:Type="Number">1.5047585</Data></Cell><Cell ss:StyleID="s55"><Data ss:Type="String">ENSMUST00000168516</Data></Cell></Row><Row><Cell ss:StyleID="s55"><Data ss:Type="String">ASMM9PARTA019364</Data></Cell><Cell ss:StyleID="s55"><Data ss:Type="Number">0.00097009064</Data></Cell><Cell ss:StyleID="s55"><Data ss:Type="Number">0.211343091</Data></Cell><Cell ss:StyleID="s55"><Data ss:Type="Number">1.5047585</Data></Cell><Cell ss:StyleID="s55"><Data ss:Type="String">ENSMUST00000168516</Data></Cell></Row><Row><Cell ss:StyleID="s55"><Data ss:Type="String">ASMM9PARTA002033</Data></Cell><Cell ss:StyleID="s55"><Data ss:Type="Number">0.04978797947</Data></Cell><Cell ss:StyleID="s55"><Data ss:Type="Number">0.434803422</Data></Cell><Cell ss:StyleID="s55"><Data ss:Type="Number">1.5043788</Data></Cell><Cell ss:StyleID="s55"><Data ss:Type="String">AK030137</Data></Cell></Row><Row><Cell ss:StyleID="s55"><Data ss:Type="String">ASMM9PARTA013581</Data></Cell><Cell ss:StyleID="s55"><Data ss:Type="Number">0.01148415779</Data></Cell><Cell ss:StyleID="s55"><Data ss:Type="Number">0.308930527</Data></Cell><Cell ss:StyleID="s55"><Data ss:Type="Number">1.5037833</Data></Cell><Cell ss:StyleID="s55"><Data ss:Type="String">ENSMUST00000123269</Data></Cell></Row><Row><Cell ss:StyleID="s55"><Data ss:Type="String">ASMM9PARTA048862</Data></Cell><Cell ss:StyleID="s55"><Data ss:Type="Number">0.03079218278</Data></Cell><Cell ss:StyleID="s55"><Data ss:Type="Number">0.389693929</Data></Cell><Cell ss:StyleID="s55"><Data ss:Type="Number">1.5015335</Data></Cell><Cell ss:StyleID="s55"><Data ss:Type="String">uc008igw.1</Data></Cell></Row><Row><Cell ss:StyleID="s55"><Data ss:Type="String">ASMM9PARTA048862</Data></Cell><Cell ss:StyleID="s55"><Data ss:Type="Number">0.03079218278</Data></Cell><Cell ss:StyleID="s55"><Data ss:Type="Number">0.389693929</Data></Cell><Cell ss:StyleID="s55"><Data ss:Type="Number">1.5015335</Data></Cell><Cell ss:StyleID="s55"><Data ss:Type="String">uc008igw.1</Data></Cell></Row><Row><Cell ss:StyleID="s55"><Data ss:Type="String">ASMM9PARTA048862</Data></Cell><Cell ss:StyleID="s55"><Data ss:Type="Number">0.03079218278</Data></Cell><Cell ss:StyleID="s55"><Data ss:Type="Number">0.389693929</Data></Cell><Cell ss:StyleID="s55"><Data ss:Type="Number">1.5015335</Data></Cell><Cell ss:StyleID="s55"><Data ss:Type="String">uc008igw.1</Data></Cell></Row><Row><Cell ss:StyleID="s55"><Data ss:Type="String">ASMM9PARTA048862</Data></Cell><Cell ss:StyleID="s55"><Data ss:Type="Number">0.03079218278</Data></Cell><Cell ss:StyleID="s55"><Data ss:Type="Number">0.389693929</Data></Cell><Cell ss:StyleID="s55"><Data ss:Type="Number">1.5015335</Data></Cell><Cell ss:StyleID="s55"><Data ss:Type="String">uc008igw.1</Data></Cell></Row><Row><Cell ss:StyleID="s55"><Data ss:Type="String">ASMM9PARTA048862</Data></Cell><Cell ss:StyleID="s55"><Data ss:Type="Number">0.03079218278</Data></Cell><Cell ss:StyleID="s55"><Data ss:Type="Number">0.389693929</Data></Cell><Cell ss:StyleID="s55"><Data ss:Type="Number">1.5015335</Data></Cell><Cell ss:StyleID="s55"><Data ss:Type="String">uc008igw.1</Data></Cell></Row><Row><Cell ss:StyleID="s55"><Data ss:Type="String">ASMM9PARTA048862</Data></Cell><Cell ss:StyleID="s55"><Data ss:Type="Number">0.03079218278</Data></Cell><Cell ss:StyleID="s55"><Data ss:Type="Number">0.389693929</Data></Cell><Cell ss:StyleID="s55"><Data ss:Type="Number">1.5015335</Data></Cell><Cell ss:StyleID="s55"><Data ss:Type="String">uc008igw.1</Data></Cell></Row><Row><Cell ss:StyleID="s55"><Data ss:Type="String">ASMM9PARTA048862</Data></Cell><Cell ss:StyleID="s55"><Data ss:Type="Number">0.03079218278</Data></Cell><Cell ss:StyleID="s55"><Data ss:Type="Number">0.389693929</Data></Cell><Cell ss:StyleID="s55"><Data ss:Type="Number">1.5015335</Data></Cell><Cell ss:StyleID="s55"><Data ss:Type="String">uc008igw.1</Data></Cell></Row><Row><Cell ss:StyleID="s55"><Data ss:Type="String">ASMM9PARTA048862</Data></Cell><Cell ss:StyleID="s55"><Data ss:Type="Number">0.03079218278</Data></Cell><Cell ss:StyleID="s55"><Data ss:Type="Number">0.389693929</Data></Cell><Cell ss:StyleID="s55"><Data ss:Type="Number">1.5015335</Data></Cell><Cell ss:StyleID="s55"><Data ss:Type="String">uc008igw.1</Data></Cell></Row><Row><Cell ss:StyleID="s55"><Data ss:Type="String">AK011498_P1</Data></Cell><Cell ss:StyleID="s55"><Data ss:Type="Number">0.00860117805</Data></Cell><Cell ss:StyleID="s55"><Data ss:Type="Number">0.298943491</Data></Cell><Cell ss:StyleID="s55"><Data ss:Type="Number">1.5013139</Data></Cell><Cell ss:StyleID="s55"><Data ss:Type="String">AK011498</Data></Cell></Row><Row><Cell ss:StyleID="s55"><Data ss:Type="String">ASMM9PARTA007313</Data></Cell><Cell ss:StyleID="s55"><Data ss:Type="Number">0.02132773649</Data></Cell><Cell ss:StyleID="s55"><Data ss:Type="Number">0.358256957</Data></Cell><Cell ss:StyleID="s55"><Data ss:Type="Number">1.5010516</Data></Cell><Cell ss:StyleID="s55"><Data ss:Type="String">AK140385</Data></Cell></Row><Row><Cell ss:StyleID="s55"><Data ss:Type="String">ASMM9PARTA007313</Data></Cell><Cell ss:StyleID="s55"><Data ss:Type="Number">0.02132773649</Data></Cell><Cell ss:StyleID="s55"><Data ss:Type="Number">0.358256957</Data></Cell><Cell ss:StyleID="s55"><Data ss:Type="Number">1.5010516</Data></Cell><Cell ss:StyleID="s55"><Data ss:Type="String">AK140385</Data></Cell></Row><Row><Cell ss:StyleID="s55"><Data ss:Type="String">ASMM9PARTA010188</Data></Cell><Cell ss:StyleID="s55"><Data ss:Type="Number">0.00097864312</Data></Cell><Cell ss:StyleID="s55"><Data ss:Type="Number">0.211343091</Data></Cell><Cell ss:StyleID="s55"><Data ss:Type="Number">1.50095</Data></Cell><Cell ss:StyleID="s55"><Data ss:Type="String">ENSMUST00000097319</Data></Cell></Row><Row><Cell ss:StyleID="s55"><Data ss:Type="String">AK090059_P1</Data></Cell><Cell ss:StyleID="s55"><Data ss:Type="Number">0.00620814993</Data></Cell><Cell ss:StyleID="s55"><Data ss:Type="Number">0.280988722</Data></Cell><Cell ss:StyleID="s55"><Data ss:Type="Number">1.5008754</Data></Cell><Cell ss:StyleID="s55"><Data ss:Type="String">AK090059</Data></Cell></Row><Row><Cell ss:StyleID="s55"><Data ss:Type="String">ASMM9PARTA049092</Data></Cell><Cell ss:StyleID="s55"><Data ss:Type="Number">0.02704685565</Data></Cell><Cell ss:StyleID="s55"><Data ss:Type="Number">0.379507802</Data></Cell><Cell ss:StyleID="s55"><Data ss:Type="Number">1.5008065</Data></Cell><Cell ss:StyleID="s55"><Data ss:Type="String">uc008kbg.1</Data></Cell></Row><Row><Cell ss:StyleID="s55"><Data ss:Type="String">ASMM9PARTA003890</Data></Cell><Cell ss:StyleID="s55"><Data ss:Type="Number">0.02238154261</Data></Cell><Cell ss:StyleID="s55"><Data ss:Type="Number">0.361314903</Data></Cell><Cell ss:StyleID="s55"><Data ss:Type="Number">1.5006505</Data></Cell><Cell ss:StyleID="s55"><Data ss:Type="String">AK047092</Data></Cell></Row></Table><WorksheetOptions xmlns="urn:schemas-microsoft-com:office:excel"><PageSetup><Layout x:CenterHorizontal="1" x:StartPageNumber="1"/><Header x:Data="&amp;C&amp;P" x:Margin="0.1"/><Footer x:Data="&amp;C&amp;F" x:Margin="0.1"/><PageMargins x:Left="0.3" x:Right="0.3" x:Top="0.609722222222222" x:Bottom="0.369444444444444"/></PageSetup><Print><ValidPrinterInfo/><LeftToRight/><PaperSizeIndex>9</PaperSizeIndex><HorizontalResolution>300</HorizontalResolution><VerticalResolution>300</VerticalResolution></Print><Selected/><TopRowVisible>620</TopRowVisible><LeftColumnVisible>1</LeftColumnVisible><Panes><Pane><Number>3</Number><ActiveRow>0</ActiveRow><ActiveCol>3</ActiveCol><RangeSelection>R1C4</RangeSelection></Pane></Panes><ProtectObjects>False</ProtectObjects><ProtectScenarios>False</ProtectScenarios></WorksheetOptions></Worksheet></Workbook>
