# Supplementary material for: Identification of MyoD-Responsive Transcripts Reveals a Novel Long Non-coding RNA (lncRNA-AK143003) that Negatively Regulates Myoblast Differentiation
Source: Sci Rep. 2017 Jun 6;7:2828. doi: 10.1038/s41598-017-03071-7 (PMC5460278; doi:10.1038/s41598-017-03071-7)
Supplement: Supplementary file 3 — Supplementary Table 2 [file 41598_2017_3071_MOESM3_ESM.xml]

<?xml version="1.0" encoding="UTF-8"?>
<?mso-application progid="Excel.Sheet"?><Workbook xmlns:o="urn:schemas-microsoft-com:office:office" xmlns:x="urn:schemas-microsoft-com:office:excel" xmlns:html="http://www.w3.org/TR/REC-html40" xmlns:ss="urn:schemas-microsoft-com:office:spreadsheet" xmlns:dt="uuid:C2F41010-65B3-11d1-A29F-00AA00C14882"><DocumentProperties xmlns="urn:schemas-microsoft-com:office:office"><LastAuthor>guoyiwen</LastAuthor><Created>2017-02-15T17:24:38Z</Created><LastSaved>2017-02-15T17:31:11Z</LastSaved></DocumentProperties><CustomDocumentProperties xmlns="urn:schemas-microsoft-com:office:office"><KSOProductBuildVer dt:dt="string">2052-10.1.0.6030</KSOProductBuildVer></CustomDocumentProperties><ExcelWorkbook xmlns="urn:schemas-microsoft-com:office:excel"><WindowWidth>20385</WindowWidth><WindowHeight>8520</WindowHeight><ActiveSheet>1</ActiveSheet><ProtectStructure>False</ProtectStructure><ProtectWindows>False</ProtectWindows></ExcelWorkbook><Styles><Style ss:ID="s42" ss:Name="40% - 强调文字颜色 4"><Font ss:FontName="宋体" x:CharSet="134" ss:Size="11" ss:Color="#000000"/><Interior ss:Color="#CCC0DA" ss:Pattern="Solid"/></Style><Style ss:ID="s40" ss:Name="强调文字颜色 4"><Font ss:FontName="宋体" x:CharSet="134" ss:Size="11" ss:Color="#FFFFFF"/><Interior ss:Color="#8064A2" ss:Pattern="Solid"/></Style><Style ss:ID="s33" ss:Name="20% - 强调文字颜色 5"><Font ss:FontName="宋体" x:CharSet="134" ss:Size="11" ss:Color="#000000"/><Interior ss:Color="#DAEEF3" ss:Pattern="Solid"/></Style><Style ss:ID="s20" ss:Name="标题 2"><Borders><Border ss:Position="Bottom" ss:LineStyle="Continuous" ss:Weight="3" ss:Color="#A7BFDE"/></Borders><Font ss:FontName="宋体" x:CharSet="134" ss:Size="13" ss:Color="#1F497D" ss:Bold="1"/></Style><Style ss:ID="s16" ss:Name="警告文本"><Font ss:FontName="宋体" x:CharSet="134" ss:Size="11" ss:Color="#FF0000"/></Style><Style ss:ID="s1" ss:Name="货币[0]"><NumberFormat ss:Format="_ &quot;￥&quot;* #,##0_ ;_ &quot;￥&quot;* \-#,##0_ ;_ &quot;￥&quot;* &quot;-&quot;_ ;_ @_ "/></Style><Style ss:ID="s3" ss:Name="输入"><Borders><Border ss:Position="Bottom" ss:LineStyle="Continuous" ss:Weight="1" ss:Color="#7F7F7F"/><Border ss:Position="Left" ss:LineStyle="Continuous" ss:Weight="1" ss:Color="#7F7F7F"/><Border ss:Position="Right" ss:LineStyle="Continuous" ss:Weight="1" ss:Color="#7F7F7F"/><Border ss:Position="Top" ss:LineStyle="Continuous" ss:Weight="1" ss:Color="#7F7F7F"/></Borders><Font ss:FontName="宋体" x:CharSet="134" ss:Size="11" ss:Color="#3F3F76"/><Interior ss:Color="#FFCC99" ss:Pattern="Solid"/></Style><Style ss:ID="s8" ss:Name="千位分隔"><NumberFormat ss:Format="_ * #,##0.00_ ;_ * \-#,##0.00_ ;_ * &quot;-&quot;??_ ;_ @_ "/></Style><Style ss:ID="s45" ss:Name="60% - 强调文字颜色 5"><Font ss:FontName="宋体" x:CharSet="134" ss:Size="11" ss:Color="#FFFFFF"/><Interior ss:Color="#92CDDC" ss:Pattern="Solid"/></Style><Style ss:ID="s38" ss:Name="40% - 强调文字颜色 2"><Font ss:FontName="宋体" x:CharSet="134" ss:Size="11" ss:Color="#000000"/><Interior ss:Color="#E6B8B7" ss:Pattern="Solid"/></Style><Style ss:ID="s22" ss:Name="标题 3"><Borders><Border ss:Position="Bottom" ss:LineStyle="Continuous" ss:Weight="2" ss:Color="#95B3D7"/></Borders><Font ss:FontName="宋体" x:CharSet="134" ss:Size="11" ss:Color="#1F497D" ss:Bold="1"/></Style><Style ss:ID="s19" ss:Name="标题 1"><Borders><Border ss:Position="Bottom" ss:LineStyle="Continuous" ss:Weight="3" ss:Color="#4F81BD"/></Borders><Font ss:FontName="宋体" x:CharSet="134" ss:Size="15" ss:Color="#1F497D" ss:Bold="1"/></Style><Style ss:ID="s13" ss:Name="注释"><Borders><Border ss:Position="Bottom" ss:LineStyle="Continuous" ss:Weight="1" ss:Color="#B2B2B2"/><Border ss:Position="Left" ss:LineStyle="Continuous" ss:Weight="1" ss:Color="#B2B2B2"/><Border ss:Position="Right" ss:LineStyle="Continuous" ss:Weight="1" ss:Color="#B2B2B2"/><Border ss:Position="Top" ss:LineStyle="Continuous" ss:Weight="1" ss:Color="#B2B2B2"/></Borders><Interior ss:Color="#FFFFCC" ss:Pattern="Solid"/></Style><Style ss:ID="Default" ss:Name="Normal"><Font ss:FontName="Times New Roman" x:CharSet="0" x:Family="Roman" ss:Size="10"/></Style><Style ss:ID="s5" ss:Name="千位分隔[0]"><NumberFormat ss:Format="_ * #,##0_ ;_ * \-#,##0_ ;_ * &quot;-&quot;_ ;_ @_ "/></Style><Style ss:ID="s7" ss:Name="差"><Font ss:FontName="宋体" x:CharSet="134" ss:Size="11" ss:Color="#9C0006"/><Interior ss:Color="#FFC7CE" ss:Pattern="Solid"/></Style><Style ss:ID="s48" ss:Name="60% - 强调文字颜色 6"><Font ss:FontName="宋体" x:CharSet="134" ss:Size="11" ss:Color="#FFFFFF"/><Interior ss:Color="#FABF8F" ss:Pattern="Solid"/></Style><Style ss:ID="s46" ss:Name="强调文字颜色 6"><Font ss:FontName="宋体" x:CharSet="134" ss:Size="11" ss:Color="#FFFFFF"/><Interior ss:Color="#F79646" ss:Pattern="Solid"/></Style><Style ss:ID="s25" ss:Name="计算"><Borders><Border ss:Position="Bottom" ss:LineStyle="Continuous" ss:Weight="1" ss:Color="#7F7F7F"/><Border ss:Position="Left" ss:LineStyle="Continuous" ss:Weight="1" ss:Color="#7F7F7F"/><Border ss:Position="Right" ss:LineStyle="Continuous" ss:Weight="1" ss:Color="#7F7F7F"/><Border ss:Position="Top" ss:LineStyle="Continuous" ss:Weight="1" ss:Color="#7F7F7F"/></Borders><Font ss:FontName="宋体" x:CharSet="134" ss:Size="11" ss:Color="#FA7D00" ss:Bold="1"/><Interior ss:Color="#F2F2F2" ss:Pattern="Solid"/></Style><Style ss:ID="s24" ss:Name="输出"><Borders><Border ss:Position="Bottom" ss:LineStyle="Continuous" ss:Weight="1" ss:Color="#3F3F3F"/><Border ss:Position="Left" ss:LineStyle="Continuous" ss:Weight="1" ss:Color="#3F3F3F"/><Border ss:Position="Right" ss:LineStyle="Continuous" ss:Weight="1" ss:Color="#3F3F3F"/><Border ss:Position="Top" ss:LineStyle="Continuous" ss:Weight="1" ss:Color="#3F3F3F"/></Borders><Font ss:FontName="宋体" x:CharSet="134" ss:Size="11" ss:Color="#3F3F3F" ss:Bold="1"/><Interior ss:Color="#F2F2F2" ss:Pattern="Solid"/></Style><Style ss:ID="s18" ss:Name="解释性文本"><Font ss:FontName="宋体" x:CharSet="134" ss:Size="11" ss:Color="#7F7F7F" ss:Italic="1"/></Style><Style ss:ID="s12" ss:Name="已访问的超链接"><Font ss:FontName="宋体" x:CharSet="0" ss:Size="11" ss:Color="#800080" ss:Underline="Single"/></Style><Style ss:ID="s11" ss:Name="百分比"><NumberFormat ss:Format="0%"/></Style><Style ss:ID="s6" ss:Name="40% - 强调文字颜色 3"><Font ss:FontName="宋体" x:CharSet="134" ss:Size="11" ss:Color="#000000"/><Interior ss:Color="#D8E4BC" ss:Pattern="Solid"/></Style><Style ss:ID="s41" ss:Name="20% - 强调文字颜色 4"><Font ss:FontName="宋体" x:CharSet="134" ss:Size="11" ss:Color="#000000"/><Interior ss:Color="#E4DFEC" ss:Pattern="Solid"/></Style><Style ss:ID="s37" ss:Name="20% - 强调文字颜色 2"><Font ss:FontName="宋体" x:CharSet="134" ss:Size="11" ss:Color="#000000"/><Interior ss:Color="#F2DCDB" ss:Pattern="Solid"/></Style><Style ss:ID="s34" ss:Name="强调文字颜色 1"><Font ss:FontName="宋体" x:CharSet="134" ss:Size="11" ss:Color="#FFFFFF"/><Interior ss:Color="#4F81BD" ss:Pattern="Solid"/></Style><Style ss:ID="s27" ss:Name="20% - 强调文字颜色 6"><Font ss:FontName="宋体" x:CharSet="134" ss:Size="11" ss:Color="#000000"/><Interior ss:Color="#FDE9D9" ss:Pattern="Solid"/></Style><Style ss:ID="s17" ss:Name="标题"><Font ss:FontName="宋体" x:CharSet="134" ss:Size="18" ss:Color="#1F497D" ss:Bold="1"/></Style><Style ss:ID="s10" ss:Name="超链接"><Font ss:FontName="宋体" x:CharSet="0" ss:Size="11" ss:Color="#0000FF" ss:Underline="Single"/></Style><Style ss:ID="s4" ss:Name="货币"><NumberFormat ss:Format="_ &quot;￥&quot;* #,##0.00_ ;_ &quot;￥&quot;* \-#,##0.00_ ;_ &quot;￥&quot;* &quot;-&quot;??_ ;_ @_ "/></Style><Style ss:ID="s30" ss:Name="汇总"><Borders><Border ss:Position="Bottom" ss:LineStyle="Double" ss:Weight="3" ss:Color="#4F81BD"/><Border ss:Position="Top" ss:LineStyle="Continuous" ss:Weight="1" ss:Color="#4F81BD"/></Borders><Font ss:FontName="宋体" x:CharSet="134" ss:Size="11" ss:Color="#000000" ss:Bold="1"/></Style><Style ss:ID="s28" ss:Name="强调文字颜色 2"><Font ss:FontName="宋体" x:CharSet="134" ss:Size="11" ss:Color="#FFFFFF"/><Interior ss:Color="#C0504D" ss:Pattern="Solid"/></Style><Style ss:ID="s23" ss:Name="60% - 强调文字颜色 4"><Font ss:FontName="宋体" x:CharSet="134" ss:Size="11" ss:Color="#FFFFFF"/><Interior ss:Color="#B1A0C7" ss:Pattern="Solid"/></Style><Style ss:ID="s2" ss:Name="20% - 强调文字颜色 3"><Font ss:FontName="宋体" x:CharSet="134" ss:Size="11" ss:Color="#000000"/><Interior ss:Color="#EBF1DE" ss:Pattern="Solid"/></Style><Style ss:ID="s44" ss:Name="40% - 强调文字颜色 5"><Font ss:FontName="宋体" x:CharSet="134" ss:Size="11" ss:Color="#000000"/><Interior ss:Color="#B7DEE8" ss:Pattern="Solid"/></Style><Style ss:ID="s39" ss:Name="强调文字颜色 3"><Font ss:FontName="宋体" x:CharSet="134" ss:Size="11" ss:Color="#FFFFFF"/><Interior ss:Color="#9BBB59" ss:Pattern="Solid"/></Style><Style ss:ID="s32" ss:Name="适中"><Font ss:FontName="宋体" x:CharSet="134" ss:Size="11" ss:Color="#9C6500"/><Interior ss:Color="#FFEB9C" ss:Pattern="Solid"/></Style><Style ss:ID="s31" ss:Name="好"><Font ss:FontName="宋体" x:CharSet="134" ss:Size="11" ss:Color="#006100"/><Interior ss:Color="#C6EFCE" ss:Pattern="Solid"/></Style><Style ss:ID="s9" ss:Name="60% - 强调文字颜色 3"><Font ss:FontName="宋体" x:CharSet="134" ss:Size="11" ss:Color="#FFFFFF"/><Interior ss:Color="#C4D79B" ss:Pattern="Solid"/></Style><Style ss:ID="s47" ss:Name="40% - 强调文字颜色 6"><Font ss:FontName="宋体" x:CharSet="134" ss:Size="11" ss:Color="#000000"/><Interior ss:Color="#FCD5B4" ss:Pattern="Solid"/></Style><Style ss:ID="s43" ss:Name="强调文字颜色 5"><Font ss:FontName="宋体" x:CharSet="134" ss:Size="11" ss:Color="#FFFFFF"/><Interior ss:Color="#4BACC6" ss:Pattern="Solid"/></Style><Style ss:ID="s29" ss:Name="链接单元格"><Borders><Border ss:Position="Bottom" ss:LineStyle="Double" ss:Weight="3" ss:Color="#FF8001"/></Borders><Font ss:FontName="宋体" x:CharSet="134" ss:Size="11" ss:Color="#FA7D00"/></Style><Style ss:ID="s15" ss:Name="标题 4"><Font ss:FontName="宋体" x:CharSet="134" ss:Size="11" ss:Color="#1F497D" ss:Bold="1"/></Style><Style ss:ID="s14" ss:Name="60% - 强调文字颜色 2"><Font ss:FontName="宋体" x:CharSet="134" ss:Size="11" ss:Color="#FFFFFF"/><Interior ss:Color="#DA9694" ss:Pattern="Solid"/></Style><Style ss:ID="s36" ss:Name="40% - 强调文字颜色 1"><Font ss:FontName="宋体" x:CharSet="134" ss:Size="11" ss:Color="#000000"/><Interior ss:Color="#B8CCE4" ss:Pattern="Solid"/></Style><Style ss:ID="s35" ss:Name="20% - 强调文字颜色 1"><Font ss:FontName="宋体" x:CharSet="134" ss:Size="11" ss:Color="#000000"/><Interior ss:Color="#DCE6F1" ss:Pattern="Solid"/></Style><Style ss:ID="s26" ss:Name="检查单元格"><Borders><Border ss:Position="Bottom" ss:LineStyle="Double" ss:Weight="3" ss:Color="#3F3F3F"/><Border ss:Position="Left" ss:LineStyle="Double" ss:Weight="3" ss:Color="#3F3F3F"/><Border ss:Position="Right" ss:LineStyle="Double" ss:Weight="3" ss:Color="#3F3F3F"/><Border ss:Position="Top" ss:LineStyle="Double" ss:Weight="3" ss:Color="#3F3F3F"/></Borders><Font ss:FontName="宋体" x:CharSet="134" ss:Size="11" ss:Color="#FFFFFF" ss:Bold="1"/><Interior ss:Color="#A5A5A5" ss:Pattern="Solid"/></Style><Style ss:ID="s21" ss:Name="60% - 强调文字颜色 1"><Font ss:FontName="宋体" x:CharSet="134" ss:Size="11" ss:Color="#FFFFFF"/><Interior ss:Color="#95B3D7" ss:Pattern="Solid"/></Style><Style ss:ID="s49" ss:Name="常规 2"><Alignment ss:Vertical="Bottom"/><Borders/><Font ss:FontName="Arial" x:CharSet="0" x:Family="Swiss" ss:Size="10"/><Interior/><NumberFormat/><Protection/></Style><Style ss:ID="s50" ss:Name="常规 3"><Font ss:FontName="Arial" x:CharSet="0" x:Family="Swiss" ss:Size="10"/></Style><Style ss:ID="s51" ss:Name="常规 4"><Font ss:FontName="Arial" x:CharSet="0" x:Family="Swiss" ss:Size="10"/></Style><Style ss:ID="s52" ss:Name="常规 5"><Font ss:FontName="Arial" x:CharSet="0" x:Family="Swiss" ss:Size="10"/></Style><Style ss:ID="s53"/><Style ss:ID="s54"><Alignment ss:Horizontal="Center" ss:Vertical="Bottom"/><Borders/><Font ss:FontName="Times New Roman" x:CharSet="0" x:Family="Roman" ss:Size="10" ss:Bold="1"/><Interior/><Protection/></Style><Style ss:ID="s55"><Alignment ss:Horizontal="Left" ss:Vertical="Bottom"/><Borders/><Font ss:FontName="Times New Roman" x:CharSet="0" x:Family="Roman" ss:Size="10"/><Interior/><Protection/></Style></Styles><Worksheet ss:Name="up_test_vs_control"><Table ss:ExpandedColumnCount="5" ss:ExpandedRowCount="149" x:FullColumns="1" x:FullRows="1" ss:DefaultColumnWidth="42" ss:DefaultRowHeight="12.75"><Column ss:Index="1" ss:StyleID="s53" ss:AutoFitWidth="0" ss:Width="70.65" ss:Span="4"/><Row><Cell ss:StyleID="s54"><Data ss:Type="String">ProbeName</Data></Cell><Cell ss:StyleID="s54"><Data ss:Type="String">p-value</Data></Cell><Cell ss:StyleID="s54"><Data ss:Type="String">FDR</Data></Cell><Cell ss:StyleID="s54"><ss:Data ss:Type="String" xmlns="http://www.w3.org/TR/REC-html40"><B><Font x:Family="Roman">Fold</Font><Font x:Family="Roman"> Change</Font></B></ss:Data></Cell><Cell ss:StyleID="s54"><Data ss:Type="String">seqname</Data></Cell></Row><Row><Cell ss:StyleID="s55"><Data ss:Type="String">ASMM9PARTA031729</Data></Cell><Cell ss:StyleID="s55"><Data ss:Type="Number">0.01940039085</Data></Cell><Cell ss:StyleID="s55"><Data ss:Type="Number">0.177313857</Data></Cell><Cell ss:StyleID="s55"><Data ss:Type="Number">1.6668851</Data></Cell><Cell ss:StyleID="s55"><Data ss:Type="String">NM_013653</Data></Cell></Row><Row><Cell ss:StyleID="s55"><Data ss:Type="String">ASMM9PARTA033784</Data></Cell><Cell ss:StyleID="s55"><Data ss:Type="Number">0.01887982133</Data></Cell><Cell ss:StyleID="s55"><Data ss:Type="Number">0.174894663</Data></Cell><Cell ss:StyleID="s55"><Data ss:Type="Number">2.8138011</Data></Cell><Cell ss:StyleID="s55"><Data ss:Type="String">NM_024277</Data></Cell></Row><Row><Cell ss:StyleID="s55"><Data ss:Type="String">ASMM9PARTA020673</Data></Cell><Cell ss:StyleID="s55"><Data ss:Type="Number">0.00070048161</Data></Cell><Cell ss:StyleID="s55"><Data ss:Type="Number">0.057929802</Data></Cell><Cell ss:StyleID="s55"><Data ss:Type="Number">1.8501514</Data></Cell><Cell ss:StyleID="s55"><Data ss:Type="String">NM_001033221</Data></Cell></Row><Row><Cell ss:StyleID="s55"><Data ss:Type="String">ASMM9PARTA035334</Data></Cell><Cell ss:StyleID="s55"><Data ss:Type="Number">0.00029546756</Data></Cell><Cell ss:StyleID="s55"><Data ss:Type="Number">0.045164672</Data></Cell><Cell ss:StyleID="s55"><Data ss:Type="Number">2.052254</Data></Cell><Cell ss:StyleID="s55"><Data ss:Type="String">NM_026778</Data></Cell></Row><Row><Cell ss:StyleID="s55"><Data ss:Type="String">ASMM9PARTA025964</Data></Cell><Cell ss:StyleID="s55"><Data ss:Type="Number">0.00533470966</Data></Cell><Cell ss:StyleID="s55"><Data ss:Type="Number">0.116350987</Data></Cell><Cell ss:StyleID="s55"><Data ss:Type="Number">1.6450324</Data></Cell><Cell ss:StyleID="s55"><Data ss:Type="String">NM_001167949</Data></Cell></Row><Row><Cell ss:StyleID="s55"><Data ss:Type="String">ASMM9PARTA028034</Data></Cell><Cell ss:StyleID="s55"><Data ss:Type="Number">0.01506296987</Data></Cell><Cell ss:StyleID="s55"><Data ss:Type="Number">0.162829075</Data></Cell><Cell ss:StyleID="s55"><Data ss:Type="Number">1.9016052</Data></Cell><Cell ss:StyleID="s55"><Data ss:Type="String">NM_008198</Data></Cell></Row><Row><Cell ss:StyleID="s55"><Data ss:Type="String">ASMM9PARTA026074</Data></Cell><Cell ss:StyleID="s55"><Data ss:Type="Number">0.01404853737</Data></Cell><Cell ss:StyleID="s55"><Data ss:Type="Number">0.160162055</Data></Cell><Cell ss:StyleID="s55"><Data ss:Type="Number">1.5701612</Data></Cell><Cell ss:StyleID="s55"><Data ss:Type="String">NM_001171801</Data></Cell></Row><Row><Cell ss:StyleID="s55"><Data ss:Type="String">ASMM9PARTA030532</Data></Cell><Cell ss:StyleID="s55"><Data ss:Type="Number">0.00134471553</Data></Cell><Cell ss:StyleID="s55"><Data ss:Type="Number">0.073034968</Data></Cell><Cell ss:StyleID="s55"><Data ss:Type="Number">1.5013288</Data></Cell><Cell ss:StyleID="s55"><Data ss:Type="String">NM_010576</Data></Cell></Row><Row><Cell ss:StyleID="s55"><Data ss:Type="String">ASMM9PARTA043507</Data></Cell><Cell ss:StyleID="s55"><Data ss:Type="Number">0.0409176503</Data></Cell><Cell ss:StyleID="s55"><Data ss:Type="Number">0.218259068</Data></Cell><Cell ss:StyleID="s55"><Data ss:Type="Number">1.7095282</Data></Cell><Cell ss:StyleID="s55"><Data ss:Type="String">NM_178685</Data></Cell></Row><Row><Cell ss:StyleID="s55"><Data ss:Type="String">ASMM9PARTA023612</Data></Cell><Cell ss:StyleID="s55"><Data ss:Type="Number">0.01634368037</Data></Cell><Cell ss:StyleID="s55"><Data ss:Type="Number">0.166791392</Data></Cell><Cell ss:StyleID="s55"><Data ss:Type="Number">2.1627859</Data></Cell><Cell ss:StyleID="s55"><Data ss:Type="String">NM_001113180</Data></Cell></Row><Row><Cell ss:StyleID="s55"><Data ss:Type="String">ASMM9PARTA027795</Data></Cell><Cell ss:StyleID="s55"><Data ss:Type="Number">0.0051010813</Data></Cell><Cell ss:StyleID="s55"><Data ss:Type="Number">0.1147069</Data></Cell><Cell ss:StyleID="s55"><Data ss:Type="Number">1.5734824</Data></Cell><Cell ss:StyleID="s55"><Data ss:Type="String">NM_007709</Data></Cell></Row><Row><Cell ss:StyleID="s55"><Data ss:Type="String">ASMM9PARTA040089</Data></Cell><Cell ss:StyleID="s55"><Data ss:Type="Number">0.00060141887</Data></Cell><Cell ss:StyleID="s55"><Data ss:Type="Number">0.056791247</Data></Cell><Cell ss:StyleID="s55"><Data ss:Type="Number">1.5571924</Data></Cell><Cell ss:StyleID="s55"><Data ss:Type="String">NM_146010</Data></Cell></Row><Row><Cell ss:StyleID="s55"><Data ss:Type="String">ASMM9PARTA031994</Data></Cell><Cell ss:StyleID="s55"><Data ss:Type="Number">0.00778122115</Data></Cell><Cell ss:StyleID="s55"><Data ss:Type="Number">0.132236917</Data></Cell><Cell ss:StyleID="s55"><Data ss:Type="Number">2.0299615</Data></Cell><Cell ss:StyleID="s55"><Data ss:Type="String">NM_015783</Data></Cell></Row><Row><Cell ss:StyleID="s55"><Data ss:Type="String">ASMM9PARTA021259</Data></Cell><Cell ss:StyleID="s55"><Data ss:Type="Number">0.00746109522</Data></Cell><Cell ss:StyleID="s55"><Data ss:Type="Number">0.131230542</Data></Cell><Cell ss:StyleID="s55"><Data ss:Type="Number">1.6212552</Data></Cell><Cell ss:StyleID="s55"><Data ss:Type="String">NM_001039181</Data></Cell></Row><Row><Cell ss:StyleID="s55"><Data ss:Type="String">ASMM9PARTA037827</Data></Cell><Cell ss:StyleID="s55"><Data ss:Type="Number">0.0249906851</Data></Cell><Cell ss:StyleID="s55"><Data ss:Type="Number">0.189247899</Data></Cell><Cell ss:StyleID="s55"><Data ss:Type="Number">2.0060199</Data></Cell><Cell ss:StyleID="s55"><Data ss:Type="String">NM_030256</Data></Cell></Row><Row><Cell ss:StyleID="s55"><Data ss:Type="String">ASMM9PARTA025933</Data></Cell><Cell ss:StyleID="s55"><Data ss:Type="Number">0.03816866805</Data></Cell><Cell ss:StyleID="s55"><Data ss:Type="Number">0.213895621</Data></Cell><Cell ss:StyleID="s55"><Data ss:Type="Number">1.6651798</Data></Cell><Cell ss:StyleID="s55"><Data ss:Type="String">NM_001170853</Data></Cell></Row><Row><Cell ss:StyleID="s55"><Data ss:Type="String">ASMM9PARTA029934</Data></Cell><Cell ss:StyleID="s55"><Data ss:Type="Number">0.00416621912</Data></Cell><Cell ss:StyleID="s55"><Data ss:Type="Number">0.108653727</Data></Cell><Cell ss:StyleID="s55"><Data ss:Type="Number">1.7187779</Data></Cell><Cell ss:StyleID="s55"><Data ss:Type="String">NM_010475</Data></Cell></Row><Row><Cell ss:StyleID="s55"><Data ss:Type="String">ASMM9PARTA032374</Data></Cell><Cell ss:StyleID="s55"><Data ss:Type="Number">0.02711417419</Data></Cell><Cell ss:StyleID="s55"><Data ss:Type="Number">0.193902387</Data></Cell><Cell ss:StyleID="s55"><Data ss:Type="Number">2.7101978</Data></Cell><Cell ss:StyleID="s55"><Data ss:Type="String">NM_019389</Data></Cell></Row><Row><Cell ss:StyleID="s55"><Data ss:Type="String">ASMM9PARTA026129</Data></Cell><Cell ss:StyleID="s55"><Data ss:Type="Number">0.0021902811</Data></Cell><Cell ss:StyleID="s55"><Data ss:Type="Number">0.085705755</Data></Cell><Cell ss:StyleID="s55"><Data ss:Type="Number">1.7114536</Data></Cell><Cell ss:StyleID="s55"><Data ss:Type="String">NM_001168679</Data></Cell></Row><Row><Cell ss:StyleID="s55"><Data ss:Type="String">ASMM9PARTA043523</Data></Cell><Cell ss:StyleID="s55"><Data ss:Type="Number">0.02738175672</Data></Cell><Cell ss:StyleID="s55"><Data ss:Type="Number">0.195009842</Data></Cell><Cell ss:StyleID="s55"><Data ss:Type="Number">1.5772261</Data></Cell><Cell ss:StyleID="s55"><Data ss:Type="String">NM_181586</Data></Cell></Row><Row><Cell ss:StyleID="s55"><Data ss:Type="String">ASMM9PARTA043081</Data></Cell><Cell ss:StyleID="s55"><Data ss:Type="Number">0.04541405331</Data></Cell><Cell ss:StyleID="s55"><Data ss:Type="Number">0.226121895</Data></Cell><Cell ss:StyleID="s55"><Data ss:Type="Number">1.5422611</Data></Cell><Cell ss:StyleID="s55"><Data ss:Type="String">NM_178142</Data></Cell></Row><Row><Cell ss:StyleID="s55"><Data ss:Type="String">ASMM9PARTA020308</Data></Cell><Cell ss:StyleID="s55"><Data ss:Type="Number">0.00151233617</Data></Cell><Cell ss:StyleID="s55"><Data ss:Type="Number">0.076311251</Data></Cell><Cell ss:StyleID="s55"><Data ss:Type="Number">2.6033272</Data></Cell><Cell ss:StyleID="s55"><Data ss:Type="String">NM_001013824</Data></Cell></Row><Row><Cell ss:StyleID="s55"><Data ss:Type="String">ASMM9PARTA044733</Data></Cell><Cell ss:StyleID="s55"><Data ss:Type="Number">0.04757071672</Data></Cell><Cell ss:StyleID="s55"><Data ss:Type="Number">0.229983589</Data></Cell><Cell ss:StyleID="s55"><Data ss:Type="Number">1.5846865</Data></Cell><Cell ss:StyleID="s55"><Data ss:Type="String">NM_207267</Data></Cell></Row><Row><Cell ss:StyleID="s55"><Data ss:Type="String">ASMM9PARTA028164</Data></Cell><Cell ss:StyleID="s55"><Data ss:Type="Number">0.04090526355</Data></Cell><Cell ss:StyleID="s55"><Data ss:Type="Number">0.218259068</Data></Cell><Cell ss:StyleID="s55"><Data ss:Type="Number">3.0568237</Data></Cell><Cell ss:StyleID="s55"><Data ss:Type="String">NM_008331</Data></Cell></Row><Row><Cell ss:StyleID="s55"><Data ss:Type="String">ASMM9PARTA031997</Data></Cell><Cell ss:StyleID="s55"><Data ss:Type="Number">0.00960366398</Data></Cell><Cell ss:StyleID="s55"><Data ss:Type="Number">0.142079419</Data></Cell><Cell ss:StyleID="s55"><Data ss:Type="Number">1.5004418</Data></Cell><Cell ss:StyleID="s55"><Data ss:Type="String">NM_015799</Data></Cell></Row><Row><Cell ss:StyleID="s55"><Data ss:Type="String">ASMM9PARTA024222</Data></Cell><Cell ss:StyleID="s55"><Data ss:Type="Number">0.00100245452</Data></Cell><Cell ss:StyleID="s55"><Data ss:Type="Number">0.064274761</Data></Cell><Cell ss:StyleID="s55"><Data ss:Type="Number">2.0407404</Data></Cell><Cell ss:StyleID="s55"><Data ss:Type="String">NM_001146080</Data></Cell></Row><Row><Cell ss:StyleID="s55"><Data ss:Type="String">ASMM9PARTA029877</Data></Cell><Cell ss:StyleID="s55"><Data ss:Type="Number">0.02117768921</Data></Cell><Cell ss:StyleID="s55"><Data ss:Type="Number">0.18196162</Data></Cell><Cell ss:StyleID="s55"><Data ss:Type="Number">1.5268223</Data></Cell><Cell ss:StyleID="s55"><Data ss:Type="String">NM_010156</Data></Cell></Row><Row><Cell ss:StyleID="s55"><Data ss:Type="String">ASMM9PARTA039734</Data></Cell><Cell ss:StyleID="s55"><Data ss:Type="Number">0.02276052147</Data></Cell><Cell ss:StyleID="s55"><Data ss:Type="Number">0.186273231</Data></Cell><Cell ss:StyleID="s55"><Data ss:Type="Number">1.5534355</Data></Cell><Cell ss:StyleID="s55"><Data ss:Type="String">NM_145831</Data></Cell></Row><Row><Cell ss:StyleID="s55"><Data ss:Type="String">ASMM9PARTA022410</Data></Cell><Cell ss:StyleID="s55"><Data ss:Type="Number">0.02388340559</Data></Cell><Cell ss:StyleID="s55"><Data ss:Type="Number">0.18771439</Data></Cell><Cell ss:StyleID="s55"><Data ss:Type="Number">1.6172182</Data></Cell><Cell ss:StyleID="s55"><Data ss:Type="String">NM_001081215</Data></Cell></Row><Row><Cell ss:StyleID="s55"><Data ss:Type="String">ASMM9PARTA026445</Data></Cell><Cell ss:StyleID="s55"><Data ss:Type="Number">0.00435829527</Data></Cell><Cell ss:StyleID="s55"><Data ss:Type="Number">0.10938487</Data></Cell><Cell ss:StyleID="s55"><Data ss:Type="Number">1.6161067</Data></Cell><Cell ss:StyleID="s55"><Data ss:Type="String">NM_001177573</Data></Cell></Row><Row><Cell ss:StyleID="s55"><Data ss:Type="String">ASMM9PARTA029824</Data></Cell><Cell ss:StyleID="s55"><Data ss:Type="Number">0.00207325136</Data></Cell><Cell ss:StyleID="s55"><Data ss:Type="Number">0.083495125</Data></Cell><Cell ss:StyleID="s55"><Data ss:Type="Number">1.5462033</Data></Cell><Cell ss:StyleID="s55"><Data ss:Type="String">NM_010315</Data></Cell></Row><Row><Cell ss:StyleID="s55"><Data ss:Type="String">ASMM9PARTA026390</Data></Cell><Cell ss:StyleID="s55"><Data ss:Type="Number">0.00180058787</Data></Cell><Cell ss:StyleID="s55"><Data ss:Type="Number">0.079421715</Data></Cell><Cell ss:StyleID="s55"><Data ss:Type="Number">2.5822207</Data></Cell><Cell ss:StyleID="s55"><Data ss:Type="String">NM_001177565</Data></Cell></Row><Row><Cell ss:StyleID="s55"><Data ss:Type="String">ASMM9PARTA021239</Data></Cell><Cell ss:StyleID="s55"><Data ss:Type="Number">0.00028519931</Data></Cell><Cell ss:StyleID="s55"><Data ss:Type="Number">0.044794802</Data></Cell><Cell ss:StyleID="s55"><Data ss:Type="Number">1.7508953</Data></Cell><Cell ss:StyleID="s55"><Data ss:Type="String">NM_001033877</Data></Cell></Row><Row><Cell ss:StyleID="s55"><Data ss:Type="String">ASMM9PARTA031327</Data></Cell><Cell ss:StyleID="s55"><Data ss:Type="Number">0.00160909304</Data></Cell><Cell ss:StyleID="s55"><Data ss:Type="Number">0.077639039</Data></Cell><Cell ss:StyleID="s55"><Data ss:Type="Number">1.7143063</Data></Cell><Cell ss:StyleID="s55"><Data ss:Type="String">NM_011825</Data></Cell></Row><Row><Cell ss:StyleID="s55"><Data ss:Type="String">CUST_294_PI426409190</Data></Cell><Cell ss:StyleID="s55"><Data ss:Type="Number">0.00021369055</Data></Cell><Cell ss:StyleID="s55"><Data ss:Type="Number">0.039678364</Data></Cell><Cell ss:StyleID="s55"><Data ss:Type="Number">1.7341458</Data></Cell><Cell ss:StyleID="s55"><Data ss:Type="String">NM_013549</Data></Cell></Row><Row><Cell ss:StyleID="s55"><Data ss:Type="String">ASMM9PARTA027984</Data></Cell><Cell ss:StyleID="s55"><Data ss:Type="Number">0.04719636198</Data></Cell><Cell ss:StyleID="s55"><Data ss:Type="Number">0.229548926</Data></Cell><Cell ss:StyleID="s55"><Data ss:Type="Number">2.6190074</Data></Cell><Cell ss:StyleID="s55"><Data ss:Type="String">NM_008040</Data></Cell></Row><Row><Cell ss:StyleID="s55"><Data ss:Type="String">ASMM9PARTA037472</Data></Cell><Cell ss:StyleID="s55"><Data ss:Type="Number">0.02433608981</Data></Cell><Cell ss:StyleID="s55"><Data ss:Type="Number">0.188490157</Data></Cell><Cell ss:StyleID="s55"><Data ss:Type="Number">1.76252</Data></Cell><Cell ss:StyleID="s55"><Data ss:Type="String">NM_030017</Data></Cell></Row><Row><Cell ss:StyleID="s55"><Data ss:Type="String">ASMM9PARTA025499</Data></Cell><Cell ss:StyleID="s55"><Data ss:Type="Number">0.01814691449</Data></Cell><Cell ss:StyleID="s55"><Data ss:Type="Number">0.173017921</Data></Cell><Cell ss:StyleID="s55"><Data ss:Type="Number">1.5716633</Data></Cell><Cell ss:StyleID="s55"><Data ss:Type="String">NM_001164231</Data></Cell></Row><Row><Cell ss:StyleID="s55"><Data ss:Type="String">ASMM9PARTA037867</Data></Cell><Cell ss:StyleID="s55"><Data ss:Type="Number">0.0004741011</Data></Cell><Cell ss:StyleID="s55"><Data ss:Type="Number">0.052492127</Data></Cell><Cell ss:StyleID="s55"><Data ss:Type="Number">1.5858504</Data></Cell><Cell ss:StyleID="s55"><Data ss:Type="String">NM_030711</Data></Cell></Row><Row><Cell ss:StyleID="s55"><Data ss:Type="String">ASMM9PARTA020031</Data></Cell><Cell ss:StyleID="s55"><Data ss:Type="Number">0.02139102211</Data></Cell><Cell ss:StyleID="s55"><Data ss:Type="Number">0.182242255</Data></Cell><Cell ss:StyleID="s55"><Data ss:Type="Number">1.8491087</Data></Cell><Cell ss:StyleID="s55"><Data ss:Type="String">NM_001013371</Data></Cell></Row><Row><Cell ss:StyleID="s55"><Data ss:Type="String">ASMM9PARTA032771</Data></Cell><Cell ss:StyleID="s55"><Data ss:Type="Number">0.0007845573</Data></Cell><Cell ss:StyleID="s55"><Data ss:Type="Number">0.058168132</Data></Cell><Cell ss:StyleID="s55"><Data ss:Type="Number">1.7534369</Data></Cell><Cell ss:StyleID="s55"><Data ss:Type="String">NM_019949</Data></Cell></Row><Row><Cell ss:StyleID="s55"><Data ss:Type="String">ASMM9PARTA020210</Data></Cell><Cell ss:StyleID="s55"><Data ss:Type="Number">0.00126257058</Data></Cell><Cell ss:StyleID="s55"><Data ss:Type="Number">0.070509422</Data></Cell><Cell ss:StyleID="s55"><Data ss:Type="Number">1.626321</Data></Cell><Cell ss:StyleID="s55"><Data ss:Type="String">NM_001025102</Data></Cell></Row><Row><Cell ss:StyleID="s55"><Data ss:Type="String">ASMM9PARTA029027</Data></Cell><Cell ss:StyleID="s55"><Data ss:Type="Number">0.01003548356</Data></Cell><Cell ss:StyleID="s55"><Data ss:Type="Number">0.143741188</Data></Cell><Cell ss:StyleID="s55"><Data ss:Type="Number">1.6299925</Data></Cell><Cell ss:StyleID="s55"><Data ss:Type="String">NM_009183</Data></Cell></Row><Row><Cell ss:StyleID="s55"><Data ss:Type="String">ASMM9PARTA026006</Data></Cell><Cell ss:StyleID="s55"><Data ss:Type="Number">0.03353245744</Data></Cell><Cell ss:StyleID="s55"><Data ss:Type="Number">0.205429413</Data></Cell><Cell ss:StyleID="s55"><Data ss:Type="Number">1.5213583</Data></Cell><Cell ss:StyleID="s55"><Data ss:Type="String">NM_001168491</Data></Cell></Row><Row><Cell ss:StyleID="s55"><Data ss:Type="String">ASMM9PARTA026444</Data></Cell><Cell ss:StyleID="s55"><Data ss:Type="Number">0.00601675437</Data></Cell><Cell ss:StyleID="s55"><Data ss:Type="Number">0.122270033</Data></Cell><Cell ss:StyleID="s55"><Data ss:Type="Number">1.9183125</Data></Cell><Cell ss:StyleID="s55"><Data ss:Type="String">NM_001177564</Data></Cell></Row><Row><Cell ss:StyleID="s55"><Data ss:Type="String">ASMM9PARTA021804</Data></Cell><Cell ss:StyleID="s55"><Data ss:Type="Number">0.00092501422</Data></Cell><Cell ss:StyleID="s55"><Data ss:Type="Number">0.062274882</Data></Cell><Cell ss:StyleID="s55"><Data ss:Type="Number">1.9629263</Data></Cell><Cell ss:StyleID="s55"><Data ss:Type="String">NM_001042634</Data></Cell></Row><Row><Cell ss:StyleID="s55"><Data ss:Type="String">ASMM9PARTA028239</Data></Cell><Cell ss:StyleID="s55"><Data ss:Type="Number">0.02273676083</Data></Cell><Cell ss:StyleID="s55"><Data ss:Type="Number">0.186273231</Data></Cell><Cell ss:StyleID="s55"><Data ss:Type="Number">1.5756337</Data></Cell><Cell ss:StyleID="s55"><Data ss:Type="String">NM_008317</Data></Cell></Row><Row><Cell ss:StyleID="s55"><Data ss:Type="String">ASMM9PARTA029617</Data></Cell><Cell ss:StyleID="s55"><Data ss:Type="Number">0.00032340573</Data></Cell><Cell ss:StyleID="s55"><Data ss:Type="Number">0.047452441</Data></Cell><Cell ss:StyleID="s55"><Data ss:Type="Number">2.0596293</Data></Cell><Cell ss:StyleID="s55"><Data ss:Type="String">NM_009846</Data></Cell></Row><Row><Cell ss:StyleID="s55"><Data ss:Type="String">ASMM9PARTA036586</Data></Cell><Cell ss:StyleID="s55"><Data ss:Type="Number">0.04161680695</Data></Cell><Cell ss:StyleID="s55"><Data ss:Type="Number">0.219389586</Data></Cell><Cell ss:StyleID="s55"><Data ss:Type="Number">1.6460985</Data></Cell><Cell ss:StyleID="s55"><Data ss:Type="String">NM_028543</Data></Cell></Row><Row><Cell ss:StyleID="s55"><Data ss:Type="String">ASMM9PARTA030374</Data></Cell><Cell ss:StyleID="s55"><Data ss:Type="Number">5.111875e-5</Data></Cell><Cell ss:StyleID="s55"><Data ss:Type="Number">0.022345284</Data></Cell><Cell ss:StyleID="s55"><Data ss:Type="Number">1.5591888</Data></Cell><Cell ss:StyleID="s55"><Data ss:Type="String">NM_010937</Data></Cell></Row><Row><Cell ss:StyleID="s55"><Data ss:Type="String">ASMM9PARTA022537</Data></Cell><Cell ss:StyleID="s55"><Data ss:Type="Number">0.04744169362</Data></Cell><Cell ss:StyleID="s55"><Data ss:Type="Number">0.229825162</Data></Cell><Cell ss:StyleID="s55"><Data ss:Type="Number">1.8268616</Data></Cell><Cell ss:StyleID="s55"><Data ss:Type="String">NM_001085421</Data></Cell></Row><Row><Cell ss:StyleID="s55"><Data ss:Type="String">ASMM9PARTA033711</Data></Cell><Cell ss:StyleID="s55"><Data ss:Type="Number">0.02918798161</Data></Cell><Cell ss:StyleID="s55"><Data ss:Type="Number">0.197845529</Data></Cell><Cell ss:StyleID="s55"><Data ss:Type="Number">1.5312829</Data></Cell><Cell ss:StyleID="s55"><Data ss:Type="String">NM_022020</Data></Cell></Row><Row><Cell ss:StyleID="s55"><Data ss:Type="String">ASMM9PARTA032044</Data></Cell><Cell ss:StyleID="s55"><Data ss:Type="Number">0.02004911709</Data></Cell><Cell ss:StyleID="s55"><Data ss:Type="Number">0.179373724</Data></Cell><Cell ss:StyleID="s55"><Data ss:Type="Number">1.6407385</Data></Cell><Cell ss:StyleID="s55"><Data ss:Type="String">NM_013669</Data></Cell></Row><Row><Cell ss:StyleID="s55"><Data ss:Type="String">ASMM9PARTA021854</Data></Cell><Cell ss:StyleID="s55"><Data ss:Type="Number">0.0304437258</Data></Cell><Cell ss:StyleID="s55"><Data ss:Type="Number">0.199865537</Data></Cell><Cell ss:StyleID="s55"><Data ss:Type="Number">1.5771621</Data></Cell><Cell ss:StyleID="s55"><Data ss:Type="String">NM_001080941</Data></Cell></Row><Row><Cell ss:StyleID="s55"><Data ss:Type="String">ASMM9PARTA045047</Data></Cell><Cell ss:StyleID="s55"><Data ss:Type="Number">0.01695028132</Data></Cell><Cell ss:StyleID="s55"><Data ss:Type="Number">0.169680726</Data></Cell><Cell ss:StyleID="s55"><Data ss:Type="Number">2.3853038</Data></Cell><Cell ss:StyleID="s55"><Data ss:Type="String">NM_207635</Data></Cell></Row><Row><Cell ss:StyleID="s55"><Data ss:Type="String">ASMM9PARTA020438</Data></Cell><Cell ss:StyleID="s55"><Data ss:Type="Number">0.01091794178</Data></Cell><Cell ss:StyleID="s55"><Data ss:Type="Number">0.148518791</Data></Cell><Cell ss:StyleID="s55"><Data ss:Type="Number">1.5011211</Data></Cell><Cell ss:StyleID="s55"><Data ss:Type="String">NM_001013028</Data></Cell></Row><Row><Cell ss:StyleID="s55"><Data ss:Type="String">ASMM9PARTA023670</Data></Cell><Cell ss:StyleID="s55"><Data ss:Type="Number">0.02397221744</Data></Cell><Cell ss:StyleID="s55"><Data ss:Type="Number">0.18771439</Data></Cell><Cell ss:StyleID="s55"><Data ss:Type="Number">1.8731026</Data></Cell><Cell ss:StyleID="s55"><Data ss:Type="String">NM_001130193</Data></Cell></Row><Row><Cell ss:StyleID="s55"><Data ss:Type="String">ASMM9PARTA023252</Data></Cell><Cell ss:StyleID="s55"><Data ss:Type="Number">0.04507531858</Data></Cell><Cell ss:StyleID="s55"><Data ss:Type="Number">0.225880518</Data></Cell><Cell ss:StyleID="s55"><Data ss:Type="Number">1.7336454</Data></Cell><Cell ss:StyleID="s55"><Data ss:Type="String">NM_001113375</Data></Cell></Row><Row><Cell ss:StyleID="s55"><Data ss:Type="String">ASMM9PARTA042277</Data></Cell><Cell ss:StyleID="s55"><Data ss:Type="Number">0.0043143358</Data></Cell><Cell ss:StyleID="s55"><Data ss:Type="Number">0.108933085</Data></Cell><Cell ss:StyleID="s55"><Data ss:Type="Number">1.6866991</Data></Cell><Cell ss:StyleID="s55"><Data ss:Type="String">NM_173868</Data></Cell></Row><Row><Cell ss:StyleID="s55"><Data ss:Type="String">ASMM9PARTA044589</Data></Cell><Cell ss:StyleID="s55"><Data ss:Type="Number">0.04190497272</Data></Cell><Cell ss:StyleID="s55"><Data ss:Type="Number">0.219800935</Data></Cell><Cell ss:StyleID="s55"><Data ss:Type="Number">1.7294576</Data></Cell><Cell ss:StyleID="s55"><Data ss:Type="String">NM_207031</Data></Cell></Row><Row><Cell ss:StyleID="s55"><Data ss:Type="String">ASMM9PARTA037578</Data></Cell><Cell ss:StyleID="s55"><Data ss:Type="Number">0.00929762485</Data></Cell><Cell ss:StyleID="s55"><Data ss:Type="Number">0.140752355</Data></Cell><Cell ss:StyleID="s55"><Data ss:Type="Number">1.6070324</Data></Cell><Cell ss:StyleID="s55"><Data ss:Type="String">NM_030137</Data></Cell></Row><Row><Cell ss:StyleID="s55"><Data ss:Type="String">ASMM9PARTA028227</Data></Cell><Cell ss:StyleID="s55"><Data ss:Type="Number">0.00457841144</Data></Cell><Cell ss:StyleID="s55"><Data ss:Type="Number">0.110418654</Data></Cell><Cell ss:StyleID="s55"><Data ss:Type="Number">1.7806616</Data></Cell><Cell ss:StyleID="s55"><Data ss:Type="String">NM_008752</Data></Cell></Row><Row><Cell ss:StyleID="s55"><Data ss:Type="String">ASMM9PARTA023946</Data></Cell><Cell ss:StyleID="s55"><Data ss:Type="Number">0.00036000658</Data></Cell><Cell ss:StyleID="s55"><Data ss:Type="Number">0.047863164</Data></Cell><Cell ss:StyleID="s55"><Data ss:Type="Number">1.7496042</Data></Cell><Cell ss:StyleID="s55"><Data ss:Type="String">NM_001142750</Data></Cell></Row><Row><Cell ss:StyleID="s55"><Data ss:Type="String">ASMM9PARTA022459</Data></Cell><Cell ss:StyleID="s55"><Data ss:Type="Number">0.04621641905</Data></Cell><Cell ss:StyleID="s55"><Data ss:Type="Number">0.2274808</Data></Cell><Cell ss:StyleID="s55"><Data ss:Type="Number">1.5900519</Data></Cell><Cell ss:StyleID="s55"><Data ss:Type="String">NM_001081956</Data></Cell></Row><Row><Cell ss:StyleID="s55"><Data ss:Type="String">ASMM9PARTA042044</Data></Cell><Cell ss:StyleID="s55"><Data ss:Type="Number">0.04147885756</Data></Cell><Cell ss:StyleID="s55"><Data ss:Type="Number">0.219215844</Data></Cell><Cell ss:StyleID="s55"><Data ss:Type="Number">1.6471535</Data></Cell><Cell ss:StyleID="s55"><Data ss:Type="String">NM_172769</Data></Cell></Row><Row><Cell ss:StyleID="s55"><Data ss:Type="String">ASMM9PARTA029590</Data></Cell><Cell ss:StyleID="s55"><Data ss:Type="Number">0.04008143928</Data></Cell><Cell ss:StyleID="s55"><Data ss:Type="Number">0.216526457</Data></Cell><Cell ss:StyleID="s55"><Data ss:Type="Number">1.7300607</Data></Cell><Cell ss:StyleID="s55"><Data ss:Type="String">NM_010106</Data></Cell></Row><Row><Cell ss:StyleID="s55"><Data ss:Type="String">ASMM9PARTA025728</Data></Cell><Cell ss:StyleID="s55"><Data ss:Type="Number">0.04609198788</Data></Cell><Cell ss:StyleID="s55"><Data ss:Type="Number">0.227432624</Data></Cell><Cell ss:StyleID="s55"><Data ss:Type="Number">1.6796337</Data></Cell><Cell ss:StyleID="s55"><Data ss:Type="String">NM_001167923</Data></Cell></Row><Row><Cell ss:StyleID="s55"><Data ss:Type="String">ASMM9PARTA040995</Data></Cell><Cell ss:StyleID="s55"><Data ss:Type="Number">0.04634639365</Data></Cell><Cell ss:StyleID="s55"><Data ss:Type="Number">0.227740534</Data></Cell><Cell ss:StyleID="s55"><Data ss:Type="Number">1.5202891</Data></Cell><Cell ss:StyleID="s55"><Data ss:Type="String">NM_153526</Data></Cell></Row><Row><Cell ss:StyleID="s55"><Data ss:Type="String">ASMM9PARTA029159</Data></Cell><Cell ss:StyleID="s55"><Data ss:Type="Number">0.01126138192</Data></Cell><Cell ss:StyleID="s55"><Data ss:Type="Number">0.149264887</Data></Cell><Cell ss:StyleID="s55"><Data ss:Type="Number">3.4056866</Data></Cell><Cell ss:StyleID="s55"><Data ss:Type="String">NM_009078</Data></Cell></Row><Row><Cell ss:StyleID="s55"><Data ss:Type="String">ASMM9PARTA022348</Data></Cell><Cell ss:StyleID="s55"><Data ss:Type="Number">0.0327900287</Data></Cell><Cell ss:StyleID="s55"><Data ss:Type="Number">0.204163263</Data></Cell><Cell ss:StyleID="s55"><Data ss:Type="Number">3.7371788</Data></Cell><Cell ss:StyleID="s55"><Data ss:Type="String">NM_001081249</Data></Cell></Row><Row><Cell ss:StyleID="s55"><Data ss:Type="String">ASMM9PARTA027237</Data></Cell><Cell ss:StyleID="s55"><Data ss:Type="Number">0.02366968317</Data></Cell><Cell ss:StyleID="s55"><Data ss:Type="Number">0.187449618</Data></Cell><Cell ss:StyleID="s55"><Data ss:Type="Number">1.5408357</Data></Cell><Cell ss:StyleID="s55"><Data ss:Type="String">NM_001198809</Data></Cell></Row><Row><Cell ss:StyleID="s55"><Data ss:Type="String">ASMM9PARTA036469</Data></Cell><Cell ss:StyleID="s55"><Data ss:Type="Number">0.03403166932</Data></Cell><Cell ss:StyleID="s55"><Data ss:Type="Number">0.206610178</Data></Cell><Cell ss:StyleID="s55"><Data ss:Type="Number">1.5718722</Data></Cell><Cell ss:StyleID="s55"><Data ss:Type="String">NM_028266</Data></Cell></Row><Row><Cell ss:StyleID="s55"><Data ss:Type="String">ASMM9PARTA037766</Data></Cell><Cell ss:StyleID="s55"><Data ss:Type="Number">0.01344004573</Data></Cell><Cell ss:StyleID="s55"><Data ss:Type="Number">0.157631382</Data></Cell><Cell ss:StyleID="s55"><Data ss:Type="Number">1.9151077</Data></Cell><Cell ss:StyleID="s55"><Data ss:Type="String">NM_030712</Data></Cell></Row><Row><Cell ss:StyleID="s55"><Data ss:Type="String">ASMM9PARTA022905</Data></Cell><Cell ss:StyleID="s55"><Data ss:Type="Number">0.0034759437</Data></Cell><Cell ss:StyleID="s55"><Data ss:Type="Number">0.102708759</Data></Cell><Cell ss:StyleID="s55"><Data ss:Type="Number">1.8015836</Data></Cell><Cell ss:StyleID="s55"><Data ss:Type="String">NM_001105254</Data></Cell></Row><Row><Cell ss:StyleID="s55"><Data ss:Type="String">ASMM9PARTA033559</Data></Cell><Cell ss:StyleID="s55"><Data ss:Type="Number">0.03346540318</Data></Cell><Cell ss:StyleID="s55"><Data ss:Type="Number">0.205373235</Data></Cell><Cell ss:StyleID="s55"><Data ss:Type="Number">2.1264943</Data></Cell><Cell ss:StyleID="s55"><Data ss:Type="String">NM_023871</Data></Cell></Row><Row><Cell ss:StyleID="s55"><Data ss:Type="String">ASMM9PARTA039435</Data></Cell><Cell ss:StyleID="s55"><Data ss:Type="Number">0.00773966063</Data></Cell><Cell ss:StyleID="s55"><Data ss:Type="Number">0.132228367</Data></Cell><Cell ss:StyleID="s55"><Data ss:Type="Number">1.5392096</Data></Cell><Cell ss:StyleID="s55"><Data ss:Type="String">NM_145379</Data></Cell></Row><Row><Cell ss:StyleID="s55"><Data ss:Type="String">ASMM9PARTA023749</Data></Cell><Cell ss:StyleID="s55"><Data ss:Type="Number">0.01408496715</Data></Cell><Cell ss:StyleID="s55"><Data ss:Type="Number">0.160162055</Data></Cell><Cell ss:StyleID="s55"><Data ss:Type="Number">2.1492659</Data></Cell><Cell ss:StyleID="s55"><Data ss:Type="String">NM_001139519</Data></Cell></Row><Row><Cell ss:StyleID="s55"><Data ss:Type="String">ASMM9PARTA034683</Data></Cell><Cell ss:StyleID="s55"><Data ss:Type="Number">0.0045497055</Data></Cell><Cell ss:StyleID="s55"><Data ss:Type="Number">0.110056817</Data></Cell><Cell ss:StyleID="s55"><Data ss:Type="Number">1.7631061</Data></Cell><Cell ss:StyleID="s55"><Data ss:Type="String">NM_025815</Data></Cell></Row><Row><Cell ss:StyleID="s55"><Data ss:Type="String">ASMM9PARTA027341</Data></Cell><Cell ss:StyleID="s55"><Data ss:Type="Number">0.02709633432</Data></Cell><Cell ss:StyleID="s55"><Data ss:Type="Number">0.193840875</Data></Cell><Cell ss:StyleID="s55"><Data ss:Type="Number">1.600909</Data></Cell><Cell ss:StyleID="s55"><Data ss:Type="String">NM_007699</Data></Cell></Row><Row><Cell ss:StyleID="s55"><Data ss:Type="String">ASMM9PARTA031445</Data></Cell><Cell ss:StyleID="s55"><Data ss:Type="Number">0.00924203183</Data></Cell><Cell ss:StyleID="s55"><Data ss:Type="Number">0.140214253</Data></Cell><Cell ss:StyleID="s55"><Data ss:Type="Number">2.1241951</Data></Cell><Cell ss:StyleID="s55"><Data ss:Type="String">NM_013548</Data></Cell></Row><Row><Cell ss:StyleID="s55"><Data ss:Type="String">ASMM9PARTA029534</Data></Cell><Cell ss:StyleID="s55"><Data ss:Type="Number">0.03346212628</Data></Cell><Cell ss:StyleID="s55"><Data ss:Type="Number">0.205373235</Data></Cell><Cell ss:StyleID="s55"><Data ss:Type="Number">2.4478961</Data></Cell><Cell ss:StyleID="s55"><Data ss:Type="String">NM_009616</Data></Cell></Row><Row><Cell ss:StyleID="s55"><Data ss:Type="String">ASMM9PARTA043846</Data></Cell><Cell ss:StyleID="s55"><Data ss:Type="Number">0.00921138093</Data></Cell><Cell ss:StyleID="s55"><Data ss:Type="Number">0.140144496</Data></Cell><Cell ss:StyleID="s55"><Data ss:Type="Number">1.7267649</Data></Cell><Cell ss:StyleID="s55"><Data ss:Type="String">NM_183315</Data></Cell></Row><Row><Cell ss:StyleID="s55"><Data ss:Type="String">ASMM9PARTA026299</Data></Cell><Cell ss:StyleID="s55"><Data ss:Type="Number">0.01509983095</Data></Cell><Cell ss:StyleID="s55"><Data ss:Type="Number">0.162918195</Data></Cell><Cell ss:StyleID="s55"><Data ss:Type="Number">1.5464698</Data></Cell><Cell ss:StyleID="s55"><Data ss:Type="String">NM_001168680</Data></Cell></Row><Row><Cell ss:StyleID="s55"><Data ss:Type="String">ASMM9PARTA043001</Data></Cell><Cell ss:StyleID="s55"><Data ss:Type="Number">0.04340476451</Data></Cell><Cell ss:StyleID="s55"><Data ss:Type="Number">0.222452069</Data></Cell><Cell ss:StyleID="s55"><Data ss:Type="Number">1.8040149</Data></Cell><Cell ss:StyleID="s55"><Data ss:Type="String">NM_177763</Data></Cell></Row><Row><Cell ss:StyleID="s55"><Data ss:Type="String">ASMM9PARTA024914</Data></Cell><Cell ss:StyleID="s55"><Data ss:Type="Number">0.04860610194</Data></Cell><Cell ss:StyleID="s55"><Data ss:Type="Number">0.23180604</Data></Cell><Cell ss:StyleID="s55"><Data ss:Type="Number">1.553685</Data></Cell><Cell ss:StyleID="s55"><Data ss:Type="String">NM_001163105</Data></Cell></Row><Row><Cell ss:StyleID="s55"><Data ss:Type="String">ASMM9PARTA033277</Data></Cell><Cell ss:StyleID="s55"><Data ss:Type="Number">0.01720724095</Data></Cell><Cell ss:StyleID="s55"><Data ss:Type="Number">0.170891311</Data></Cell><Cell ss:StyleID="s55"><Data ss:Type="Number">2.6871763</Data></Cell><Cell ss:StyleID="s55"><Data ss:Type="String">NM_021274</Data></Cell></Row><Row><Cell ss:StyleID="s55"><Data ss:Type="String">ASMM9PARTA043324</Data></Cell><Cell ss:StyleID="s55"><Data ss:Type="Number">0.01354488073</Data></Cell><Cell ss:StyleID="s55"><Data ss:Type="Number">0.157989247</Data></Cell><Cell ss:StyleID="s55"><Data ss:Type="Number">1.5291923</Data></Cell><Cell ss:StyleID="s55"><Data ss:Type="String">NM_178214</Data></Cell></Row><Row><Cell ss:StyleID="s55"><Data ss:Type="String">ASMM9PARTA037528</Data></Cell><Cell ss:StyleID="s55"><Data ss:Type="Number">0.04914576422</Data></Cell><Cell ss:StyleID="s55"><Data ss:Type="Number">0.23255564</Data></Cell><Cell ss:StyleID="s55"><Data ss:Type="Number">2.4392087</Data></Cell><Cell ss:StyleID="s55"><Data ss:Type="String">NM_029687</Data></Cell></Row><Row><Cell ss:StyleID="s55"><Data ss:Type="String">ASMM9PARTA023291</Data></Cell><Cell ss:StyleID="s55"><Data ss:Type="Number">0.0429165433</Data></Cell><Cell ss:StyleID="s55"><Data ss:Type="Number">0.221921713</Data></Cell><Cell ss:StyleID="s55"><Data ss:Type="Number">1.5225845</Data></Cell><Cell ss:StyleID="s55"><Data ss:Type="String">NM_001122734</Data></Cell></Row><Row><Cell ss:StyleID="s55"><Data ss:Type="String">ASMM9PARTA036730</Data></Cell><Cell ss:StyleID="s55"><Data ss:Type="Number">0.00126353745</Data></Cell><Cell ss:StyleID="s55"><Data ss:Type="Number">0.070509422</Data></Cell><Cell ss:StyleID="s55"><Data ss:Type="Number">3.4885605</Data></Cell><Cell ss:StyleID="s55"><Data ss:Type="String">NM_028903</Data></Cell></Row><Row><Cell ss:StyleID="s55"><Data ss:Type="String">ASMM9PARTA025381</Data></Cell><Cell ss:StyleID="s55"><Data ss:Type="Number">0.01387863129</Data></Cell><Cell ss:StyleID="s55"><Data ss:Type="Number">0.159719365</Data></Cell><Cell ss:StyleID="s55"><Data ss:Type="Number">1.5814263</Data></Cell><Cell ss:StyleID="s55"><Data ss:Type="String">NM_001164569</Data></Cell></Row><Row><Cell ss:StyleID="s55"><Data ss:Type="String">ASMM9PARTA028389</Data></Cell><Cell ss:StyleID="s55"><Data ss:Type="Number">0.02328091332</Data></Cell><Cell ss:StyleID="s55"><Data ss:Type="Number">0.186933993</Data></Cell><Cell ss:StyleID="s55"><Data ss:Type="Number">2.2756718</Data></Cell><Cell ss:StyleID="s55"><Data ss:Type="String">NM_008401</Data></Cell></Row><Row><Cell ss:StyleID="s55"><Data ss:Type="String">ASMM9PARTA029614</Data></Cell><Cell ss:StyleID="s55"><Data ss:Type="Number">0.00963630333</Data></Cell><Cell ss:StyleID="s55"><Data ss:Type="Number">0.142107523</Data></Cell><Cell ss:StyleID="s55"><Data ss:Type="Number">1.8913261</Data></Cell><Cell ss:StyleID="s55"><Data ss:Type="String">NM_009807</Data></Cell></Row><Row><Cell ss:StyleID="s55"><Data ss:Type="String">ASMM9PARTA026678</Data></Cell><Cell ss:StyleID="s55"><Data ss:Type="Number">0.00060989885</Data></Cell><Cell ss:StyleID="s55"><Data ss:Type="Number">0.056875101</Data></Cell><Cell ss:StyleID="s55"><Data ss:Type="Number">2.600068</Data></Cell><Cell ss:StyleID="s55"><Data ss:Type="String">NM_001177574</Data></Cell></Row><Row><Cell ss:StyleID="s55"><Data ss:Type="String">ASMM9PARTA023682</Data></Cell><Cell ss:StyleID="s55"><Data ss:Type="Number">0.02547097632</Data></Cell><Cell ss:StyleID="s55"><Data ss:Type="Number">0.190502399</Data></Cell><Cell ss:StyleID="s55"><Data ss:Type="Number">1.7815085</Data></Cell><Cell ss:StyleID="s55"><Data ss:Type="String">NM_001141950</Data></Cell></Row><Row><Cell ss:StyleID="s55"><Data ss:Type="String">ASMM9PARTA020612</Data></Cell><Cell ss:StyleID="s55"><Data ss:Type="Number">0.03433840105</Data></Cell><Cell ss:StyleID="s55"><Data ss:Type="Number">0.207155932</Data></Cell><Cell ss:StyleID="s55"><Data ss:Type="Number">2.1695372</Data></Cell><Cell ss:StyleID="s55"><Data ss:Type="String">NM_001033465</Data></Cell></Row><Row><Cell ss:StyleID="s55"><Data ss:Type="String">ASMM9PARTA028248</Data></Cell><Cell ss:StyleID="s55"><Data ss:Type="Number">0.00302561905</Data></Cell><Cell ss:StyleID="s55"><Data ss:Type="Number">0.095536889</Data></Cell><Cell ss:StyleID="s55"><Data ss:Type="Number">1.5022202</Data></Cell><Cell ss:StyleID="s55"><Data ss:Type="String">NM_008479</Data></Cell></Row><Row><Cell ss:StyleID="s55"><Data ss:Type="String">ASMM9PARTA031377</Data></Cell><Cell ss:StyleID="s55"><Data ss:Type="Number">0.04331470042</Data></Cell><Cell ss:StyleID="s55"><Data ss:Type="Number">0.222316302</Data></Cell><Cell ss:StyleID="s55"><Data ss:Type="Number">3.5806358</Data></Cell><Cell ss:StyleID="s55"><Data ss:Type="String">NM_013517</Data></Cell></Row><Row><Cell ss:StyleID="s55"><Data ss:Type="String">ASMM9PARTA035591</Data></Cell><Cell ss:StyleID="s55"><Data ss:Type="Number">0.00828037988</Data></Cell><Cell ss:StyleID="s55"><Data ss:Type="Number">0.136265828</Data></Cell><Cell ss:StyleID="s55"><Data ss:Type="Number">1.5803051</Data></Cell><Cell ss:StyleID="s55"><Data ss:Type="String">NM_027239</Data></Cell></Row><Row><Cell ss:StyleID="s55"><Data ss:Type="String">ASMM9PARTA032314</Data></Cell><Cell ss:StyleID="s55"><Data ss:Type="Number">0.02618709213</Data></Cell><Cell ss:StyleID="s55"><Data ss:Type="Number">0.191582136</Data></Cell><Cell ss:StyleID="s55"><Data ss:Type="Number">1.6273603</Data></Cell><Cell ss:StyleID="s55"><Data ss:Type="String">NM_016809</Data></Cell></Row><Row><Cell ss:StyleID="s55"><Data ss:Type="String">ASMM9PARTA038227</Data></Cell><Cell ss:StyleID="s55"><Data ss:Type="Number">0.03893343208</Data></Cell><Cell ss:StyleID="s55"><Data ss:Type="Number">0.215059199</Data></Cell><Cell ss:StyleID="s55"><Data ss:Type="Number">3.8603208</Data></Cell><Cell ss:StyleID="s55"><Data ss:Type="String">NM_133251</Data></Cell></Row><Row><Cell ss:StyleID="s55"><Data ss:Type="String">ASMM9PARTA021220</Data></Cell><Cell ss:StyleID="s55"><Data ss:Type="Number">0.02491442078</Data></Cell><Cell ss:StyleID="s55"><Data ss:Type="Number">0.189247899</Data></Cell><Cell ss:StyleID="s55"><Data ss:Type="Number">2.1164751</Data></Cell><Cell ss:StyleID="s55"><Data ss:Type="String">NM_001039555</Data></Cell></Row><Row><Cell ss:StyleID="s55"><Data ss:Type="String">ASMM9PARTA042084</Data></Cell><Cell ss:StyleID="s55"><Data ss:Type="Number">0.0248768852</Data></Cell><Cell ss:StyleID="s55"><Data ss:Type="Number">0.189247899</Data></Cell><Cell ss:StyleID="s55"><Data ss:Type="Number">1.5161964</Data></Cell><Cell ss:StyleID="s55"><Data ss:Type="String">NM_172803</Data></Cell></Row><Row><Cell ss:StyleID="s55"><Data ss:Type="String">ASMM9PARTA021508</Data></Cell><Cell ss:StyleID="s55"><Data ss:Type="Number">0.00575694287</Data></Cell><Cell ss:StyleID="s55"><Data ss:Type="Number">0.120071745</Data></Cell><Cell ss:StyleID="s55"><Data ss:Type="Number">1.6632427</Data></Cell><Cell ss:StyleID="s55"><Data ss:Type="String">NM_001080126</Data></Cell></Row><Row><Cell ss:StyleID="s55"><Data ss:Type="String">ASMM9PARTA022692</Data></Cell><Cell ss:StyleID="s55"><Data ss:Type="Number">0.04729205304</Data></Cell><Cell ss:StyleID="s55"><Data ss:Type="Number">0.229719943</Data></Cell><Cell ss:StyleID="s55"><Data ss:Type="Number">1.9329116</Data></Cell><Cell ss:StyleID="s55"><Data ss:Type="String">NM_001104926</Data></Cell></Row><Row><Cell ss:StyleID="s55"><Data ss:Type="String">ASMM9PARTA024546</Data></Cell><Cell ss:StyleID="s55"><Data ss:Type="Number">0.03789449531</Data></Cell><Cell ss:StyleID="s55"><Data ss:Type="Number">0.213335739</Data></Cell><Cell ss:StyleID="s55"><Data ss:Type="Number">1.824573</Data></Cell><Cell ss:StyleID="s55"><Data ss:Type="String">NM_001159953</Data></Cell></Row><Row><Cell ss:StyleID="s55"><Data ss:Type="String">ASMM9PARTA028882</Data></Cell><Cell ss:StyleID="s55"><Data ss:Type="Number">0.01675462522</Data></Cell><Cell ss:StyleID="s55"><Data ss:Type="Number">0.168526149</Data></Cell><Cell ss:StyleID="s55"><Data ss:Type="Number">2.6396235</Data></Cell><Cell ss:StyleID="s55"><Data ss:Type="String">NM_009077</Data></Cell></Row><Row><Cell ss:StyleID="s55"><Data ss:Type="String">ASMM9PARTA030859</Data></Cell><Cell ss:StyleID="s55"><Data ss:Type="Number">0.04703396536</Data></Cell><Cell ss:StyleID="s55"><Data ss:Type="Number">0.229024521</Data></Cell><Cell ss:StyleID="s55"><Data ss:Type="Number">1.620811</Data></Cell><Cell ss:StyleID="s55"><Data ss:Type="String">NM_011579</Data></Cell></Row><Row><Cell ss:StyleID="s55"><Data ss:Type="String">ASMM9PARTA034167</Data></Cell><Cell ss:StyleID="s55"><Data ss:Type="Number">0.00424893841</Data></Cell><Cell ss:StyleID="s55"><Data ss:Type="Number">0.108764548</Data></Cell><Cell ss:StyleID="s55"><Data ss:Type="Number">1.7586038</Data></Cell><Cell ss:StyleID="s55"><Data ss:Type="String">NM_024460</Data></Cell></Row><Row><Cell ss:StyleID="s55"><Data ss:Type="String">ASMM9PARTA043835</Data></Cell><Cell ss:StyleID="s55"><Data ss:Type="Number">0.00560264716</Data></Cell><Cell ss:StyleID="s55"><Data ss:Type="Number">0.118862227</Data></Cell><Cell ss:StyleID="s55"><Data ss:Type="Number">1.5787372</Data></Cell><Cell ss:StyleID="s55"><Data ss:Type="String">NM_183088</Data></Cell></Row><Row><Cell ss:StyleID="s55"><Data ss:Type="String">ASMM9PARTA040269</Data></Cell><Cell ss:StyleID="s55"><Data ss:Type="Number">0.01810824887</Data></Cell><Cell ss:StyleID="s55"><Data ss:Type="Number">0.172939134</Data></Cell><Cell ss:StyleID="s55"><Data ss:Type="Number">2.4378522</Data></Cell><Cell ss:StyleID="s55"><Data ss:Type="String">NM_146260</Data></Cell></Row><Row><Cell ss:StyleID="s55"><Data ss:Type="String">ASMM9PARTA031974</Data></Cell><Cell ss:StyleID="s55"><Data ss:Type="Number">0.01099924217</Data></Cell><Cell ss:StyleID="s55"><Data ss:Type="Number">0.148683085</Data></Cell><Cell ss:StyleID="s55"><Data ss:Type="Number">1.738414</Data></Cell><Cell ss:StyleID="s55"><Data ss:Type="String">NM_013725</Data></Cell></Row><Row><Cell ss:StyleID="s55"><Data ss:Type="String">ASMM9PARTA024232</Data></Cell><Cell ss:StyleID="s55"><Data ss:Type="Number">0.00306079012</Data></Cell><Cell ss:StyleID="s55"><Data ss:Type="Number">0.096284105</Data></Cell><Cell ss:StyleID="s55"><Data ss:Type="Number">1.5702717</Data></Cell><Cell ss:StyleID="s55"><Data ss:Type="String">NM_001159534</Data></Cell></Row><Row><Cell ss:StyleID="s55"><Data ss:Type="String">ASMM9PARTA034497</Data></Cell><Cell ss:StyleID="s55"><Data ss:Type="Number">0.00808863</Data></Cell><Cell ss:StyleID="s55"><Data ss:Type="Number">0.134132175</Data></Cell><Cell ss:StyleID="s55"><Data ss:Type="Number">1.5016822</Data></Cell><Cell ss:StyleID="s55"><Data ss:Type="String">NM_025404</Data></Cell></Row><Row><Cell ss:StyleID="s55"><Data ss:Type="String">ASMM9PARTA033271</Data></Cell><Cell ss:StyleID="s55"><Data ss:Type="Number">0.00257885177</Data></Cell><Cell ss:StyleID="s55"><Data ss:Type="Number">0.089989021</Data></Cell><Cell ss:StyleID="s55"><Data ss:Type="Number">1.6061009</Data></Cell><Cell ss:StyleID="s55"><Data ss:Type="String">NM_020283</Data></Cell></Row><Row><Cell ss:StyleID="s55"><Data ss:Type="String">ASMM9PARTA035406</Data></Cell><Cell ss:StyleID="s55"><Data ss:Type="Number">0.02247423496</Data></Cell><Cell ss:StyleID="s55"><Data ss:Type="Number">0.185797635</Data></Cell><Cell ss:StyleID="s55"><Data ss:Type="Number">1.5534734</Data></Cell><Cell ss:StyleID="s55"><Data ss:Type="String">NM_026919</Data></Cell></Row><Row><Cell ss:StyleID="s55"><Data ss:Type="String">ASMM9PARTA026775</Data></Cell><Cell ss:StyleID="s55"><Data ss:Type="Number">0.00818017106</Data></Cell><Cell ss:StyleID="s55"><Data ss:Type="Number">0.135146732</Data></Cell><Cell ss:StyleID="s55"><Data ss:Type="Number">1.60499</Data></Cell><Cell ss:StyleID="s55"><Data ss:Type="String">NM_001199307</Data></Cell></Row><Row><Cell ss:StyleID="s55"><Data ss:Type="String">ASMM9PARTA041035</Data></Cell><Cell ss:StyleID="s55"><Data ss:Type="Number">0.03654866052</Data></Cell><Cell ss:StyleID="s55"><Data ss:Type="Number">0.211522749</Data></Cell><Cell ss:StyleID="s55"><Data ss:Type="Number">1.7041292</Data></Cell><Cell ss:StyleID="s55"><Data ss:Type="String">NM_153173</Data></Cell></Row><Row><Cell ss:StyleID="s55"><Data ss:Type="String">ASMM9PARTA042831</Data></Cell><Cell ss:StyleID="s55"><Data ss:Type="Number">0.04825998328</Data></Cell><Cell ss:StyleID="s55"><Data ss:Type="Number">0.230809723</Data></Cell><Cell ss:StyleID="s55"><Data ss:Type="Number">1.837422</Data></Cell><Cell ss:StyleID="s55"><Data ss:Type="String">NM_176966</Data></Cell></Row><Row><Cell ss:StyleID="s55"><Data ss:Type="String">ASMM9PARTA032601</Data></Cell><Cell ss:StyleID="s55"><Data ss:Type="Number">0.00360498783</Data></Cell><Cell ss:StyleID="s55"><Data ss:Type="Number">0.103759378</Data></Cell><Cell ss:StyleID="s55"><Data ss:Type="Number">1.5604812</Data></Cell><Cell ss:StyleID="s55"><Data ss:Type="String">NM_016958</Data></Cell></Row><Row><Cell ss:StyleID="s55"><Data ss:Type="String">ASMM9PARTA037631</Data></Cell><Cell ss:StyleID="s55"><Data ss:Type="Number">0.0459667809</Data></Cell><Cell ss:StyleID="s55"><Data ss:Type="Number">0.227265678</Data></Cell><Cell ss:StyleID="s55"><Data ss:Type="Number">1.5337606</Data></Cell><Cell ss:StyleID="s55"><Data ss:Type="String">NM_053137</Data></Cell></Row><Row><Cell ss:StyleID="s55"><Data ss:Type="String">ASMM9PARTA027603</Data></Cell><Cell ss:StyleID="s55"><Data ss:Type="Number">0.00875119679</Data></Cell><Cell ss:StyleID="s55"><Data ss:Type="Number">0.13890356</Data></Cell><Cell ss:StyleID="s55"><Data ss:Type="Number">1.5261033</Data></Cell><Cell ss:StyleID="s55"><Data ss:Type="String">NM_007529</Data></Cell></Row><Row><Cell ss:StyleID="s55"><Data ss:Type="String">ASMM9PARTA027276</Data></Cell><Cell ss:StyleID="s55"><Data ss:Type="Number">0.02544135454</Data></Cell><Cell ss:StyleID="s55"><Data ss:Type="Number">0.190487407</Data></Cell><Cell ss:StyleID="s55"><Data ss:Type="Number">1.5575808</Data></Cell><Cell ss:StyleID="s55"><Data ss:Type="String">NM_001198987</Data></Cell></Row><Row><Cell ss:StyleID="s55"><Data ss:Type="String">ASMM9PARTA034602</Data></Cell><Cell ss:StyleID="s55"><Data ss:Type="Number">0.02370145054</Data></Cell><Cell ss:StyleID="s55"><Data ss:Type="Number">0.187449618</Data></Cell><Cell ss:StyleID="s55"><Data ss:Type="Number">1.5207036</Data></Cell><Cell ss:StyleID="s55"><Data ss:Type="String">NM_025464</Data></Cell></Row><Row><Cell ss:StyleID="s55"><Data ss:Type="String">ASMM9PARTA033539</Data></Cell><Cell ss:StyleID="s55"><Data ss:Type="Number">0.02451957746</Data></Cell><Cell ss:StyleID="s55"><Data ss:Type="Number">0.188907706</Data></Cell><Cell ss:StyleID="s55"><Data ss:Type="Number">1.5072771</Data></Cell><Cell ss:StyleID="s55"><Data ss:Type="String">NM_021704</Data></Cell></Row><Row><Cell ss:StyleID="s55"><Data ss:Type="String">ASMM9PARTA038107</Data></Cell><Cell ss:StyleID="s55"><Data ss:Type="Number">0.00029242439</Data></Cell><Cell ss:StyleID="s55"><Data ss:Type="Number">0.045115063</Data></Cell><Cell ss:StyleID="s55"><Data ss:Type="Number">1.5210598</Data></Cell><Cell ss:StyleID="s55"><Data ss:Type="String">NM_054045</Data></Cell></Row><Row><Cell ss:StyleID="s55"><Data ss:Type="String">ASMM9PARTA022780</Data></Cell><Cell ss:StyleID="s55"><Data ss:Type="Number">0.00220732007</Data></Cell><Cell ss:StyleID="s55"><Data ss:Type="Number">0.085705755</Data></Cell><Cell ss:StyleID="s55"><Data ss:Type="Number">1.6798953</Data></Cell><Cell ss:StyleID="s55"><Data ss:Type="String">NM_001085549</Data></Cell></Row><Row><Cell ss:StyleID="s55"><Data ss:Type="String">ASMM9PARTA037749</Data></Cell><Cell ss:StyleID="s55"><Data ss:Type="Number">0.0286266176</Data></Cell><Cell ss:StyleID="s55"><Data ss:Type="Number">0.196610046</Data></Cell><Cell ss:StyleID="s55"><Data ss:Type="Number">1.5822783</Data></Cell><Cell ss:StyleID="s55"><Data ss:Type="String">NM_029861</Data></Cell></Row><Row><Cell ss:StyleID="s55"><Data ss:Type="String">ASMM9PARTA030152</Data></Cell><Cell ss:StyleID="s55"><Data ss:Type="Number">0.00300925457</Data></Cell><Cell ss:StyleID="s55"><Data ss:Type="Number">0.095536889</Data></Cell><Cell ss:StyleID="s55"><Data ss:Type="Number">4.0090874</Data></Cell><Cell ss:StyleID="s55"><Data ss:Type="String">NM_010933</Data></Cell></Row><Row><Cell ss:StyleID="s55"><Data ss:Type="String">ASMM9PARTA026212</Data></Cell><Cell ss:StyleID="s55"><Data ss:Type="Number">0.01843283372</Data></Cell><Cell ss:StyleID="s55"><Data ss:Type="Number">0.173670091</Data></Cell><Cell ss:StyleID="s55"><Data ss:Type="Number">1.5911706</Data></Cell><Cell ss:StyleID="s55"><Data ss:Type="String">NM_001177400</Data></Cell></Row><Row><Cell ss:StyleID="s55"><Data ss:Type="String">ASMM9PARTA023523</Data></Cell><Cell ss:StyleID="s55"><Data ss:Type="Number">0.00183854205</Data></Cell><Cell ss:StyleID="s55"><Data ss:Type="Number">0.079421715</Data></Cell><Cell ss:StyleID="s55"><Data ss:Type="Number">2.7078785</Data></Cell><Cell ss:StyleID="s55"><Data ss:Type="String">NM_001122662</Data></Cell></Row><Row><Cell ss:StyleID="s55"><Data ss:Type="String">ASMM9PARTA044713</Data></Cell><Cell ss:StyleID="s55"><Data ss:Type="Number">0.00042938531</Data></Cell><Cell ss:StyleID="s55"><Data ss:Type="Number">0.050614396</Data></Cell><Cell ss:StyleID="s55"><Data ss:Type="Number">1.8801499</Data></Cell><Cell ss:StyleID="s55"><Data ss:Type="String">NM_199473</Data></Cell></Row><Row><Cell ss:StyleID="s55"><Data ss:Type="String">ASMM9PARTA031376</Data></Cell><Cell ss:StyleID="s55"><Data ss:Type="Number">0.00966040879</Data></Cell><Cell ss:StyleID="s55"><Data ss:Type="Number">0.142144787</Data></Cell><Cell ss:StyleID="s55"><Data ss:Type="Number">2.3508954</Data></Cell><Cell ss:StyleID="s55"><Data ss:Type="String">NM_013496</Data></Cell></Row><Row><Cell ss:StyleID="s55"><Data ss:Type="String">ASMM9PARTA020609</Data></Cell><Cell ss:StyleID="s55"><Data ss:Type="Number">0.02819846543</Data></Cell><Cell ss:StyleID="s55"><Data ss:Type="Number">0.195903849</Data></Cell><Cell ss:StyleID="s55"><Data ss:Type="Number">1.5885425</Data></Cell><Cell ss:StyleID="s55"><Data ss:Type="String">NM_001033450</Data></Cell></Row><Row><Cell ss:StyleID="s55"><Data ss:Type="String">ASMM9PARTA021825</Data></Cell><Cell ss:StyleID="s55"><Data ss:Type="Number">0.02133303982</Data></Cell><Cell ss:StyleID="s55"><Data ss:Type="Number">0.182242255</Data></Cell><Cell ss:StyleID="s55"><Data ss:Type="Number">1.5679693</Data></Cell><Cell ss:StyleID="s55"><Data ss:Type="String">NM_001080967</Data></Cell></Row><Row><Cell ss:StyleID="s55"><Data ss:Type="String">ASMM9PARTA034175</Data></Cell><Cell ss:StyleID="s55"><Data ss:Type="Number">8.15889e-6</Data></Cell><Cell ss:StyleID="s55"><Data ss:Type="Number">0.012254577</Data></Cell><Cell ss:StyleID="s55"><Data ss:Type="Number">2.4280433</Data></Cell><Cell ss:StyleID="s55"><Data ss:Type="String">NM_025427</Data></Cell></Row><Row><Cell ss:StyleID="s55"><Data ss:Type="String">ASMM9PARTA022461</Data></Cell><Cell ss:StyleID="s55"><Data ss:Type="Number">0.00259898447</Data></Cell><Cell ss:StyleID="s55"><Data ss:Type="Number">0.089989021</Data></Cell><Cell ss:StyleID="s55"><Data ss:Type="Number">1.8526804</Data></Cell><Cell ss:StyleID="s55"><Data ss:Type="String">NM_001081983</Data></Cell></Row><Row><Cell ss:StyleID="s55"><Data ss:Type="String">ASMM9PARTA035120</Data></Cell><Cell ss:StyleID="s55"><Data ss:Type="Number">0.03451677563</Data></Cell><Cell ss:StyleID="s55"><Data ss:Type="Number">0.20763503</Data></Cell><Cell ss:StyleID="s55"><Data ss:Type="Number">1.7087944</Data></Cell><Cell ss:StyleID="s55"><Data ss:Type="String">NM_025978</Data></Cell></Row><Row><Cell ss:StyleID="s55"><Data ss:Type="String">ASMM9PARTA030840</Data></Cell><Cell ss:StyleID="s55"><Data ss:Type="Number">0.00830125286</Data></Cell><Cell ss:StyleID="s55"><Data ss:Type="Number">0.13639537</Data></Cell><Cell ss:StyleID="s55"><Data ss:Type="Number">4.7805441</Data></Cell><Cell ss:StyleID="s55"><Data ss:Type="String">NM_011287</Data></Cell></Row><Row><Cell ss:StyleID="s55"><Data ss:Type="String">ASMM9PARTA021375</Data></Cell><Cell ss:StyleID="s55"><Data ss:Type="Number">0.0442941655</Data></Cell><Cell ss:StyleID="s55"><Data ss:Type="Number">0.224247772</Data></Cell><Cell ss:StyleID="s55"><Data ss:Type="Number">1.5866497</Data></Cell><Cell ss:StyleID="s55"><Data ss:Type="String">NM_001037713</Data></Cell></Row><Row><Cell ss:StyleID="s55"><Data ss:Type="String">ASMM9PARTA028297</Data></Cell><Cell ss:StyleID="s55"><Data ss:Type="Number">0.04078814015</Data></Cell><Cell ss:StyleID="s55"><Data ss:Type="Number">0.218098052</Data></Cell><Cell ss:StyleID="s55"><Data ss:Type="Number">2.0401657</Data></Cell><Cell ss:StyleID="s55"><Data ss:Type="String">NM_008656</Data></Cell></Row><Row><Cell ss:StyleID="s55"><Data ss:Type="String">ASMM9PARTA032888</Data></Cell><Cell ss:StyleID="s55"><Data ss:Type="Number">0.01264546733</Data></Cell><Cell ss:StyleID="s55"><Data ss:Type="Number">0.155681221</Data></Cell><Cell ss:StyleID="s55"><Data ss:Type="Number">1.7472156</Data></Cell><Cell ss:StyleID="s55"><Data ss:Type="String">NM_020265</Data></Cell></Row><Row><Cell ss:StyleID="s55"><Data ss:Type="String">ASMM9PARTA044220</Data></Cell><Cell ss:StyleID="s55"><Data ss:Type="Number">0.02284627853</Data></Cell><Cell ss:StyleID="s55"><Data ss:Type="Number">0.186273231</Data></Cell><Cell ss:StyleID="s55"><Data ss:Type="Number">2.0738772</Data></Cell><Cell ss:StyleID="s55"><Data ss:Type="String">NM_199065</Data></Cell></Row><Row><Cell ss:StyleID="s55"><Data ss:Type="String">ASMM9PARTA028971</Data></Cell><Cell ss:StyleID="s55"><Data ss:Type="Number">0.0188924962</Data></Cell><Cell ss:StyleID="s55"><Data ss:Type="Number">0.174934843</Data></Cell><Cell ss:StyleID="s55"><Data ss:Type="Number">1.5604023</Data></Cell><Cell ss:StyleID="s55"><Data ss:Type="String">NM_009413</Data></Cell></Row><Row><Cell ss:StyleID="s55"><Data ss:Type="String">ASMM9PARTA029651</Data></Cell><Cell ss:StyleID="s55"><Data ss:Type="Number">0.00151212638</Data></Cell><Cell ss:StyleID="s55"><Data ss:Type="Number">0.076311251</Data></Cell><Cell ss:StyleID="s55"><Data ss:Type="Number">1.6584843</Data></Cell><Cell ss:StyleID="s55"><Data ss:Type="String">NM_009749</Data></Cell></Row><Row><Cell ss:StyleID="s55"><Data ss:Type="String">ASMM9PARTA032288</Data></Cell><Cell ss:StyleID="s55"><Data ss:Type="Number">0.01606127462</Data></Cell><Cell ss:StyleID="s55"><Data ss:Type="Number">0.165845307</Data></Cell><Cell ss:StyleID="s55"><Data ss:Type="Number">1.8524315</Data></Cell><Cell ss:StyleID="s55"><Data ss:Type="String">NM_018734</Data></Cell></Row><Row><Cell ss:StyleID="s55"><Data ss:Type="String">ASMM9PARTA027361</Data></Cell><Cell ss:StyleID="s55"><Data ss:Type="Number">0.02721562502</Data></Cell><Cell ss:StyleID="s55"><Data ss:Type="Number">0.194230695</Data></Cell><Cell ss:StyleID="s55"><Data ss:Type="Number">1.666697</Data></Cell><Cell ss:StyleID="s55"><Data ss:Type="String">NM_007462</Data></Cell></Row><Row><Cell ss:StyleID="s55"><Data ss:Type="String">ASMM9PARTA036993</Data></Cell><Cell ss:StyleID="s55"><Data ss:Type="Number">0.02544186693</Data></Cell><Cell ss:StyleID="s55"><Data ss:Type="Number">0.190487407</Data></Cell><Cell ss:StyleID="s55"><Data ss:Type="Number">1.535574</Data></Cell><Cell ss:StyleID="s55"><Data ss:Type="String">NM_029348</Data></Cell></Row></Table><WorksheetOptions xmlns="urn:schemas-microsoft-com:office:excel"><PageSetup><Layout x:CenterHorizontal="1" x:StartPageNumber="1"/><Header x:Data="&amp;C&amp;P" x:Margin="0.1"/><Footer x:Data="&amp;C&amp;F" x:Margin="0.1"/><PageMargins x:Left="0.3" x:Right="0.3" x:Top="0.609722222222222" x:Bottom="0.369444444444444"/></PageSetup><Print><ValidPrinterInfo/><LeftToRight/><PaperSizeIndex>9</PaperSizeIndex><HorizontalResolution>300</HorizontalResolution><VerticalResolution>300</VerticalResolution></Print><TopRowVisible>0</TopRowVisible><LeftColumnVisible>0</LeftColumnVisible><Panes><Pane><Number>3</Number><ActiveRow>0</ActiveRow><ActiveCol>3</ActiveCol><RangeSelection>R1C4</RangeSelection></Pane></Panes><ProtectObjects>False</ProtectObjects><ProtectScenarios>False</ProtectScenarios></WorksheetOptions></Worksheet><Worksheet ss:Name="down_test_vs_control"><Table ss:ExpandedColumnCount="5" ss:ExpandedRowCount="1670" x:FullColumns="1" x:FullRows="1" ss:DefaultColumnWidth="42" ss:DefaultRowHeight="12.75"><Column ss:Index="1" ss:StyleID="s53" ss:AutoFitWidth="0" ss:Width="70.65" ss:Span="4"/><Row><Cell ss:StyleID="s54"><Data ss:Type="String">ProbeName</Data></Cell><Cell ss:StyleID="s54"><Data ss:Type="String">p-value</Data></Cell><Cell ss:StyleID="s54"><Data ss:Type="String">FDR</Data></Cell><Cell ss:StyleID="s54"><ss:Data ss:Type="String" xmlns="http://www.w3.org/TR/REC-html40"><B><Font x:Family="Roman">Fold</Font><Font x:Family="Roman"> Change</Font></B></ss:Data></Cell><Cell ss:StyleID="s54"><Data ss:Type="String">seqname</Data></Cell></Row><Row><Cell ss:StyleID="s55"><Data ss:Type="String">ASMM9PARTA027886</Data></Cell><Cell ss:StyleID="s55"><Data ss:Type="Number">0.04149473656</Data></Cell><Cell ss:StyleID="s55"><Data ss:Type="Number">0.219215844</Data></Cell><Cell ss:StyleID="s55"><Data ss:Type="Number">1.5555808</Data></Cell><Cell ss:StyleID="s55"><Data ss:Type="String">NM_008181</Data></Cell></Row><Row><Cell ss:StyleID="s55"><Data ss:Type="String">ASMM9PARTA030805</Data></Cell><Cell ss:StyleID="s55"><Data ss:Type="Number">0.01059090329</Data></Cell><Cell ss:StyleID="s55"><Data ss:Type="Number">0.146485387</Data></Cell><Cell ss:StyleID="s55"><Data ss:Type="Number">1.6196623</Data></Cell><Cell ss:StyleID="s55"><Data ss:Type="String">NM_011370</Data></Cell></Row><Row><Cell ss:StyleID="s55"><Data ss:Type="String">ASMM9PARTA041660</Data></Cell><Cell ss:StyleID="s55"><Data ss:Type="Number">0.00036498457</Data></Cell><Cell ss:StyleID="s55"><Data ss:Type="Number">0.047863164</Data></Cell><Cell ss:StyleID="s55"><Data ss:Type="Number">1.939393</Data></Cell><Cell ss:StyleID="s55"><Data ss:Type="String">NM_172696</Data></Cell></Row><Row><Cell ss:StyleID="s55"><Data ss:Type="String">ASMM9PARTA033287</Data></Cell><Cell ss:StyleID="s55"><Data ss:Type="Number">1.226509e-5</Data></Cell><Cell ss:StyleID="s55"><Data ss:Type="Number">0.012254577</Data></Cell><Cell ss:StyleID="s55"><Data ss:Type="Number">5.0710187</Data></Cell><Cell ss:StyleID="s55"><Data ss:Type="String">NM_021503</Data></Cell></Row><Row><Cell ss:StyleID="s55"><Data ss:Type="String">ASMM9PARTA041471</Data></Cell><Cell ss:StyleID="s55"><Data ss:Type="Number">0.01878437061</Data></Cell><Cell ss:StyleID="s55"><Data ss:Type="Number">0.174627233</Data></Cell><Cell ss:StyleID="s55"><Data ss:Type="Number">1.6391657</Data></Cell><Cell ss:StyleID="s55"><Data ss:Type="String">NM_172286</Data></Cell></Row><Row><Cell ss:StyleID="s55"><Data ss:Type="String">ASMM9PARTA032907</Data></Cell><Cell ss:StyleID="s55"><Data ss:Type="Number">0.00928682603</Data></Cell><Cell ss:StyleID="s55"><Data ss:Type="Number">0.140690385</Data></Cell><Cell ss:StyleID="s55"><Data ss:Type="Number">1.8520799</Data></Cell><Cell ss:StyleID="s55"><Data ss:Type="String">NM_019811</Data></Cell></Row><Row><Cell ss:StyleID="s55"><Data ss:Type="String">ASMM9PARTA038816</Data></Cell><Cell ss:StyleID="s55"><Data ss:Type="Number">0.00498127385</Data></Cell><Cell ss:StyleID="s55"><Data ss:Type="Number">0.113718047</Data></Cell><Cell ss:StyleID="s55"><Data ss:Type="Number">2.3075818</Data></Cell><Cell ss:StyleID="s55"><Data ss:Type="String">NM_139130</Data></Cell></Row><Row><Cell ss:StyleID="s55"><Data ss:Type="String">ASMM9PARTA025136</Data></Cell><Cell ss:StyleID="s55"><Data ss:Type="Number">0.00526820152</Data></Cell><Cell ss:StyleID="s55"><Data ss:Type="Number">0.116195813</Data></Cell><Cell ss:StyleID="s55"><Data ss:Type="Number">1.569407</Data></Cell><Cell ss:StyleID="s55"><Data ss:Type="String">NM_001163630</Data></Cell></Row><Row><Cell ss:StyleID="s55"><Data ss:Type="String">ASMM9PARTA043869</Data></Cell><Cell ss:StyleID="s55"><Data ss:Type="Number">0.03073734397</Data></Cell><Cell ss:StyleID="s55"><Data ss:Type="Number">0.200186033</Data></Cell><Cell ss:StyleID="s55"><Data ss:Type="Number">2.4342757</Data></Cell><Cell ss:StyleID="s55"><Data ss:Type="String">NM_181416</Data></Cell></Row><Row><Cell ss:StyleID="s55"><Data ss:Type="String">ASMM9PARTA044292</Data></Cell><Cell ss:StyleID="s55"><Data ss:Type="Number">0.02672614619</Data></Cell><Cell ss:StyleID="s55"><Data ss:Type="Number">0.192639651</Data></Cell><Cell ss:StyleID="s55"><Data ss:Type="Number">2.877627</Data></Cell><Cell ss:StyleID="s55"><Data ss:Type="String">NM_199449</Data></Cell></Row><Row><Cell ss:StyleID="s55"><Data ss:Type="String">ASMM9PARTA039095</Data></Cell><Cell ss:StyleID="s55"><Data ss:Type="Number">0.00893054097</Data></Cell><Cell ss:StyleID="s55"><Data ss:Type="Number">0.139202285</Data></Cell><Cell ss:StyleID="s55"><Data ss:Type="Number">1.8023106</Data></Cell><Cell ss:StyleID="s55"><Data ss:Type="String">NM_138942</Data></Cell></Row><Row><Cell ss:StyleID="s55"><Data ss:Type="String">ASMM9PARTA042401</Data></Cell><Cell ss:StyleID="s55"><Data ss:Type="Number">0.04749332579</Data></Cell><Cell ss:StyleID="s55"><Data ss:Type="Number">0.229825162</Data></Cell><Cell ss:StyleID="s55"><Data ss:Type="Number">1.7095805</Data></Cell><Cell ss:StyleID="s55"><Data ss:Type="String">NM_175454</Data></Cell></Row><Row><Cell ss:StyleID="s55"><Data ss:Type="String">ASMM9PARTA044830</Data></Cell><Cell ss:StyleID="s55"><Data ss:Type="Number">0.00029705103</Data></Cell><Cell ss:StyleID="s55"><Data ss:Type="Number">0.045164672</Data></Cell><Cell ss:StyleID="s55"><Data ss:Type="Number">1.6157046</Data></Cell><Cell ss:StyleID="s55"><Data ss:Type="String">NM_207655</Data></Cell></Row><Row><Cell ss:StyleID="s55"><Data ss:Type="String">ASMM9PARTA035087</Data></Cell><Cell ss:StyleID="s55"><Data ss:Type="Number">0.00287370398</Data></Cell><Cell ss:StyleID="s55"><Data ss:Type="Number">0.094118653</Data></Cell><Cell ss:StyleID="s55"><Data ss:Type="Number">1.8497206</Data></Cell><Cell ss:StyleID="s55"><Data ss:Type="String">NM_025994</Data></Cell></Row><Row><Cell ss:StyleID="s55"><Data ss:Type="String">ASMM9PARTA027688</Data></Cell><Cell ss:StyleID="s55"><Data ss:Type="Number">0.01031811636</Data></Cell><Cell ss:StyleID="s55"><Data ss:Type="Number">0.144517448</Data></Cell><Cell ss:StyleID="s55"><Data ss:Type="Number">1.8433095</Data></Cell><Cell ss:StyleID="s55"><Data ss:Type="String">NM_007862</Data></Cell></Row><Row><Cell ss:StyleID="s55"><Data ss:Type="String">ASMM9PARTA043143</Data></Cell><Cell ss:StyleID="s55"><Data ss:Type="Number">0.0180698064</Data></Cell><Cell ss:StyleID="s55"><Data ss:Type="Number">0.172886766</Data></Cell><Cell ss:StyleID="s55"><Data ss:Type="Number">1.8636491</Data></Cell><Cell ss:StyleID="s55"><Data ss:Type="String">NM_178363</Data></Cell></Row><Row><Cell ss:StyleID="s55"><Data ss:Type="String">ASMM9PARTA020567</Data></Cell><Cell ss:StyleID="s55"><Data ss:Type="Number">0.00134428852</Data></Cell><Cell ss:StyleID="s55"><Data ss:Type="Number">0.073034968</Data></Cell><Cell ss:StyleID="s55"><Data ss:Type="Number">1.7564298</Data></Cell><Cell ss:StyleID="s55"><Data ss:Type="String">NM_001033356</Data></Cell></Row><Row><Cell ss:StyleID="s55"><Data ss:Type="String">ASMM9PARTA032365</Data></Cell><Cell ss:StyleID="s55"><Data ss:Type="Number">0.04853054944</Data></Cell><Cell ss:StyleID="s55"><Data ss:Type="Number">0.231687824</Data></Cell><Cell ss:StyleID="s55"><Data ss:Type="Number">1.5502118</Data></Cell><Cell ss:StyleID="s55"><Data ss:Type="String">NM_017476</Data></Cell></Row><Row><Cell ss:StyleID="s55"><Data ss:Type="String">ASMM9PARTA026568</Data></Cell><Cell ss:StyleID="s55"><Data ss:Type="Number">0.03518379378</Data></Cell><Cell ss:StyleID="s55"><Data ss:Type="Number">0.208803355</Data></Cell><Cell ss:StyleID="s55"><Data ss:Type="Number">1.857203</Data></Cell><Cell ss:StyleID="s55"><Data ss:Type="String">NM_001174079</Data></Cell></Row><Row><Cell ss:StyleID="s55"><Data ss:Type="String">ASMM9PARTA038334</Data></Cell><Cell ss:StyleID="s55"><Data ss:Type="Number">0.01267216717</Data></Cell><Cell ss:StyleID="s55"><Data ss:Type="Number">0.155711763</Data></Cell><Cell ss:StyleID="s55"><Data ss:Type="Number">1.6995491</Data></Cell><Cell ss:StyleID="s55"><Data ss:Type="String">NM_133758</Data></Cell></Row><Row><Cell ss:StyleID="s55"><Data ss:Type="String">ASMM9PARTA036940</Data></Cell><Cell ss:StyleID="s55"><Data ss:Type="Number">0.01536714355</Data></Cell><Cell ss:StyleID="s55"><Data ss:Type="Number">0.163783805</Data></Cell><Cell ss:StyleID="s55"><Data ss:Type="Number">1.8565444</Data></Cell><Cell ss:StyleID="s55"><Data ss:Type="String">NM_028835</Data></Cell></Row><Row><Cell ss:StyleID="s55"><Data ss:Type="String">ASMM9PARTA030116</Data></Cell><Cell ss:StyleID="s55"><Data ss:Type="Number">0.00974951563</Data></Cell><Cell ss:StyleID="s55"><Data ss:Type="Number">0.142165888</Data></Cell><Cell ss:StyleID="s55"><Data ss:Type="Number">1.82511</Data></Cell><Cell ss:StyleID="s55"><Data ss:Type="String">NM_010626</Data></Cell></Row><Row><Cell ss:StyleID="s55"><Data ss:Type="String">ASMM9PARTA032349</Data></Cell><Cell ss:StyleID="s55"><Data ss:Type="Number">0.00364874075</Data></Cell><Cell ss:StyleID="s55"><Data ss:Type="Number">0.104038797</Data></Cell><Cell ss:StyleID="s55"><Data ss:Type="Number">1.7165394</Data></Cell><Cell ss:StyleID="s55"><Data ss:Type="String">NM_016874</Data></Cell></Row><Row><Cell ss:StyleID="s55"><Data ss:Type="String">ASMM9PARTA021009</Data></Cell><Cell ss:StyleID="s55"><Data ss:Type="Number">0.00203113392</Data></Cell><Cell ss:StyleID="s55"><Data ss:Type="Number">0.082114166</Data></Cell><Cell ss:StyleID="s55"><Data ss:Type="Number">2.2460554</Data></Cell><Cell ss:StyleID="s55"><Data ss:Type="String">NM_001037740</Data></Cell></Row><Row><Cell ss:StyleID="s55"><Data ss:Type="String">ASMM9PARTA036694</Data></Cell><Cell ss:StyleID="s55"><Data ss:Type="Number">0.0170859921</Data></Cell><Cell ss:StyleID="s55"><Data ss:Type="Number">0.170469941</Data></Cell><Cell ss:StyleID="s55"><Data ss:Type="Number">1.529754</Data></Cell><Cell ss:StyleID="s55"><Data ss:Type="String">NM_028761</Data></Cell></Row><Row><Cell ss:StyleID="s55"><Data ss:Type="String">ASMM9PARTA030730</Data></Cell><Cell ss:StyleID="s55"><Data ss:Type="Number">0.02618398784</Data></Cell><Cell ss:StyleID="s55"><Data ss:Type="Number">0.191582136</Data></Cell><Cell ss:StyleID="s55"><Data ss:Type="Number">2.0628894</Data></Cell><Cell ss:StyleID="s55"><Data ss:Type="String">NM_011251</Data></Cell></Row><Row><Cell ss:StyleID="s55"><Data ss:Type="String">ASMM9PARTA032591</Data></Cell><Cell ss:StyleID="s55"><Data ss:Type="Number">0.00569507187</Data></Cell><Cell ss:StyleID="s55"><Data ss:Type="Number">0.119548571</Data></Cell><Cell ss:StyleID="s55"><Data ss:Type="Number">1.8749298</Data></Cell><Cell ss:StyleID="s55"><Data ss:Type="String">NM_019552</Data></Cell></Row><Row><Cell ss:StyleID="s55"><Data ss:Type="String">ASMM9PARTA042958</Data></Cell><Cell ss:StyleID="s55"><Data ss:Type="Number">0.02484554521</Data></Cell><Cell ss:StyleID="s55"><Data ss:Type="Number">0.189247899</Data></Cell><Cell ss:StyleID="s55"><Data ss:Type="Number">1.7685873</Data></Cell><Cell ss:StyleID="s55"><Data ss:Type="String">NM_177735</Data></Cell></Row><Row><Cell ss:StyleID="s55"><Data ss:Type="String">ASMM9PARTA041069</Data></Cell><Cell ss:StyleID="s55"><Data ss:Type="Number">0.0017430122</Data></Cell><Cell ss:StyleID="s55"><Data ss:Type="Number">0.0790218</Data></Cell><Cell ss:StyleID="s55"><Data ss:Type="Number">2.5796646</Data></Cell><Cell ss:StyleID="s55"><Data ss:Type="String">NM_153744</Data></Cell></Row><Row><Cell ss:StyleID="s55"><Data ss:Type="String">ASMM9PARTA033102</Data></Cell><Cell ss:StyleID="s55"><Data ss:Type="Number">0.01096153815</Data></Cell><Cell ss:StyleID="s55"><Data ss:Type="Number">0.148683085</Data></Cell><Cell ss:StyleID="s55"><Data ss:Type="Number">1.8864301</Data></Cell><Cell ss:StyleID="s55"><Data ss:Type="String">NM_020266</Data></Cell></Row><Row><Cell ss:StyleID="s55"><Data ss:Type="String">ASMM9PARTA021587</Data></Cell><Cell ss:StyleID="s55"><Data ss:Type="Number">0.00018504245</Data></Cell><Cell ss:StyleID="s55"><Data ss:Type="Number">0.039312181</Data></Cell><Cell ss:StyleID="s55"><Data ss:Type="Number">1.5025682</Data></Cell><Cell ss:StyleID="s55"><Data ss:Type="String">NM_001039198</Data></Cell></Row><Row><Cell ss:StyleID="s55"><Data ss:Type="String">ASMM9PARTA027442</Data></Cell><Cell ss:StyleID="s55"><Data ss:Type="Number">0.00559791293</Data></Cell><Cell ss:StyleID="s55"><Data ss:Type="Number">0.118862227</Data></Cell><Cell ss:StyleID="s55"><Data ss:Type="Number">2.4137641</Data></Cell><Cell ss:StyleID="s55"><Data ss:Type="String">NM_007791</Data></Cell></Row><Row><Cell ss:StyleID="s55"><Data ss:Type="String">ASMM9PARTA037159</Data></Cell><Cell ss:StyleID="s55"><Data ss:Type="Number">0.04455427843</Data></Cell><Cell ss:StyleID="s55"><Data ss:Type="Number">0.224720642</Data></Cell><Cell ss:StyleID="s55"><Data ss:Type="Number">1.977091</Data></Cell><Cell ss:StyleID="s55"><Data ss:Type="String">NM_029100</Data></Cell></Row><Row><Cell ss:StyleID="s55"><Data ss:Type="String">ASMM9PARTA024655</Data></Cell><Cell ss:StyleID="s55"><Data ss:Type="Number">0.03074745989</Data></Cell><Cell ss:StyleID="s55"><Data ss:Type="Number">0.200186033</Data></Cell><Cell ss:StyleID="s55"><Data ss:Type="Number">2.2832861</Data></Cell><Cell ss:StyleID="s55"><Data ss:Type="String">NM_001163024</Data></Cell></Row><Row><Cell ss:StyleID="s55"><Data ss:Type="String">ASMM9PARTA043471</Data></Cell><Cell ss:StyleID="s55"><Data ss:Type="Number">0.00320417318</Data></Cell><Cell ss:StyleID="s55"><Data ss:Type="Number">0.098867591</Data></Cell><Cell ss:StyleID="s55"><Data ss:Type="Number">1.715142</Data></Cell><Cell ss:StyleID="s55"><Data ss:Type="String">NM_178666</Data></Cell></Row><Row><Cell ss:StyleID="s55"><Data ss:Type="String">ASMM9PARTA023331</Data></Cell><Cell ss:StyleID="s55"><Data ss:Type="Number">0.003674374</Data></Cell><Cell ss:StyleID="s55"><Data ss:Type="Number">0.104099677</Data></Cell><Cell ss:StyleID="s55"><Data ss:Type="Number">2.1719719</Data></Cell><Cell ss:StyleID="s55"><Data ss:Type="String">NM_001122640</Data></Cell></Row><Row><Cell ss:StyleID="s55"><Data ss:Type="String">ASMM9PARTA044454</Data></Cell><Cell ss:StyleID="s55"><Data ss:Type="Number">0.04106776682</Data></Cell><Cell ss:StyleID="s55"><Data ss:Type="Number">0.21852507</Data></Cell><Cell ss:StyleID="s55"><Data ss:Type="Number">1.5033533</Data></Cell><Cell ss:StyleID="s55"><Data ss:Type="String">NM_198020</Data></Cell></Row><Row><Cell ss:StyleID="s55"><Data ss:Type="String">ASMM9PARTA037909</Data></Cell><Cell ss:StyleID="s55"><Data ss:Type="Number">0.03360621465</Data></Cell><Cell ss:StyleID="s55"><Data ss:Type="Number">0.205516058</Data></Cell><Cell ss:StyleID="s55"><Data ss:Type="Number">1.7058357</Data></Cell><Cell ss:StyleID="s55"><Data ss:Type="String">NM_031156</Data></Cell></Row><Row><Cell ss:StyleID="s55"><Data ss:Type="String">ASMM9PARTA028602</Data></Cell><Cell ss:StyleID="s55"><Data ss:Type="Number">0.03080307135</Data></Cell><Cell ss:StyleID="s55"><Data ss:Type="Number">0.200186033</Data></Cell><Cell ss:StyleID="s55"><Data ss:Type="Number">1.7292868</Data></Cell><Cell ss:StyleID="s55"><Data ss:Type="String">NM_009033</Data></Cell></Row><Row><Cell ss:StyleID="s55"><Data ss:Type="String">ASMM9PARTA036707</Data></Cell><Cell ss:StyleID="s55"><Data ss:Type="Number">0.00860194012</Data></Cell><Cell ss:StyleID="s55"><Data ss:Type="Number">0.13783937</Data></Cell><Cell ss:StyleID="s55"><Data ss:Type="Number">1.5964738</Data></Cell><Cell ss:StyleID="s55"><Data ss:Type="String">NM_028877</Data></Cell></Row><Row><Cell ss:StyleID="s55"><Data ss:Type="String">ASMM9PARTA044525</Data></Cell><Cell ss:StyleID="s55"><Data ss:Type="Number">0.04402960611</Data></Cell><Cell ss:StyleID="s55"><Data ss:Type="Number">0.223586689</Data></Cell><Cell ss:StyleID="s55"><Data ss:Type="Number">1.8606547</Data></Cell><Cell ss:StyleID="s55"><Data ss:Type="String">NM_198168</Data></Cell></Row><Row><Cell ss:StyleID="s55"><Data ss:Type="String">ASMM9PARTA020171</Data></Cell><Cell ss:StyleID="s55"><Data ss:Type="Number">0.00172132914</Data></Cell><Cell ss:StyleID="s55"><Data ss:Type="Number">0.0790218</Data></Cell><Cell ss:StyleID="s55"><Data ss:Type="Number">7.8802495</Data></Cell><Cell ss:StyleID="s55"><Data ss:Type="String">NM_001013013</Data></Cell></Row><Row><Cell ss:StyleID="s55"><Data ss:Type="String">ASMM9PARTA024007</Data></Cell><Cell ss:StyleID="s55"><Data ss:Type="Number">0.01092195665</Data></Cell><Cell ss:StyleID="s55"><Data ss:Type="Number">0.148518791</Data></Cell><Cell ss:StyleID="s55"><Data ss:Type="Number">1.6497049</Data></Cell><Cell ss:StyleID="s55"><Data ss:Type="String">NM_001130452</Data></Cell></Row><Row><Cell ss:StyleID="s55"><Data ss:Type="String">ASMM9PARTA034385</Data></Cell><Cell ss:StyleID="s55"><Data ss:Type="Number">0.00077938812</Data></Cell><Cell ss:StyleID="s55"><Data ss:Type="Number">0.058168132</Data></Cell><Cell ss:StyleID="s55"><Data ss:Type="Number">1.8603031</Data></Cell><Cell ss:StyleID="s55"><Data ss:Type="String">NM_025357</Data></Cell></Row><Row><Cell ss:StyleID="s55"><Data ss:Type="String">ASMM9PARTA038022</Data></Cell><Cell ss:StyleID="s55"><Data ss:Type="Number">0.03761567816</Data></Cell><Cell ss:StyleID="s55"><Data ss:Type="Number">0.21295138</Data></Cell><Cell ss:StyleID="s55"><Data ss:Type="Number">3.7166212</Data></Cell><Cell ss:StyleID="s55"><Data ss:Type="String">NM_053086</Data></Cell></Row><Row><Cell ss:StyleID="s55"><Data ss:Type="String">ASMM9PARTA022334</Data></Cell><Cell ss:StyleID="s55"><Data ss:Type="Number">0.00017603545</Data></Cell><Cell ss:StyleID="s55"><Data ss:Type="Number">0.038474748</Data></Cell><Cell ss:StyleID="s55"><Data ss:Type="Number">1.5061422</Data></Cell><Cell ss:StyleID="s55"><Data ss:Type="String">NM_001081087</Data></Cell></Row><Row><Cell ss:StyleID="s55"><Data ss:Type="String">ASMM9PARTA038356</Data></Cell><Cell ss:StyleID="s55"><Data ss:Type="Number">0.01486803015</Data></Cell><Cell ss:StyleID="s55"><Data ss:Type="Number">0.162017466</Data></Cell><Cell ss:StyleID="s55"><Data ss:Type="Number">2.1907239</Data></Cell><Cell ss:StyleID="s55"><Data ss:Type="String">NM_080288</Data></Cell></Row><Row><Cell ss:StyleID="s55"><Data ss:Type="String">ASMM9PARTA039862</Data></Cell><Cell ss:StyleID="s55"><Data ss:Type="Number">0.02192128995</Data></Cell><Cell ss:StyleID="s55"><Data ss:Type="Number">0.184803101</Data></Cell><Cell ss:StyleID="s55"><Data ss:Type="Number">1.7052625</Data></Cell><Cell ss:StyleID="s55"><Data ss:Type="String">NM_145612</Data></Cell></Row><Row><Cell ss:StyleID="s55"><Data ss:Type="String">ASMM9PARTA036329</Data></Cell><Cell ss:StyleID="s55"><Data ss:Type="Number">0.00424056064</Data></Cell><Cell ss:StyleID="s55"><Data ss:Type="Number">0.108764548</Data></Cell><Cell ss:StyleID="s55"><Data ss:Type="Number">1.5435191</Data></Cell><Cell ss:StyleID="s55"><Data ss:Type="String">NM_028055</Data></Cell></Row><Row><Cell ss:StyleID="s55"><Data ss:Type="String">ASMM9PARTA024467</Data></Cell><Cell ss:StyleID="s55"><Data ss:Type="Number">0.01961107827</Data></Cell><Cell ss:StyleID="s55"><Data ss:Type="Number">0.178129716</Data></Cell><Cell ss:StyleID="s55"><Data ss:Type="Number">2.1686507</Data></Cell><Cell ss:StyleID="s55"><Data ss:Type="String">NM_001160040</Data></Cell></Row><Row><Cell ss:StyleID="s55"><Data ss:Type="String">ASMM9PARTA032662</Data></Cell><Cell ss:StyleID="s55"><Data ss:Type="Number">0.0496909854</Data></Cell><Cell ss:StyleID="s55"><Data ss:Type="Number">0.232908519</Data></Cell><Cell ss:StyleID="s55"><Data ss:Type="Number">2.4300956</Data></Cell><Cell ss:StyleID="s55"><Data ss:Type="String">NM_019744</Data></Cell></Row><Row><Cell ss:StyleID="s55"><Data ss:Type="String">ASMM9PARTA037448</Data></Cell><Cell ss:StyleID="s55"><Data ss:Type="Number">0.00124687294</Data></Cell><Cell ss:StyleID="s55"><Data ss:Type="Number">0.070327656</Data></Cell><Cell ss:StyleID="s55"><Data ss:Type="Number">2.6241664</Data></Cell><Cell ss:StyleID="s55"><Data ss:Type="String">NM_031867</Data></Cell></Row><Row><Cell ss:StyleID="s55"><Data ss:Type="String">ASMM9PARTA020594</Data></Cell><Cell ss:StyleID="s55"><Data ss:Type="Number">0.02333424223</Data></Cell><Cell ss:StyleID="s55"><Data ss:Type="Number">0.186933993</Data></Cell><Cell ss:StyleID="s55"><Data ss:Type="Number">1.5427657</Data></Cell><Cell ss:StyleID="s55"><Data ss:Type="String">NM_001033149</Data></Cell></Row><Row><Cell ss:StyleID="s55"><Data ss:Type="String">ASMM9PARTA036956</Data></Cell><Cell ss:StyleID="s55"><Data ss:Type="Number">0.01915253045</Data></Cell><Cell ss:StyleID="s55"><Data ss:Type="Number">0.176176411</Data></Cell><Cell ss:StyleID="s55"><Data ss:Type="Number">2.516619</Data></Cell><Cell ss:StyleID="s55"><Data ss:Type="String">NM_029094</Data></Cell></Row><Row><Cell ss:StyleID="s55"><Data ss:Type="String">ASMM9PARTA041005</Data></Cell><Cell ss:StyleID="s55"><Data ss:Type="Number">0.00049404549</Data></Cell><Cell ss:StyleID="s55"><Data ss:Type="Number">0.052799556</Data></Cell><Cell ss:StyleID="s55"><Data ss:Type="Number">1.9000766</Data></Cell><Cell ss:StyleID="s55"><Data ss:Type="String">NM_172287</Data></Cell></Row><Row><Cell ss:StyleID="s55"><Data ss:Type="String">ASMM9PARTA028377</Data></Cell><Cell ss:StyleID="s55"><Data ss:Type="Number">0.00312544082</Data></Cell><Cell ss:StyleID="s55"><Data ss:Type="Number">0.097586308</Data></Cell><Cell ss:StyleID="s55"><Data ss:Type="Number">1.6836434</Data></Cell><Cell ss:StyleID="s55"><Data ss:Type="String">NM_008690</Data></Cell></Row><Row><Cell ss:StyleID="s55"><Data ss:Type="String">ASMM9PARTA023521</Data></Cell><Cell ss:StyleID="s55"><Data ss:Type="Number">0.02052337381</Data></Cell><Cell ss:StyleID="s55"><Data ss:Type="Number">0.180251749</Data></Cell><Cell ss:StyleID="s55"><Data ss:Type="Number">2.8234768</Data></Cell><Cell ss:StyleID="s55"><Data ss:Type="String">NM_001114597</Data></Cell></Row><Row><Cell ss:StyleID="s55"><Data ss:Type="String">ASMM9PARTA036609</Data></Cell><Cell ss:StyleID="s55"><Data ss:Type="Number">0.00283762417</Data></Cell><Cell ss:StyleID="s55"><Data ss:Type="Number">0.093910142</Data></Cell><Cell ss:StyleID="s55"><Data ss:Type="Number">1.5251212</Data></Cell><Cell ss:StyleID="s55"><Data ss:Type="String">NM_028446</Data></Cell></Row><Row><Cell ss:StyleID="s55"><Data ss:Type="String">ASMM9PARTA028975</Data></Cell><Cell ss:StyleID="s55"><Data ss:Type="Number">0.02813976608</Data></Cell><Cell ss:StyleID="s55"><Data ss:Type="Number">0.195903849</Data></Cell><Cell ss:StyleID="s55"><Data ss:Type="Number">1.5904338</Data></Cell><Cell ss:StyleID="s55"><Data ss:Type="String">NM_008911</Data></Cell></Row><Row><Cell ss:StyleID="s55"><Data ss:Type="String">ASMM9PARTA043983</Data></Cell><Cell ss:StyleID="s55"><Data ss:Type="Number">0.04356275624</Data></Cell><Cell ss:StyleID="s55"><Data ss:Type="Number">0.222826366</Data></Cell><Cell ss:StyleID="s55"><Data ss:Type="Number">1.700937</Data></Cell><Cell ss:StyleID="s55"><Data ss:Type="String">NM_183151</Data></Cell></Row><Row><Cell ss:StyleID="s55"><Data ss:Type="String">ASMM9PARTA041685</Data></Cell><Cell ss:StyleID="s55"><Data ss:Type="Number">0.0297369999</Data></Cell><Cell ss:StyleID="s55"><Data ss:Type="Number">0.198897587</Data></Cell><Cell ss:StyleID="s55"><Data ss:Type="Number">2.3737256</Data></Cell><Cell ss:StyleID="s55"><Data ss:Type="String">NM_172510</Data></Cell></Row><Row><Cell ss:StyleID="s55"><Data ss:Type="String">ASMM9PARTA027217</Data></Cell><Cell ss:StyleID="s55"><Data ss:Type="Number">0.00363835745</Data></Cell><Cell ss:StyleID="s55"><Data ss:Type="Number">0.104025508</Data></Cell><Cell ss:StyleID="s55"><Data ss:Type="Number">2.1817382</Data></Cell><Cell ss:StyleID="s55"><Data ss:Type="String">NM_001199113</Data></Cell></Row><Row><Cell ss:StyleID="s55"><Data ss:Type="String">ASMM9PARTA034031</Data></Cell><Cell ss:StyleID="s55"><Data ss:Type="Number">0.00478524604</Data></Cell><Cell ss:StyleID="s55"><Data ss:Type="Number">0.112267834</Data></Cell><Cell ss:StyleID="s55"><Data ss:Type="Number">1.6848662</Data></Cell><Cell ss:StyleID="s55"><Data ss:Type="String">NM_024226</Data></Cell></Row><Row><Cell ss:StyleID="s55"><Data ss:Type="String">ASMM9PARTA032832</Data></Cell><Cell ss:StyleID="s55"><Data ss:Type="Number">0.01944987207</Data></Cell><Cell ss:StyleID="s55"><Data ss:Type="Number">0.177582038</Data></Cell><Cell ss:StyleID="s55"><Data ss:Type="Number">2.0360475</Data></Cell><Cell ss:StyleID="s55"><Data ss:Type="String">NM_019696</Data></Cell></Row><Row><Cell ss:StyleID="s55"><Data ss:Type="String">ASMM9PARTA027615</Data></Cell><Cell ss:StyleID="s55"><Data ss:Type="Number">0.01002223043</Data></Cell><Cell ss:StyleID="s55"><Data ss:Type="Number">0.143741188</Data></Cell><Cell ss:StyleID="s55"><Data ss:Type="Number">3.0371693</Data></Cell><Cell ss:StyleID="s55"><Data ss:Type="String">NM_007662</Data></Cell></Row><Row><Cell ss:StyleID="s55"><Data ss:Type="String">ASMM9PARTA045014</Data></Cell><Cell ss:StyleID="s55"><Data ss:Type="Number">0.03606582456</Data></Cell><Cell ss:StyleID="s55"><Data ss:Type="Number">0.210378963</Data></Cell><Cell ss:StyleID="s55"><Data ss:Type="Number">1.6337826</Data></Cell><Cell ss:StyleID="s55"><Data ss:Type="String">NM_207652</Data></Cell></Row><Row><Cell ss:StyleID="s55"><Data ss:Type="String">ASMM9PARTA037390</Data></Cell><Cell ss:StyleID="s55"><Data ss:Type="Number">0.04657736094</Data></Cell><Cell ss:StyleID="s55"><Data ss:Type="Number">0.228231244</Data></Cell><Cell ss:StyleID="s55"><Data ss:Type="Number">1.7110703</Data></Cell><Cell ss:StyleID="s55"><Data ss:Type="String">NM_029786</Data></Cell></Row><Row><Cell ss:StyleID="s55"><Data ss:Type="String">ASMM9PARTA036150</Data></Cell><Cell ss:StyleID="s55"><Data ss:Type="Number">0.00098790296</Data></Cell><Cell ss:StyleID="s55"><Data ss:Type="Number">0.064172153</Data></Cell><Cell ss:StyleID="s55"><Data ss:Type="Number">2.0554816</Data></Cell><Cell ss:StyleID="s55"><Data ss:Type="String">NM_028148</Data></Cell></Row><Row><Cell ss:StyleID="s55"><Data ss:Type="String">ASMM9PARTA032670</Data></Cell><Cell ss:StyleID="s55"><Data ss:Type="Number">0.04251690143</Data></Cell><Cell ss:StyleID="s55"><Data ss:Type="Number">0.221238144</Data></Cell><Cell ss:StyleID="s55"><Data ss:Type="Number">1.8516726</Data></Cell><Cell ss:StyleID="s55"><Data ss:Type="String">NM_019989</Data></Cell></Row><Row><Cell ss:StyleID="s55"><Data ss:Type="String">ASMM9PARTA038270</Data></Cell><Cell ss:StyleID="s55"><Data ss:Type="Number">0.01275722483</Data></Cell><Cell ss:StyleID="s55"><Data ss:Type="Number">0.155711763</Data></Cell><Cell ss:StyleID="s55"><Data ss:Type="Number">1.6856387</Data></Cell><Cell ss:StyleID="s55"><Data ss:Type="String">NM_053110</Data></Cell></Row><Row><Cell ss:StyleID="s55"><Data ss:Type="String">ASMM9PARTA034297</Data></Cell><Cell ss:StyleID="s55"><Data ss:Type="Number">0.00081952439</Data></Cell><Cell ss:StyleID="s55"><Data ss:Type="Number">0.059294003</Data></Cell><Cell ss:StyleID="s55"><Data ss:Type="Number">1.8789411</Data></Cell><Cell ss:StyleID="s55"><Data ss:Type="String">NM_025833</Data></Cell></Row><Row><Cell ss:StyleID="s55"><Data ss:Type="String">ASMM9PARTA041691</Data></Cell><Cell ss:StyleID="s55"><Data ss:Type="Number">0.00740989742</Data></Cell><Cell ss:StyleID="s55"><Data ss:Type="Number">0.131230542</Data></Cell><Cell ss:StyleID="s55"><Data ss:Type="Number">2.0522901</Data></Cell><Cell ss:StyleID="s55"><Data ss:Type="String">NM_172702</Data></Cell></Row><Row><Cell ss:StyleID="s55"><Data ss:Type="String">ASMM9PARTA037359</Data></Cell><Cell ss:StyleID="s55"><Data ss:Type="Number">0.02652933523</Data></Cell><Cell ss:StyleID="s55"><Data ss:Type="Number">0.192342264</Data></Cell><Cell ss:StyleID="s55"><Data ss:Type="Number">2.7378678</Data></Cell><Cell ss:StyleID="s55"><Data ss:Type="String">NM_030081</Data></Cell></Row><Row><Cell ss:StyleID="s55"><Data ss:Type="String">ASMM9PARTA037254</Data></Cell><Cell ss:StyleID="s55"><Data ss:Type="Number">0.00147090522</Data></Cell><Cell ss:StyleID="s55"><Data ss:Type="Number">0.075641014</Data></Cell><Cell ss:StyleID="s55"><Data ss:Type="Number">2.4603963</Data></Cell><Cell ss:StyleID="s55"><Data ss:Type="String">NM_029667</Data></Cell></Row><Row><Cell ss:StyleID="s55"><Data ss:Type="String">ASMM9PARTA031330</Data></Cell><Cell ss:StyleID="s55"><Data ss:Type="Number">0.025735982</Data></Cell><Cell ss:StyleID="s55"><Data ss:Type="Number">0.190855722</Data></Cell><Cell ss:StyleID="s55"><Data ss:Type="Number">1.7756226</Data></Cell><Cell ss:StyleID="s55"><Data ss:Type="String">NM_011863</Data></Cell></Row><Row><Cell ss:StyleID="s55"><Data ss:Type="String">ASMM9PARTA044148</Data></Cell><Cell ss:StyleID="s55"><Data ss:Type="Number">0.01066842502</Data></Cell><Cell ss:StyleID="s55"><Data ss:Type="Number">0.146859977</Data></Cell><Cell ss:StyleID="s55"><Data ss:Type="Number">1.9942762</Data></Cell><Cell ss:StyleID="s55"><Data ss:Type="String">NM_199024</Data></Cell></Row><Row><Cell ss:StyleID="s55"><Data ss:Type="String">ASMM9PARTA031014</Data></Cell><Cell ss:StyleID="s55"><Data ss:Type="Number">0.01275196768</Data></Cell><Cell ss:StyleID="s55"><Data ss:Type="Number">0.155711763</Data></Cell><Cell ss:StyleID="s55"><Data ss:Type="Number">1.5698269</Data></Cell><Cell ss:StyleID="s55"><Data ss:Type="String">NM_011262</Data></Cell></Row><Row><Cell ss:StyleID="s55"><Data ss:Type="String">ASMM9PARTA022217</Data></Cell><Cell ss:StyleID="s55"><Data ss:Type="Number">0.02387685613</Data></Cell><Cell ss:StyleID="s55"><Data ss:Type="Number">0.18771439</Data></Cell><Cell ss:StyleID="s55"><Data ss:Type="Number">2.6272757</Data></Cell><Cell ss:StyleID="s55"><Data ss:Type="String">NM_001081341</Data></Cell></Row><Row><Cell ss:StyleID="s55"><Data ss:Type="String">ASMM9PARTA021754</Data></Cell><Cell ss:StyleID="s55"><Data ss:Type="Number">0.03609132462</Data></Cell><Cell ss:StyleID="s55"><Data ss:Type="Number">0.210469198</Data></Cell><Cell ss:StyleID="s55"><Data ss:Type="Number">1.5502927</Data></Cell><Cell ss:StyleID="s55"><Data ss:Type="String">NM_001080552</Data></Cell></Row><Row><Cell ss:StyleID="s55"><Data ss:Type="String">ASMM9PARTA043548</Data></Cell><Cell ss:StyleID="s55"><Data ss:Type="Number">0.00398094159</Data></Cell><Cell ss:StyleID="s55"><Data ss:Type="Number">0.107201499</Data></Cell><Cell ss:StyleID="s55"><Data ss:Type="Number">2.4051252</Data></Cell><Cell ss:StyleID="s55"><Data ss:Type="String">NM_178787</Data></Cell></Row><Row><Cell ss:StyleID="s55"><Data ss:Type="String">ASMM9PARTA030456</Data></Cell><Cell ss:StyleID="s55"><Data ss:Type="Number">0.03605536121</Data></Cell><Cell ss:StyleID="s55"><Data ss:Type="Number">0.210376415</Data></Cell><Cell ss:StyleID="s55"><Data ss:Type="Number">1.5194129</Data></Cell><Cell ss:StyleID="s55"><Data ss:Type="String">NM_010560</Data></Cell></Row><Row><Cell ss:StyleID="s55"><Data ss:Type="String">ASMM9PARTA019560</Data></Cell><Cell ss:StyleID="s55"><Data ss:Type="Number">0.02638865902</Data></Cell><Cell ss:StyleID="s55"><Data ss:Type="Number">0.191921802</Data></Cell><Cell ss:StyleID="s55"><Data ss:Type="Number">1.649736</Data></Cell><Cell ss:StyleID="s55"><Data ss:Type="String">NM_001004362</Data></Cell></Row><Row><Cell ss:StyleID="s55"><Data ss:Type="String">ASMM9PARTA038350</Data></Cell><Cell ss:StyleID="s55"><Data ss:Type="Number">0.00148044168</Data></Cell><Cell ss:StyleID="s55"><Data ss:Type="Number">0.075762506</Data></Cell><Cell ss:StyleID="s55"><Data ss:Type="Number">1.6922967</Data></Cell><Cell ss:StyleID="s55"><Data ss:Type="String">NM_053255</Data></Cell></Row><Row><Cell ss:StyleID="s55"><Data ss:Type="String">ASMM9PARTA035759</Data></Cell><Cell ss:StyleID="s55"><Data ss:Type="Number">0.03436411884</Data></Cell><Cell ss:StyleID="s55"><Data ss:Type="Number">0.207159416</Data></Cell><Cell ss:StyleID="s55"><Data ss:Type="Number">1.8068336</Data></Cell><Cell ss:StyleID="s55"><Data ss:Type="String">NM_027008</Data></Cell></Row><Row><Cell ss:StyleID="s55"><Data ss:Type="String">ASMM9PARTA039953</Data></Cell><Cell ss:StyleID="s55"><Data ss:Type="Number">0.04041796435</Data></Cell><Cell ss:StyleID="s55"><Data ss:Type="Number">0.217169371</Data></Cell><Cell ss:StyleID="s55"><Data ss:Type="Number">1.5424685</Data></Cell><Cell ss:StyleID="s55"><Data ss:Type="String">NM_146127</Data></Cell></Row><Row><Cell ss:StyleID="s55"><Data ss:Type="String">ASMM9PARTA034442</Data></Cell><Cell ss:StyleID="s55"><Data ss:Type="Number">0.01442277627</Data></Cell><Cell ss:StyleID="s55"><Data ss:Type="Number">0.160881814</Data></Cell><Cell ss:StyleID="s55"><Data ss:Type="Number">2.1801524</Data></Cell><Cell ss:StyleID="s55"><Data ss:Type="String">NM_025759</Data></Cell></Row><Row><Cell ss:StyleID="s55"><Data ss:Type="String">ASMM9PARTA039683</Data></Cell><Cell ss:StyleID="s55"><Data ss:Type="Number">0.04061133194</Data></Cell><Cell ss:StyleID="s55"><Data ss:Type="Number">0.217596263</Data></Cell><Cell ss:StyleID="s55"><Data ss:Type="Number">1.5086122</Data></Cell><Cell ss:StyleID="s55"><Data ss:Type="String">NM_145476</Data></Cell></Row><Row><Cell ss:StyleID="s55"><Data ss:Type="String">ASMM9PARTA029110</Data></Cell><Cell ss:StyleID="s55"><Data ss:Type="Number">0.02693975671</Data></Cell><Cell ss:StyleID="s55"><Data ss:Type="Number">0.193247855</Data></Cell><Cell ss:StyleID="s55"><Data ss:Type="Number">2.1828389</Data></Cell><Cell ss:StyleID="s55"><Data ss:Type="String">NM_009358</Data></Cell></Row><Row><Cell ss:StyleID="s55"><Data ss:Type="String">ASMM9PARTA028902</Data></Cell><Cell ss:StyleID="s55"><Data ss:Type="Number">0.00693300993</Data></Cell><Cell ss:StyleID="s55"><Data ss:Type="Number">0.127828277</Data></Cell><Cell ss:StyleID="s55"><Data ss:Type="Number">1.7030381</Data></Cell><Cell ss:StyleID="s55"><Data ss:Type="String">NM_008869</Data></Cell></Row><Row><Cell ss:StyleID="s55"><Data ss:Type="String">ASMM9PARTA034704</Data></Cell><Cell ss:StyleID="s55"><Data ss:Type="Number">0.01210331584</Data></Cell><Cell ss:StyleID="s55"><Data ss:Type="Number">0.152565296</Data></Cell><Cell ss:StyleID="s55"><Data ss:Type="Number">1.6778584</Data></Cell><Cell ss:StyleID="s55"><Data ss:Type="String">NM_026156</Data></Cell></Row><Row><Cell ss:StyleID="s55"><Data ss:Type="String">ASMM9PARTA031575</Data></Cell><Cell ss:StyleID="s55"><Data ss:Type="Number">0.02690517175</Data></Cell><Cell ss:StyleID="s55"><Data ss:Type="Number">0.193105509</Data></Cell><Cell ss:StyleID="s55"><Data ss:Type="Number">1.506947</Data></Cell><Cell ss:StyleID="s55"><Data ss:Type="String">NM_012047</Data></Cell></Row><Row><Cell ss:StyleID="s55"><Data ss:Type="String">ASMM9PARTA025738</Data></Cell><Cell ss:StyleID="s55"><Data ss:Type="Number">0.02757537789</Data></Cell><Cell ss:StyleID="s55"><Data ss:Type="Number">0.195511421</Data></Cell><Cell ss:StyleID="s55"><Data ss:Type="Number">1.7461388</Data></Cell><Cell ss:StyleID="s55"><Data ss:Type="String">NM_001164560</Data></Cell></Row><Row><Cell ss:StyleID="s55"><Data ss:Type="String">ASMM9PARTA029469</Data></Cell><Cell ss:StyleID="s55"><Data ss:Type="Number">0.01075182274</Data></Cell><Cell ss:StyleID="s55"><Data ss:Type="Number">0.147351238</Data></Cell><Cell ss:StyleID="s55"><Data ss:Type="Number">2.131699</Data></Cell><Cell ss:StyleID="s55"><Data ss:Type="String">NM_009562</Data></Cell></Row><Row><Cell ss:StyleID="s55"><Data ss:Type="String">ASMM9PARTA023465</Data></Cell><Cell ss:StyleID="s55"><Data ss:Type="Number">0.00021582673</Data></Cell><Cell ss:StyleID="s55"><Data ss:Type="Number">0.039723478</Data></Cell><Cell ss:StyleID="s55"><Data ss:Type="Number">2.3084437</Data></Cell><Cell ss:StyleID="s55"><Data ss:Type="String">NM_001113199</Data></Cell></Row><Row><Cell ss:StyleID="s55"><Data ss:Type="String">ASMM9PARTA031302</Data></Cell><Cell ss:StyleID="s55"><Data ss:Type="Number">0.01627830017</Data></Cell><Cell ss:StyleID="s55"><Data ss:Type="Number">0.166529154</Data></Cell><Cell ss:StyleID="s55"><Data ss:Type="Number">2.5911981</Data></Cell><Cell ss:StyleID="s55"><Data ss:Type="String">NM_013602</Data></Cell></Row><Row><Cell ss:StyleID="s55"><Data ss:Type="String">ASMM9PARTA028934</Data></Cell><Cell ss:StyleID="s55"><Data ss:Type="Number">0.02764830015</Data></Cell><Cell ss:StyleID="s55"><Data ss:Type="Number">0.195511421</Data></Cell><Cell ss:StyleID="s55"><Data ss:Type="Number">2.0992614</Data></Cell><Cell ss:StyleID="s55"><Data ss:Type="String">NM_009312</Data></Cell></Row><Row><Cell ss:StyleID="s55"><Data ss:Type="String">ASMM9PARTA023040</Data></Cell><Cell ss:StyleID="s55"><Data ss:Type="Number">3.653497e-5</Data></Cell><Cell ss:StyleID="s55"><Data ss:Type="Number">0.018251827</Data></Cell><Cell ss:StyleID="s55"><Data ss:Type="Number">2.6907424</Data></Cell><Cell ss:StyleID="s55"><Data ss:Type="String">NM_001109975</Data></Cell></Row><Row><Cell ss:StyleID="s55"><Data ss:Type="String">ASMM9PARTA029987</Data></Cell><Cell ss:StyleID="s55"><Data ss:Type="Number">0.02986538812</Data></Cell><Cell ss:StyleID="s55"><Data ss:Type="Number">0.198903187</Data></Cell><Cell ss:StyleID="s55"><Data ss:Type="Number">1.719093</Data></Cell><Cell ss:StyleID="s55"><Data ss:Type="String">NM_010237</Data></Cell></Row><Row><Cell ss:StyleID="s55"><Data ss:Type="String">ASMM9PARTA024367</Data></Cell><Cell ss:StyleID="s55"><Data ss:Type="Number">0.02938846981</Data></Cell><Cell ss:StyleID="s55"><Data ss:Type="Number">0.198345536</Data></Cell><Cell ss:StyleID="s55"><Data ss:Type="Number">1.8313279</Data></Cell><Cell ss:StyleID="s55"><Data ss:Type="String">NM_001159573</Data></Cell></Row><Row><Cell ss:StyleID="s55"><Data ss:Type="String">ASMM9PARTA028381</Data></Cell><Cell ss:StyleID="s55"><Data ss:Type="Number">0.01132066391</Data></Cell><Cell ss:StyleID="s55"><Data ss:Type="Number">0.149476132</Data></Cell><Cell ss:StyleID="s55"><Data ss:Type="Number">2.3880234</Data></Cell><Cell ss:StyleID="s55"><Data ss:Type="String">NM_008233</Data></Cell></Row><Row><Cell ss:StyleID="s55"><Data ss:Type="String">ASMM9PARTA030168</Data></Cell><Cell ss:StyleID="s55"><Data ss:Type="Number">0.0002536718</Data></Cell><Cell ss:StyleID="s55"><Data ss:Type="Number">0.042923723</Data></Cell><Cell ss:StyleID="s55"><Data ss:Type="Number">4.2873826</Data></Cell><Cell ss:StyleID="s55"><Data ss:Type="String">NM_010372</Data></Cell></Row><Row><Cell ss:StyleID="s55"><Data ss:Type="String">ASMM9PARTA024131</Data></Cell><Cell ss:StyleID="s55"><Data ss:Type="Number">0.00917937738</Data></Cell><Cell ss:StyleID="s55"><Data ss:Type="Number">0.139870513</Data></Cell><Cell ss:StyleID="s55"><Data ss:Type="Number">2.4212941</Data></Cell><Cell ss:StyleID="s55"><Data ss:Type="String">NM_001146174</Data></Cell></Row><Row><Cell ss:StyleID="s55"><Data ss:Type="String">ASMM9PARTA030258</Data></Cell><Cell ss:StyleID="s55"><Data ss:Type="Number">0.00197618296</Data></Cell><Cell ss:StyleID="s55"><Data ss:Type="Number">0.081669959</Data></Cell><Cell ss:StyleID="s55"><Data ss:Type="Number">1.7321577</Data></Cell><Cell ss:StyleID="s55"><Data ss:Type="String">NM_010662</Data></Cell></Row><Row><Cell ss:StyleID="s55"><Data ss:Type="String">ASMM9PARTA031348</Data></Cell><Cell ss:StyleID="s55"><Data ss:Type="Number">0.03950370006</Data></Cell><Cell ss:StyleID="s55"><Data ss:Type="Number">0.215904138</Data></Cell><Cell ss:StyleID="s55"><Data ss:Type="Number">1.6839459</Data></Cell><Cell ss:StyleID="s55"><Data ss:Type="String">NM_011742</Data></Cell></Row><Row><Cell ss:StyleID="s55"><Data ss:Type="String">ASMM9PARTA022371</Data></Cell><Cell ss:StyleID="s55"><Data ss:Type="Number">0.03396778722</Data></Cell><Cell ss:StyleID="s55"><Data ss:Type="Number">0.206571991</Data></Cell><Cell ss:StyleID="s55"><Data ss:Type="Number">1.504132</Data></Cell><Cell ss:StyleID="s55"><Data ss:Type="String">NM_001081112</Data></Cell></Row><Row><Cell ss:StyleID="s55"><Data ss:Type="String">ASMM9PARTA027844</Data></Cell><Cell ss:StyleID="s55"><Data ss:Type="Number">0.00609349276</Data></Cell><Cell ss:StyleID="s55"><Data ss:Type="Number">0.122706471</Data></Cell><Cell ss:StyleID="s55"><Data ss:Type="Number">1.9479759</Data></Cell><Cell ss:StyleID="s55"><Data ss:Type="String">NM_008165</Data></Cell></Row><Row><Cell ss:StyleID="s55"><Data ss:Type="String">ASMM9PARTA031500</Data></Cell><Cell ss:StyleID="s55"><Data ss:Type="Number">0.04218057009</Data></Cell><Cell ss:StyleID="s55"><Data ss:Type="Number">0.220577748</Data></Cell><Cell ss:StyleID="s55"><Data ss:Type="Number">2.0994595</Data></Cell><Cell ss:StyleID="s55"><Data ss:Type="String">NM_012023</Data></Cell></Row><Row><Cell ss:StyleID="s55"><Data ss:Type="String">ASMM9PARTA042622</Data></Cell><Cell ss:StyleID="s55"><Data ss:Type="Number">0.03936035154</Data></Cell><Cell ss:StyleID="s55"><Data ss:Type="Number">0.215904138</Data></Cell><Cell ss:StyleID="s55"><Data ss:Type="Number">1.5463771</Data></Cell><Cell ss:StyleID="s55"><Data ss:Type="String">NM_177025</Data></Cell></Row><Row><Cell ss:StyleID="s55"><Data ss:Type="String">ASMM9PARTA041402</Data></Cell><Cell ss:StyleID="s55"><Data ss:Type="Number">0.03525100747</Data></Cell><Cell ss:StyleID="s55"><Data ss:Type="Number">0.208995942</Data></Cell><Cell ss:StyleID="s55"><Data ss:Type="Number">2.0532624</Data></Cell><Cell ss:StyleID="s55"><Data ss:Type="String">NM_172495</Data></Cell></Row><Row><Cell ss:StyleID="s55"><Data ss:Type="String">ASMM9PARTA036950</Data></Cell><Cell ss:StyleID="s55"><Data ss:Type="Number">0.01250339139</Data></Cell><Cell ss:StyleID="s55"><Data ss:Type="Number">0.155475188</Data></Cell><Cell ss:StyleID="s55"><Data ss:Type="Number">2.3517508</Data></Cell><Cell ss:StyleID="s55"><Data ss:Type="String">NM_028932</Data></Cell></Row><Row><Cell ss:StyleID="s55"><Data ss:Type="String">ASMM9PARTA029026</Data></Cell><Cell ss:StyleID="s55"><Data ss:Type="Number">0.03125146207</Data></Cell><Cell ss:StyleID="s55"><Data ss:Type="Number">0.201573371</Data></Cell><Cell ss:StyleID="s55"><Data ss:Type="Number">1.633558</Data></Cell><Cell ss:StyleID="s55"><Data ss:Type="String">NM_009163</Data></Cell></Row><Row><Cell ss:StyleID="s55"><Data ss:Type="String">ASMM9PARTA024338</Data></Cell><Cell ss:StyleID="s55"><Data ss:Type="Number">0.04730673708</Data></Cell><Cell ss:StyleID="s55"><Data ss:Type="Number">0.229719943</Data></Cell><Cell ss:StyleID="s55"><Data ss:Type="Number">1.6846736</Data></Cell><Cell ss:StyleID="s55"><Data ss:Type="String">NM_001159905</Data></Cell></Row><Row><Cell ss:StyleID="s55"><Data ss:Type="String">ASMM9PARTA041981</Data></Cell><Cell ss:StyleID="s55"><Data ss:Type="Number">0.00683851882</Data></Cell><Cell ss:StyleID="s55"><Data ss:Type="Number">0.127308412</Data></Cell><Cell ss:StyleID="s55"><Data ss:Type="Number">1.9404662</Data></Cell><Cell ss:StyleID="s55"><Data ss:Type="String">NM_172992</Data></Cell></Row><Row><Cell ss:StyleID="s55"><Data ss:Type="String">ASMM9PARTA037863</Data></Cell><Cell ss:StyleID="s55"><Data ss:Type="Number">0.02558989596</Data></Cell><Cell ss:StyleID="s55"><Data ss:Type="Number">0.190753725</Data></Cell><Cell ss:StyleID="s55"><Data ss:Type="Number">1.5078313</Data></Cell><Cell ss:StyleID="s55"><Data ss:Type="String">NM_030559</Data></Cell></Row><Row><Cell ss:StyleID="s55"><Data ss:Type="String">ASMM9PARTA029257</Data></Cell><Cell ss:StyleID="s55"><Data ss:Type="Number">0.01184124335</Data></Cell><Cell ss:StyleID="s55"><Data ss:Type="Number">0.152052</Data></Cell><Cell ss:StyleID="s55"><Data ss:Type="Number">2.1768422</Data></Cell><Cell ss:StyleID="s55"><Data ss:Type="String">NM_009368</Data></Cell></Row><Row><Cell ss:StyleID="s55"><Data ss:Type="String">ASMM9PARTA043239</Data></Cell><Cell ss:StyleID="s55"><Data ss:Type="Number">0.03496095797</Data></Cell><Cell ss:StyleID="s55"><Data ss:Type="Number">0.208395119</Data></Cell><Cell ss:StyleID="s55"><Data ss:Type="Number">3.5981212</Data></Cell><Cell ss:StyleID="s55"><Data ss:Type="String">NM_177736</Data></Cell></Row><Row><Cell ss:StyleID="s55"><Data ss:Type="String">ASMM9PARTA028677</Data></Cell><Cell ss:StyleID="s55"><Data ss:Type="Number">0.02091218289</Data></Cell><Cell ss:StyleID="s55"><Data ss:Type="Number">0.181337563</Data></Cell><Cell ss:StyleID="s55"><Data ss:Type="Number">2.8263089</Data></Cell><Cell ss:StyleID="s55"><Data ss:Type="String">NM_009041</Data></Cell></Row><Row><Cell ss:StyleID="s55"><Data ss:Type="String">ASMM9PARTA041647</Data></Cell><Cell ss:StyleID="s55"><Data ss:Type="Number">0.00994509295</Data></Cell><Cell ss:StyleID="s55"><Data ss:Type="Number">0.143532286</Data></Cell><Cell ss:StyleID="s55"><Data ss:Type="Number">2.002348</Data></Cell><Cell ss:StyleID="s55"><Data ss:Type="String">NM_172502</Data></Cell></Row><Row><Cell ss:StyleID="s55"><Data ss:Type="String">ASMM9PARTA036852</Data></Cell><Cell ss:StyleID="s55"><Data ss:Type="Number">0.0014395491</Data></Cell><Cell ss:StyleID="s55"><Data ss:Type="Number">0.075474679</Data></Cell><Cell ss:StyleID="s55"><Data ss:Type="Number">1.6495315</Data></Cell><Cell ss:StyleID="s55"><Data ss:Type="String">NM_029169</Data></Cell></Row><Row><Cell ss:StyleID="s55"><Data ss:Type="String">ASMM9PARTA029105</Data></Cell><Cell ss:StyleID="s55"><Data ss:Type="Number">0.04434011552</Data></Cell><Cell ss:StyleID="s55"><Data ss:Type="Number">0.224287441</Data></Cell><Cell ss:StyleID="s55"><Data ss:Type="Number">1.5663397</Data></Cell><Cell ss:StyleID="s55"><Data ss:Type="String">NM_009302</Data></Cell></Row><Row><Cell ss:StyleID="s55"><Data ss:Type="String">ASMM9PARTA038473</Data></Cell><Cell ss:StyleID="s55"><Data ss:Type="Number">0.01017187052</Data></Cell><Cell ss:StyleID="s55"><Data ss:Type="Number">0.14412085</Data></Cell><Cell ss:StyleID="s55"><Data ss:Type="Number">2.1676935</Data></Cell><Cell ss:StyleID="s55"><Data ss:Type="String">NM_133755</Data></Cell></Row><Row><Cell ss:StyleID="s55"><Data ss:Type="String">ASMM9PARTA038761</Data></Cell><Cell ss:StyleID="s55"><Data ss:Type="Number">0.01344345642</Data></Cell><Cell ss:StyleID="s55"><Data ss:Type="Number">0.157631382</Data></Cell><Cell ss:StyleID="s55"><Data ss:Type="Number">1.5266676</Data></Cell><Cell ss:StyleID="s55"><Data ss:Type="String">NM_133803</Data></Cell></Row><Row><Cell ss:StyleID="s55"><Data ss:Type="String">ASMM9PARTA044467</Data></Cell><Cell ss:StyleID="s55"><Data ss:Type="Number">0.04011117643</Data></Cell><Cell ss:StyleID="s55"><Data ss:Type="Number">0.21657558</Data></Cell><Cell ss:StyleID="s55"><Data ss:Type="Number">1.7781034</Data></Cell><Cell ss:StyleID="s55"><Data ss:Type="String">NM_199027</Data></Cell></Row><Row><Cell ss:StyleID="s55"><Data ss:Type="String">ASMM9PARTA023505</Data></Cell><Cell ss:StyleID="s55"><Data ss:Type="Number">0.00010477341</Data></Cell><Cell ss:StyleID="s55"><Data ss:Type="Number">0.029311409</Data></Cell><Cell ss:StyleID="s55"><Data ss:Type="Number">2.6466224</Data></Cell><Cell ss:StyleID="s55"><Data ss:Type="String">NM_001127261</Data></Cell></Row><Row><Cell ss:StyleID="s55"><Data ss:Type="String">ASMM9PARTA038092</Data></Cell><Cell ss:StyleID="s55"><Data ss:Type="Number">0.00085639302</Data></Cell><Cell ss:StyleID="s55"><Data ss:Type="Number">0.059896128</Data></Cell><Cell ss:StyleID="s55"><Data ss:Type="Number">1.8373097</Data></Cell><Cell ss:StyleID="s55"><Data ss:Type="String">NM_053014</Data></Cell></Row><Row><Cell ss:StyleID="s55"><Data ss:Type="String">ASMM9PARTA023315</Data></Cell><Cell ss:StyleID="s55"><Data ss:Type="Number">0.02510003611</Data></Cell><Cell ss:StyleID="s55"><Data ss:Type="Number">0.189578458</Data></Cell><Cell ss:StyleID="s55"><Data ss:Type="Number">1.7767406</Data></Cell><Cell ss:StyleID="s55"><Data ss:Type="String">NM_001113346</Data></Cell></Row><Row><Cell ss:StyleID="s55"><Data ss:Type="String">ASMM9PARTA021977</Data></Cell><Cell ss:StyleID="s55"><Data ss:Type="Number">0.00659712241</Data></Cell><Cell ss:StyleID="s55"><Data ss:Type="Number">0.126073265</Data></Cell><Cell ss:StyleID="s55"><Data ss:Type="Number">2.3018995</Data></Cell><Cell ss:StyleID="s55"><Data ss:Type="String">NM_001077698</Data></Cell></Row><Row><Cell ss:StyleID="s55"><Data ss:Type="String">ASMM9PARTA023905</Data></Cell><Cell ss:StyleID="s55"><Data ss:Type="Number">0.00195746722</Data></Cell><Cell ss:StyleID="s55"><Data ss:Type="Number">0.081491225</Data></Cell><Cell ss:StyleID="s55"><Data ss:Type="Number">4.5795155</Data></Cell><Cell ss:StyleID="s55"><Data ss:Type="String">NM_001134697</Data></Cell></Row><Row><Cell ss:StyleID="s55"><Data ss:Type="String">ASMM9PARTA038876</Data></Cell><Cell ss:StyleID="s55"><Data ss:Type="Number">0.03817745696</Data></Cell><Cell ss:StyleID="s55"><Data ss:Type="Number">0.213895621</Data></Cell><Cell ss:StyleID="s55"><Data ss:Type="Number">1.7357345</Data></Cell><Cell ss:StyleID="s55"><Data ss:Type="String">NM_134189</Data></Cell></Row><Row><Cell ss:StyleID="s55"><Data ss:Type="String">ASMM9PARTA033525</Data></Cell><Cell ss:StyleID="s55"><Data ss:Type="Number">0.01039855618</Data></Cell><Cell ss:StyleID="s55"><Data ss:Type="Number">0.144908423</Data></Cell><Cell ss:StyleID="s55"><Data ss:Type="Number">2.7172322</Data></Cell><Cell ss:StyleID="s55"><Data ss:Type="String">NM_021356</Data></Cell></Row><Row><Cell ss:StyleID="s55"><Data ss:Type="String">ASMM9PARTA035881</Data></Cell><Cell ss:StyleID="s55"><Data ss:Type="Number">0.01519234663</Data></Cell><Cell ss:StyleID="s55"><Data ss:Type="Number">0.163164998</Data></Cell><Cell ss:StyleID="s55"><Data ss:Type="Number">2.5665974</Data></Cell><Cell ss:StyleID="s55"><Data ss:Type="String">NM_027551</Data></Cell></Row><Row><Cell ss:StyleID="s55"><Data ss:Type="String">ASMM9PARTA029998</Data></Cell><Cell ss:StyleID="s55"><Data ss:Type="Number">0.02098126373</Data></Cell><Cell ss:StyleID="s55"><Data ss:Type="Number">0.181337563</Data></Cell><Cell ss:StyleID="s55"><Data ss:Type="Number">1.6086524</Data></Cell><Cell ss:StyleID="s55"><Data ss:Type="String">NM_010367</Data></Cell></Row><Row><Cell ss:StyleID="s55"><Data ss:Type="String">ASMM9PARTA032994</Data></Cell><Cell ss:StyleID="s55"><Data ss:Type="Number">0.01977451455</Data></Cell><Cell ss:StyleID="s55"><Data ss:Type="Number">0.178687062</Data></Cell><Cell ss:StyleID="s55"><Data ss:Type="Number">2.1143649</Data></Cell><Cell ss:StyleID="s55"><Data ss:Type="String">NM_019926</Data></Cell></Row><Row><Cell ss:StyleID="s55"><Data ss:Type="String">ASMM9PARTA023500</Data></Cell><Cell ss:StyleID="s55"><Data ss:Type="Number">0.00395032138</Data></Cell><Cell ss:StyleID="s55"><Data ss:Type="Number">0.10718308</Data></Cell><Cell ss:StyleID="s55"><Data ss:Type="Number">2.399205</Data></Cell><Cell ss:StyleID="s55"><Data ss:Type="String">NM_001122661</Data></Cell></Row><Row><Cell ss:StyleID="s55"><Data ss:Type="String">ASMM9PARTA041783</Data></Cell><Cell ss:StyleID="s55"><Data ss:Type="Number">0.02226723066</Data></Cell><Cell ss:StyleID="s55"><Data ss:Type="Number">0.185522526</Data></Cell><Cell ss:StyleID="s55"><Data ss:Type="Number">1.6982707</Data></Cell><Cell ss:StyleID="s55"><Data ss:Type="String">NM_173347</Data></Cell></Row><Row><Cell ss:StyleID="s55"><Data ss:Type="String">ASMM9PARTA042140</Data></Cell><Cell ss:StyleID="s55"><Data ss:Type="Number">0.03286784406</Data></Cell><Cell ss:StyleID="s55"><Data ss:Type="Number">0.204335735</Data></Cell><Cell ss:StyleID="s55"><Data ss:Type="Number">1.8658535</Data></Cell><Cell ss:StyleID="s55"><Data ss:Type="String">NM_174848</Data></Cell></Row><Row><Cell ss:StyleID="s55"><Data ss:Type="String">ASMM9PARTA029723</Data></Cell><Cell ss:StyleID="s55"><Data ss:Type="Number">0.0223324553</Data></Cell><Cell ss:StyleID="s55"><Data ss:Type="Number">0.185522526</Data></Cell><Cell ss:StyleID="s55"><Data ss:Type="Number">2.8643265</Data></Cell><Cell ss:StyleID="s55"><Data ss:Type="String">NM_009773</Data></Cell></Row><Row><Cell ss:StyleID="s55"><Data ss:Type="String">ASMM9PARTA038974</Data></Cell><Cell ss:StyleID="s55"><Data ss:Type="Number">0.0423395133</Data></Cell><Cell ss:StyleID="s55"><Data ss:Type="Number">0.220822189</Data></Cell><Cell ss:StyleID="s55"><Data ss:Type="Number">1.7102323</Data></Cell><Cell ss:StyleID="s55"><Data ss:Type="String">NM_133948</Data></Cell></Row><Row><Cell ss:StyleID="s55"><Data ss:Type="String">ASMM9PARTA033329</Data></Cell><Cell ss:StyleID="s55"><Data ss:Type="Number">0.02096502012</Data></Cell><Cell ss:StyleID="s55"><Data ss:Type="Number">0.181337563</Data></Cell><Cell ss:StyleID="s55"><Data ss:Type="Number">1.6907126</Data></Cell><Cell ss:StyleID="s55"><Data ss:Type="String">NM_021891</Data></Cell></Row><Row><Cell ss:StyleID="s55"><Data ss:Type="String">ASMM9PARTA032533</Data></Cell><Cell ss:StyleID="s55"><Data ss:Type="Number">0.01996670184</Data></Cell><Cell ss:StyleID="s55"><Data ss:Type="Number">0.179122478</Data></Cell><Cell ss:StyleID="s55"><Data ss:Type="Number">1.6046118</Data></Cell><Cell ss:StyleID="s55"><Data ss:Type="String">NM_016920</Data></Cell></Row><Row><Cell ss:StyleID="s55"><Data ss:Type="String">ASMM9PARTA039306</Data></Cell><Cell ss:StyleID="s55"><Data ss:Type="Number">0.01812850711</Data></Cell><Cell ss:StyleID="s55"><Data ss:Type="Number">0.172975142</Data></Cell><Cell ss:StyleID="s55"><Data ss:Type="Number">1.7097381</Data></Cell><Cell ss:StyleID="s55"><Data ss:Type="String">NM_139308</Data></Cell></Row><Row><Cell ss:StyleID="s55"><Data ss:Type="String">ASMM9PARTA030032</Data></Cell><Cell ss:StyleID="s55"><Data ss:Type="Number">0.0488225616</Data></Cell><Cell ss:StyleID="s55"><Data ss:Type="Number">0.232074688</Data></Cell><Cell ss:StyleID="s55"><Data ss:Type="Number">1.554195</Data></Cell><Cell ss:StyleID="s55"><Data ss:Type="String">NM_010604</Data></Cell></Row><Row><Cell ss:StyleID="s55"><Data ss:Type="String">ASMM9PARTA039442</Data></Cell><Cell ss:StyleID="s55"><Data ss:Type="Number">0.04509191268</Data></Cell><Cell ss:StyleID="s55"><Data ss:Type="Number">0.225880518</Data></Cell><Cell ss:StyleID="s55"><Data ss:Type="Number">1.5361559</Data></Cell><Cell ss:StyleID="s55"><Data ss:Type="String">NM_145484</Data></Cell></Row><Row><Cell ss:StyleID="s55"><Data ss:Type="String">ASMM9PARTA039681</Data></Cell><Cell ss:StyleID="s55"><Data ss:Type="Number">0.03714614838</Data></Cell><Cell ss:StyleID="s55"><Data ss:Type="Number">0.212312854</Data></Cell><Cell ss:StyleID="s55"><Data ss:Type="Number">1.8855403</Data></Cell><Cell ss:StyleID="s55"><Data ss:Type="String">NM_145465</Data></Cell></Row><Row><Cell ss:StyleID="s55"><Data ss:Type="String">ASMM9PARTA026996</Data></Cell><Cell ss:StyleID="s55"><Data ss:Type="Number">0.046176741</Data></Cell><Cell ss:StyleID="s55"><Data ss:Type="Number">0.227445793</Data></Cell><Cell ss:StyleID="s55"><Data ss:Type="Number">2.1178205</Data></Cell><Cell ss:StyleID="s55"><Data ss:Type="String">NM_001195003</Data></Cell></Row><Row><Cell ss:StyleID="s55"><Data ss:Type="String">ASMM9PARTA034995</Data></Cell><Cell ss:StyleID="s55"><Data ss:Type="Number">0.00697109176</Data></Cell><Cell ss:StyleID="s55"><Data ss:Type="Number">0.127999251</Data></Cell><Cell ss:StyleID="s55"><Data ss:Type="Number">1.5703432</Data></Cell><Cell ss:StyleID="s55"><Data ss:Type="String">NM_026340</Data></Cell></Row><Row><Cell ss:StyleID="s55"><Data ss:Type="String">ASMM9PARTA027484</Data></Cell><Cell ss:StyleID="s55"><Data ss:Type="Number">0.0181577286</Data></Cell><Cell ss:StyleID="s55"><Data ss:Type="Number">0.173017921</Data></Cell><Cell ss:StyleID="s55"><Data ss:Type="Number">1.666487</Data></Cell><Cell ss:StyleID="s55"><Data ss:Type="String">NM_007827</Data></Cell></Row><Row><Cell ss:StyleID="s55"><Data ss:Type="String">ASMM9PARTA024464</Data></Cell><Cell ss:StyleID="s55"><Data ss:Type="Number">0.02101697385</Data></Cell><Cell ss:StyleID="s55"><Data ss:Type="Number">0.181337563</Data></Cell><Cell ss:StyleID="s55"><Data ss:Type="Number">1.6164123</Data></Cell><Cell ss:StyleID="s55"><Data ss:Type="String">NM_001159906</Data></Cell></Row><Row><Cell ss:StyleID="s55"><Data ss:Type="String">ASMM9PARTA021729</Data></Cell><Cell ss:StyleID="s55"><Data ss:Type="Number">0.00360502273</Data></Cell><Cell ss:StyleID="s55"><Data ss:Type="Number">0.103759378</Data></Cell><Cell ss:StyleID="s55"><Data ss:Type="Number">1.9547512</Data></Cell><Cell ss:StyleID="s55"><Data ss:Type="String">NM_001039684</Data></Cell></Row><Row><Cell ss:StyleID="s55"><Data ss:Type="String">ASMM9PARTA026489</Data></Cell><Cell ss:StyleID="s55"><Data ss:Type="Number">0.03616616184</Data></Cell><Cell ss:StyleID="s55"><Data ss:Type="Number">0.210496091</Data></Cell><Cell ss:StyleID="s55"><Data ss:Type="Number">2.4286128</Data></Cell><Cell ss:StyleID="s55"><Data ss:Type="String">NM_001177727</Data></Cell></Row><Row><Cell ss:StyleID="s55"><Data ss:Type="String">ASMM9PARTA030907</Data></Cell><Cell ss:StyleID="s55"><Data ss:Type="Number">0.00250298508</Data></Cell><Cell ss:StyleID="s55"><Data ss:Type="Number">0.089012937</Data></Cell><Cell ss:StyleID="s55"><Data ss:Type="Number">4.3127462</Data></Cell><Cell ss:StyleID="s55"><Data ss:Type="String">NM_011267</Data></Cell></Row><Row><Cell ss:StyleID="s55"><Data ss:Type="String">ASMM9PARTA038556</Data></Cell><Cell ss:StyleID="s55"><Data ss:Type="Number">0.03508733508</Data></Cell><Cell ss:StyleID="s55"><Data ss:Type="Number">0.208733333</Data></Cell><Cell ss:StyleID="s55"><Data ss:Type="Number">1.5702642</Data></Cell><Cell ss:StyleID="s55"><Data ss:Type="String">NM_133992</Data></Cell></Row><Row><Cell ss:StyleID="s55"><Data ss:Type="String">ASMM9PARTA028707</Data></Cell><Cell ss:StyleID="s55"><Data ss:Type="Number">0.04263201054</Data></Cell><Cell ss:StyleID="s55"><Data ss:Type="Number">0.221438761</Data></Cell><Cell ss:StyleID="s55"><Data ss:Type="Number">1.6135102</Data></Cell><Cell ss:StyleID="s55"><Data ss:Type="String">NM_009211</Data></Cell></Row><Row><Cell ss:StyleID="s55"><Data ss:Type="String">ASMM9PARTA039264</Data></Cell><Cell ss:StyleID="s55"><Data ss:Type="Number">0.0041501633</Data></Cell><Cell ss:StyleID="s55"><Data ss:Type="Number">0.108576966</Data></Cell><Cell ss:StyleID="s55"><Data ss:Type="Number">1.9037609</Data></Cell><Cell ss:StyleID="s55"><Data ss:Type="String">NM_145417</Data></Cell></Row><Row><Cell ss:StyleID="s55"><Data ss:Type="String">ASMM9PARTA022827</Data></Cell><Cell ss:StyleID="s55"><Data ss:Type="Number">0.03578601377</Data></Cell><Cell ss:StyleID="s55"><Data ss:Type="Number">0.209974025</Data></Cell><Cell ss:StyleID="s55"><Data ss:Type="Number">1.5261157</Data></Cell><Cell ss:StyleID="s55"><Data ss:Type="String">NM_001102430</Data></Cell></Row><Row><Cell ss:StyleID="s55"><Data ss:Type="String">ASMM9PARTA025205</Data></Cell><Cell ss:StyleID="s55"><Data ss:Type="Number">0.03579396148</Data></Cell><Cell ss:StyleID="s55"><Data ss:Type="Number">0.209974025</Data></Cell><Cell ss:StyleID="s55"><Data ss:Type="Number">2.8100923</Data></Cell><Cell ss:StyleID="s55"><Data ss:Type="String">NM_001164800</Data></Cell></Row><Row><Cell ss:StyleID="s55"><Data ss:Type="String">ASMM9PARTA042030</Data></Cell><Cell ss:StyleID="s55"><Data ss:Type="Number">0.01986345098</Data></Cell><Cell ss:StyleID="s55"><Data ss:Type="Number">0.178719952</Data></Cell><Cell ss:StyleID="s55"><Data ss:Type="Number">1.7779838</Data></Cell><Cell ss:StyleID="s55"><Data ss:Type="String">NM_173437</Data></Cell></Row><Row><Cell ss:StyleID="s55"><Data ss:Type="String">ASMM9PARTA022376</Data></Cell><Cell ss:StyleID="s55"><Data ss:Type="Number">0.01746285839</Data></Cell><Cell ss:StyleID="s55"><Data ss:Type="Number">0.171773147</Data></Cell><Cell ss:StyleID="s55"><Data ss:Type="Number">1.8723896</Data></Cell><Cell ss:StyleID="s55"><Data ss:Type="String">NM_001081151</Data></Cell></Row><Row><Cell ss:StyleID="s55"><Data ss:Type="String">ASMM9PARTA039590</Data></Cell><Cell ss:StyleID="s55"><Data ss:Type="Number">0.01223352545</Data></Cell><Cell ss:StyleID="s55"><Data ss:Type="Number">0.153424057</Data></Cell><Cell ss:StyleID="s55"><Data ss:Type="Number">2.1748751</Data></Cell><Cell ss:StyleID="s55"><Data ss:Type="String">NM_145479</Data></Cell></Row><Row><Cell ss:StyleID="s55"><Data ss:Type="String">ASMM9PARTA039200</Data></Cell><Cell ss:StyleID="s55"><Data ss:Type="Number">0.04945718077</Data></Cell><Cell ss:StyleID="s55"><Data ss:Type="Number">0.232908519</Data></Cell><Cell ss:StyleID="s55"><Data ss:Type="Number">2.0596635</Data></Cell><Cell ss:StyleID="s55"><Data ss:Type="String">NM_138646</Data></Cell></Row><Row><Cell ss:StyleID="s55"><Data ss:Type="String">ASMM9PARTA036637</Data></Cell><Cell ss:StyleID="s55"><Data ss:Type="Number">0.04488392343</Data></Cell><Cell ss:StyleID="s55"><Data ss:Type="Number">0.225748821</Data></Cell><Cell ss:StyleID="s55"><Data ss:Type="Number">1.7471401</Data></Cell><Cell ss:StyleID="s55"><Data ss:Type="String">NM_028194</Data></Cell></Row><Row><Cell ss:StyleID="s55"><Data ss:Type="String">ASMM9PARTA042770</Data></Cell><Cell ss:StyleID="s55"><Data ss:Type="Number">0.00042514665</Data></Cell><Cell ss:StyleID="s55"><Data ss:Type="Number">0.050614396</Data></Cell><Cell ss:StyleID="s55"><Data ss:Type="Number">2.2307061</Data></Cell><Cell ss:StyleID="s55"><Data ss:Type="String">NM_177204</Data></Cell></Row><Row><Cell ss:StyleID="s55"><Data ss:Type="String">ASMM9PARTA029264</Data></Cell><Cell ss:StyleID="s55"><Data ss:Type="Number">0.0307669376</Data></Cell><Cell ss:StyleID="s55"><Data ss:Type="Number">0.200186033</Data></Cell><Cell ss:StyleID="s55"><Data ss:Type="Number">2.2217367</Data></Cell><Cell ss:StyleID="s55"><Data ss:Type="String">NM_009500</Data></Cell></Row><Row><Cell ss:StyleID="s55"><Data ss:Type="String">ASMM9PARTA033674</Data></Cell><Cell ss:StyleID="s55"><Data ss:Type="Number">0.01828610992</Data></Cell><Cell ss:StyleID="s55"><Data ss:Type="Number">0.173552679</Data></Cell><Cell ss:StyleID="s55"><Data ss:Type="Number">1.5867715</Data></Cell><Cell ss:StyleID="s55"><Data ss:Type="String">NM_021530</Data></Cell></Row><Row><Cell ss:StyleID="s55"><Data ss:Type="String">ASMM9PARTA041675</Data></Cell><Cell ss:StyleID="s55"><Data ss:Type="Number">0.03309804238</Data></Cell><Cell ss:StyleID="s55"><Data ss:Type="Number">0.204930909</Data></Cell><Cell ss:StyleID="s55"><Data ss:Type="Number">1.562006</Data></Cell><Cell ss:StyleID="s55"><Data ss:Type="String">NM_172397</Data></Cell></Row><Row><Cell ss:StyleID="s55"><Data ss:Type="String">ASMM9PARTA036050</Data></Cell><Cell ss:StyleID="s55"><Data ss:Type="Number">0.0398733563</Data></Cell><Cell ss:StyleID="s55"><Data ss:Type="Number">0.216489389</Data></Cell><Cell ss:StyleID="s55"><Data ss:Type="Number">1.7592778</Data></Cell><Cell ss:StyleID="s55"><Data ss:Type="String">NM_027423</Data></Cell></Row><Row><Cell ss:StyleID="s55"><Data ss:Type="String">ASMM9PARTA030815</Data></Cell><Cell ss:StyleID="s55"><Data ss:Type="Number">0.04952003207</Data></Cell><Cell ss:StyleID="s55"><Data ss:Type="Number">0.232908519</Data></Cell><Cell ss:StyleID="s55"><Data ss:Type="Number">1.5663815</Data></Cell><Cell ss:StyleID="s55"><Data ss:Type="String">NM_011565</Data></Cell></Row><Row><Cell ss:StyleID="s55"><Data ss:Type="String">ASMM9PARTA020778</Data></Cell><Cell ss:StyleID="s55"><Data ss:Type="Number">0.00020317071</Data></Cell><Cell ss:StyleID="s55"><Data ss:Type="Number">0.039312181</Data></Cell><Cell ss:StyleID="s55"><Data ss:Type="Number">1.9255062</Data></Cell><Cell ss:StyleID="s55"><Data ss:Type="String">NM_001033199</Data></Cell></Row><Row><Cell ss:StyleID="s55"><Data ss:Type="String">ASMM9PARTA037250</Data></Cell><Cell ss:StyleID="s55"><Data ss:Type="Number">0.00082828794</Data></Cell><Cell ss:StyleID="s55"><Data ss:Type="Number">0.059443818</Data></Cell><Cell ss:StyleID="s55"><Data ss:Type="Number">2.2855997</Data></Cell><Cell ss:StyleID="s55"><Data ss:Type="String">NM_029639</Data></Cell></Row><Row><Cell ss:StyleID="s55"><Data ss:Type="String">ASMM9PARTA023219</Data></Cell><Cell ss:StyleID="s55"><Data ss:Type="Number">0.04184590464</Data></Cell><Cell ss:StyleID="s55"><Data ss:Type="Number">0.219722415</Data></Cell><Cell ss:StyleID="s55"><Data ss:Type="Number">1.5132081</Data></Cell><Cell ss:StyleID="s55"><Data ss:Type="String">NM_001112699</Data></Cell></Row><Row><Cell ss:StyleID="s55"><Data ss:Type="String">ASMM9PARTA036748</Data></Cell><Cell ss:StyleID="s55"><Data ss:Type="Number">0.02817226696</Data></Cell><Cell ss:StyleID="s55"><Data ss:Type="Number">0.195903849</Data></Cell><Cell ss:StyleID="s55"><Data ss:Type="Number">2.0584207</Data></Cell><Cell ss:StyleID="s55"><Data ss:Type="String">NM_028304</Data></Cell></Row><Row><Cell ss:StyleID="s55"><Data ss:Type="String">ASMM9PARTA030735</Data></Cell><Cell ss:StyleID="s55"><Data ss:Type="Number">0.001443704</Data></Cell><Cell ss:StyleID="s55"><Data ss:Type="Number">0.075474679</Data></Cell><Cell ss:StyleID="s55"><Data ss:Type="Number">1.5850006</Data></Cell><Cell ss:StyleID="s55"><Data ss:Type="String">NM_011332</Data></Cell></Row><Row><Cell ss:StyleID="s55"><Data ss:Type="String">ASMM9PARTA033130</Data></Cell><Cell ss:StyleID="s55"><Data ss:Type="Number">0.00549924174</Data></Cell><Cell ss:StyleID="s55"><Data ss:Type="Number">0.118343682</Data></Cell><Cell ss:StyleID="s55"><Data ss:Type="Number">3.0380396</Data></Cell><Cell ss:StyleID="s55"><Data ss:Type="String">NM_019978</Data></Cell></Row><Row><Cell ss:StyleID="s55"><Data ss:Type="String">ASMM9PARTA032305</Data></Cell><Cell ss:StyleID="s55"><Data ss:Type="Number">0.03404440163</Data></Cell><Cell ss:StyleID="s55"><Data ss:Type="Number">0.206610178</Data></Cell><Cell ss:StyleID="s55"><Data ss:Type="Number">2.1877239</Data></Cell><Cell ss:StyleID="s55"><Data ss:Type="String">NM_016698</Data></Cell></Row><Row><Cell ss:StyleID="s55"><Data ss:Type="String">ASMM9PARTA039387</Data></Cell><Cell ss:StyleID="s55"><Data ss:Type="Number">0.01191856011</Data></Cell><Cell ss:StyleID="s55"><Data ss:Type="Number">0.152455276</Data></Cell><Cell ss:StyleID="s55"><Data ss:Type="Number">2.0309815</Data></Cell><Cell ss:StyleID="s55"><Data ss:Type="String">NM_144850</Data></Cell></Row><Row><Cell ss:StyleID="s55"><Data ss:Type="String">ASMM9PARTA044969</Data></Cell><Cell ss:StyleID="s55"><Data ss:Type="Number">0.00916196825</Data></Cell><Cell ss:StyleID="s55"><Data ss:Type="Number">0.139862277</Data></Cell><Cell ss:StyleID="s55"><Data ss:Type="Number">1.9433818</Data></Cell><Cell ss:StyleID="s55"><Data ss:Type="String">NM_207215</Data></Cell></Row><Row><Cell ss:StyleID="s55"><Data ss:Type="String">ASMM9PARTA036019</Data></Cell><Cell ss:StyleID="s55"><Data ss:Type="Number">0.00720287713</Data></Cell><Cell ss:StyleID="s55"><Data ss:Type="Number">0.129614724</Data></Cell><Cell ss:StyleID="s55"><Data ss:Type="Number">2.1797151</Data></Cell><Cell ss:StyleID="s55"><Data ss:Type="String">NM_027745</Data></Cell></Row><Row><Cell ss:StyleID="s55"><Data ss:Type="String">ASMM9PARTA024588</Data></Cell><Cell ss:StyleID="s55"><Data ss:Type="Number">0.04363270992</Data></Cell><Cell ss:StyleID="s55"><Data ss:Type="Number">0.222858208</Data></Cell><Cell ss:StyleID="s55"><Data ss:Type="Number">2.2333533</Data></Cell><Cell ss:StyleID="s55"><Data ss:Type="String">NM_001162366</Data></Cell></Row><Row><Cell ss:StyleID="s55"><Data ss:Type="String">ASMM9PARTA024264</Data></Cell><Cell ss:StyleID="s55"><Data ss:Type="Number">0.03921699666</Data></Cell><Cell ss:StyleID="s55"><Data ss:Type="Number">0.215606852</Data></Cell><Cell ss:StyleID="s55"><Data ss:Type="Number">2.5490284</Data></Cell><Cell ss:StyleID="s55"><Data ss:Type="String">NM_001146323</Data></Cell></Row><Row><Cell ss:StyleID="s55"><Data ss:Type="String">ASMM9PARTA041306</Data></Cell><Cell ss:StyleID="s55"><Data ss:Type="Number">0.02582106459</Data></Cell><Cell ss:StyleID="s55"><Data ss:Type="Number">0.190915025</Data></Cell><Cell ss:StyleID="s55"><Data ss:Type="Number">1.6310487</Data></Cell><Cell ss:StyleID="s55"><Data ss:Type="String">NM_153176</Data></Cell></Row><Row><Cell ss:StyleID="s55"><Data ss:Type="String">ASMM9PARTA033204</Data></Cell><Cell ss:StyleID="s55"><Data ss:Type="Number">0.00023105249</Data></Cell><Cell ss:StyleID="s55"><Data ss:Type="Number">0.040840126</Data></Cell><Cell ss:StyleID="s55"><Data ss:Type="Number">1.5638587</Data></Cell><Cell ss:StyleID="s55"><Data ss:Type="String">NM_020581</Data></Cell></Row><Row><Cell ss:StyleID="s55"><Data ss:Type="String">ASMM9PARTA025848</Data></Cell><Cell ss:StyleID="s55"><Data ss:Type="Number">0.04004117993</Data></Cell><Cell ss:StyleID="s55"><Data ss:Type="Number">0.216489389</Data></Cell><Cell ss:StyleID="s55"><Data ss:Type="Number">1.839985</Data></Cell><Cell ss:StyleID="s55"><Data ss:Type="String">NM_001166476</Data></Cell></Row><Row><Cell ss:StyleID="s55"><Data ss:Type="String">ASMM9PARTA043948</Data></Cell><Cell ss:StyleID="s55"><Data ss:Type="Number">0.01218117787</Data></Cell><Cell ss:StyleID="s55"><Data ss:Type="Number">0.153045194</Data></Cell><Cell ss:StyleID="s55"><Data ss:Type="Number">1.903555</Data></Cell><Cell ss:StyleID="s55"><Data ss:Type="String">NM_182995</Data></Cell></Row><Row><Cell ss:StyleID="s55"><Data ss:Type="String">ASMM9PARTA031864</Data></Cell><Cell ss:StyleID="s55"><Data ss:Type="Number">0.00221699235</Data></Cell><Cell ss:StyleID="s55"><Data ss:Type="Number">0.085705755</Data></Cell><Cell ss:StyleID="s55"><Data ss:Type="Number">2.7695729</Data></Cell><Cell ss:StyleID="s55"><Data ss:Type="String">NM_013589</Data></Cell></Row><Row><Cell ss:StyleID="s55"><Data ss:Type="String">ASMM9PARTA035971</Data></Cell><Cell ss:StyleID="s55"><Data ss:Type="Number">0.01706324497</Data></Cell><Cell ss:StyleID="s55"><Data ss:Type="Number">0.170405048</Data></Cell><Cell ss:StyleID="s55"><Data ss:Type="Number">1.5165192</Data></Cell><Cell ss:StyleID="s55"><Data ss:Type="String">NM_027184</Data></Cell></Row><Row><Cell ss:StyleID="s55"><Data ss:Type="String">ASMM9PARTA022375</Data></Cell><Cell ss:StyleID="s55"><Data ss:Type="Number">0.02940765131</Data></Cell><Cell ss:StyleID="s55"><Data ss:Type="Number">0.198345536</Data></Cell><Cell ss:StyleID="s55"><Data ss:Type="Number">1.9314101</Data></Cell><Cell ss:StyleID="s55"><Data ss:Type="String">NM_001081142</Data></Cell></Row><Row><Cell ss:StyleID="s55"><Data ss:Type="String">ASMM9PARTA041992</Data></Cell><Cell ss:StyleID="s55"><Data ss:Type="Number">0.00594300312</Data></Cell><Cell ss:StyleID="s55"><Data ss:Type="Number">0.121574416</Data></Cell><Cell ss:StyleID="s55"><Data ss:Type="Number">3.175669</Data></Cell><Cell ss:StyleID="s55"><Data ss:Type="String">NM_173739</Data></Cell></Row><Row><Cell ss:StyleID="s55"><Data ss:Type="String">ASMM9PARTA038362</Data></Cell><Cell ss:StyleID="s55"><Data ss:Type="Number">0.01283104934</Data></Cell><Cell ss:StyleID="s55"><Data ss:Type="Number">0.155979767</Data></Cell><Cell ss:StyleID="s55"><Data ss:Type="Number">1.5663434</Data></Cell><Cell ss:StyleID="s55"><Data ss:Type="String">NM_080849</Data></Cell></Row><Row><Cell ss:StyleID="s55"><Data ss:Type="String">ASMM9PARTA044446</Data></Cell><Cell ss:StyleID="s55"><Data ss:Type="Number">0.00592078725</Data></Cell><Cell ss:StyleID="s55"><Data ss:Type="Number">0.121574416</Data></Cell><Cell ss:StyleID="s55"><Data ss:Type="Number">1.6524218</Data></Cell><Cell ss:StyleID="s55"><Data ss:Type="String">NM_201529</Data></Cell></Row><Row><Cell ss:StyleID="s55"><Data ss:Type="String">ASMM9PARTA020209</Data></Cell><Cell ss:StyleID="s55"><Data ss:Type="Number">0.00405127687</Data></Cell><Cell ss:StyleID="s55"><Data ss:Type="Number">0.107872958</Data></Cell><Cell ss:StyleID="s55"><Data ss:Type="Number">2.9823175</Data></Cell><Cell ss:StyleID="s55"><Data ss:Type="String">NM_001024932</Data></Cell></Row><Row><Cell ss:StyleID="s55"><Data ss:Type="String">ASMM9PARTA031916</Data></Cell><Cell ss:StyleID="s55"><Data ss:Type="Number">0.04165022079</Data></Cell><Cell ss:StyleID="s55"><Data ss:Type="Number">0.219446526</Data></Cell><Cell ss:StyleID="s55"><Data ss:Type="Number">1.5819765</Data></Cell><Cell ss:StyleID="s55"><Data ss:Type="String">NM_016705</Data></Cell></Row><Row><Cell ss:StyleID="s55"><Data ss:Type="String">ASMM9PARTA040769</Data></Cell><Cell ss:StyleID="s55"><Data ss:Type="Number">0.01519871179</Data></Cell><Cell ss:StyleID="s55"><Data ss:Type="Number">0.163164998</Data></Cell><Cell ss:StyleID="s55"><Data ss:Type="Number">1.6495341</Data></Cell><Cell ss:StyleID="s55"><Data ss:Type="String">NM_148950</Data></Cell></Row><Row><Cell ss:StyleID="s55"><Data ss:Type="String">ASMM9PARTA038739</Data></Cell><Cell ss:StyleID="s55"><Data ss:Type="Number">0.00302087347</Data></Cell><Cell ss:StyleID="s55"><Data ss:Type="Number">0.095536889</Data></Cell><Cell ss:StyleID="s55"><Data ss:Type="Number">2.1463729</Data></Cell><Cell ss:StyleID="s55"><Data ss:Type="String">NM_139129</Data></Cell></Row><Row><Cell ss:StyleID="s55"><Data ss:Type="String">ASMM9PARTA043325</Data></Cell><Cell ss:StyleID="s55"><Data ss:Type="Number">0.00418712871</Data></Cell><Cell ss:StyleID="s55"><Data ss:Type="Number">0.108653727</Data></Cell><Cell ss:StyleID="s55"><Data ss:Type="Number">2.4230156</Data></Cell><Cell ss:StyleID="s55"><Data ss:Type="String">NM_178309</Data></Cell></Row><Row><Cell ss:StyleID="s55"><Data ss:Type="String">ASMM9PARTA026857</Data></Cell><Cell ss:StyleID="s55"><Data ss:Type="Number">2.88737e-6</Data></Cell><Cell ss:StyleID="s55"><Data ss:Type="Number">0.010097133</Data></Cell><Cell ss:StyleID="s55"><Data ss:Type="Number">1.8032024</Data></Cell><Cell ss:StyleID="s55"><Data ss:Type="String">NM_001190857</Data></Cell></Row><Row><Cell ss:StyleID="s55"><Data ss:Type="String">ASMM9PARTA033466</Data></Cell><Cell ss:StyleID="s55"><Data ss:Type="Number">0.01274165825</Data></Cell><Cell ss:StyleID="s55"><Data ss:Type="Number">0.155711763</Data></Cell><Cell ss:StyleID="s55"><Data ss:Type="Number">1.5223873</Data></Cell><Cell ss:StyleID="s55"><Data ss:Type="String">NM_021899</Data></Cell></Row><Row><Cell ss:StyleID="s55"><Data ss:Type="String">ASMM9PARTA030906</Data></Cell><Cell ss:StyleID="s55"><Data ss:Type="Number">0.01241084876</Data></Cell><Cell ss:StyleID="s55"><Data ss:Type="Number">0.154800784</Data></Cell><Cell ss:StyleID="s55"><Data ss:Type="Number">1.5845225</Data></Cell><Cell ss:StyleID="s55"><Data ss:Type="String">NM_011243</Data></Cell></Row><Row><Cell ss:StyleID="s55"><Data ss:Type="String">ASMM9PARTA042106</Data></Cell><Cell ss:StyleID="s55"><Data ss:Type="Number">0.01012084218</Data></Cell><Cell ss:StyleID="s55"><Data ss:Type="Number">0.14412085</Data></Cell><Cell ss:StyleID="s55"><Data ss:Type="Number">1.6821441</Data></Cell><Cell ss:StyleID="s55"><Data ss:Type="String">NM_174988</Data></Cell></Row><Row><Cell ss:StyleID="s55"><Data ss:Type="String">ASMM9PARTA032951</Data></Cell><Cell ss:StyleID="s55"><Data ss:Type="Number">0.00189718787</Data></Cell><Cell ss:StyleID="s55"><Data ss:Type="Number">0.079982513</Data></Cell><Cell ss:StyleID="s55"><Data ss:Type="Number">1.5464626</Data></Cell><Cell ss:StyleID="s55"><Data ss:Type="String">NM_020258</Data></Cell></Row><Row><Cell ss:StyleID="s55"><Data ss:Type="String">ASMM9PARTA026211</Data></Cell><Cell ss:StyleID="s55"><Data ss:Type="Number">0.03004784614</Data></Cell><Cell ss:StyleID="s55"><Data ss:Type="Number">0.198903187</Data></Cell><Cell ss:StyleID="s55"><Data ss:Type="Number">2.2974588</Data></Cell><Cell ss:StyleID="s55"><Data ss:Type="String">NM_001174078</Data></Cell></Row><Row><Cell ss:StyleID="s55"><Data ss:Type="String">ASMM9PARTA024564</Data></Cell><Cell ss:StyleID="s55"><Data ss:Type="Number">0.00758533605</Data></Cell><Cell ss:StyleID="s55"><Data ss:Type="Number">0.131642284</Data></Cell><Cell ss:StyleID="s55"><Data ss:Type="Number">2.9588649</Data></Cell><Cell ss:StyleID="s55"><Data ss:Type="String">NM_001159569</Data></Cell></Row><Row><Cell ss:StyleID="s55"><Data ss:Type="String">ASMM9PARTA029162</Data></Cell><Cell ss:StyleID="s55"><Data ss:Type="Number">0.00459370682</Data></Cell><Cell ss:StyleID="s55"><Data ss:Type="Number">0.11066034</Data></Cell><Cell ss:StyleID="s55"><Data ss:Type="Number">1.566855</Data></Cell><Cell ss:StyleID="s55"><Data ss:Type="String">NM_009104</Data></Cell></Row><Row><Cell ss:StyleID="s55"><Data ss:Type="String">ASMM9PARTA020717</Data></Cell><Cell ss:StyleID="s55"><Data ss:Type="Number">0.04876435967</Data></Cell><Cell ss:StyleID="s55"><Data ss:Type="Number">0.232035409</Data></Cell><Cell ss:StyleID="s55"><Data ss:Type="Number">1.5790969</Data></Cell><Cell ss:StyleID="s55"><Data ss:Type="String">NM_001033451</Data></Cell></Row><Row><Cell ss:StyleID="s55"><Data ss:Type="String">ASMM9PARTA034445</Data></Cell><Cell ss:StyleID="s55"><Data ss:Type="Number">0.03486403754</Data></Cell><Cell ss:StyleID="s55"><Data ss:Type="Number">0.208296486</Data></Cell><Cell ss:StyleID="s55"><Data ss:Type="Number">1.5491359</Data></Cell><Cell ss:StyleID="s55"><Data ss:Type="String">NM_025768</Data></Cell></Row><Row><Cell ss:StyleID="s55"><Data ss:Type="String">ASMM9PARTA034338</Data></Cell><Cell ss:StyleID="s55"><Data ss:Type="Number">0.00313880013</Data></Cell><Cell ss:StyleID="s55"><Data ss:Type="Number">0.097750947</Data></Cell><Cell ss:StyleID="s55"><Data ss:Type="Number">1.6640222</Data></Cell><Cell ss:StyleID="s55"><Data ss:Type="String">NM_025961</Data></Cell></Row><Row><Cell ss:StyleID="s55"><Data ss:Type="String">ASMM9PARTA035405</Data></Cell><Cell ss:StyleID="s55"><Data ss:Type="Number">0.00177379763</Data></Cell><Cell ss:StyleID="s55"><Data ss:Type="Number">0.0790218</Data></Cell><Cell ss:StyleID="s55"><Data ss:Type="Number">4.159492</Data></Cell><Cell ss:StyleID="s55"><Data ss:Type="String">NM_026910</Data></Cell></Row><Row><Cell ss:StyleID="s55"><Data ss:Type="String">ASMM9PARTA030598</Data></Cell><Cell ss:StyleID="s55"><Data ss:Type="Number">0.02121374231</Data></Cell><Cell ss:StyleID="s55"><Data ss:Type="Number">0.182196783</Data></Cell><Cell ss:StyleID="s55"><Data ss:Type="Number">1.5111597</Data></Cell><Cell ss:StyleID="s55"><Data ss:Type="String">NM_011250</Data></Cell></Row><Row><Cell ss:StyleID="s55"><Data ss:Type="String">ASMM9PARTA028662</Data></Cell><Cell ss:StyleID="s55"><Data ss:Type="Number">0.00619995739</Data></Cell><Cell ss:StyleID="s55"><Data ss:Type="Number">0.122790137</Data></Cell><Cell ss:StyleID="s55"><Data ss:Type="Number">1.5692075</Data></Cell><Cell ss:StyleID="s55"><Data ss:Type="String">NM_008892</Data></Cell></Row><Row><Cell ss:StyleID="s55"><Data ss:Type="String">ASMM9PARTA031446</Data></Cell><Cell ss:StyleID="s55"><Data ss:Type="Number">0.00453487572</Data></Cell><Cell ss:StyleID="s55"><Data ss:Type="Number">0.110056817</Data></Cell><Cell ss:StyleID="s55"><Data ss:Type="Number">1.5697881</Data></Cell><Cell ss:StyleID="s55"><Data ss:Type="String">NM_013563</Data></Cell></Row><Row><Cell ss:StyleID="s55"><Data ss:Type="String">ASMM9PARTA039251</Data></Cell><Cell ss:StyleID="s55"><Data ss:Type="Number">0.0490698819</Data></Cell><Cell ss:StyleID="s55"><Data ss:Type="Number">0.232420488</Data></Cell><Cell ss:StyleID="s55"><Data ss:Type="Number">1.5439903</Data></Cell><Cell ss:StyleID="s55"><Data ss:Type="String">NM_144838</Data></Cell></Row><Row><Cell ss:StyleID="s55"><Data ss:Type="String">ASMM9PARTA040891</Data></Cell><Cell ss:StyleID="s55"><Data ss:Type="Number">0.01380819336</Data></Cell><Cell ss:StyleID="s55"><Data ss:Type="Number">0.159379513</Data></Cell><Cell ss:StyleID="s55"><Data ss:Type="Number">1.5336827</Data></Cell><Cell ss:StyleID="s55"><Data ss:Type="String">NM_153504</Data></Cell></Row><Row><Cell ss:StyleID="s55"><Data ss:Type="String">ASMM9PARTA044673</Data></Cell><Cell ss:StyleID="s55"><Data ss:Type="Number">0.01821721303</Data></Cell><Cell ss:StyleID="s55"><Data ss:Type="Number">0.173427207</Data></Cell><Cell ss:StyleID="s55"><Data ss:Type="Number">1.880439</Data></Cell><Cell ss:StyleID="s55"><Data ss:Type="String">NM_199007</Data></Cell></Row><Row><Cell ss:StyleID="s55"><Data ss:Type="String">ASMM9PARTA024228</Data></Cell><Cell ss:StyleID="s55"><Data ss:Type="Number">0.00645498179</Data></Cell><Cell ss:StyleID="s55"><Data ss:Type="Number">0.125289943</Data></Cell><Cell ss:StyleID="s55"><Data ss:Type="Number">2.2021653</Data></Cell><Cell ss:StyleID="s55"><Data ss:Type="String">NM_001159328</Data></Cell></Row><Row><Cell ss:StyleID="s55"><Data ss:Type="String">ASMM9PARTA039871</Data></Cell><Cell ss:StyleID="s55"><Data ss:Type="Number">0.03816119374</Data></Cell><Cell ss:StyleID="s55"><Data ss:Type="Number">0.213895621</Data></Cell><Cell ss:StyleID="s55"><Data ss:Type="Number">2.0836377</Data></Cell><Cell ss:StyleID="s55"><Data ss:Type="String">NM_146081</Data></Cell></Row><Row><Cell ss:StyleID="s55"><Data ss:Type="String">ASMM9PARTA029435</Data></Cell><Cell ss:StyleID="s55"><Data ss:Type="Number">0.00936155444</Data></Cell><Cell ss:StyleID="s55"><Data ss:Type="Number">0.140829587</Data></Cell><Cell ss:StyleID="s55"><Data ss:Type="Number">1.7918628</Data></Cell><Cell ss:StyleID="s55"><Data ss:Type="String">NM_009744</Data></Cell></Row><Row><Cell ss:StyleID="s55"><Data ss:Type="String">ASMM9PARTA024028</Data></Cell><Cell ss:StyleID="s55"><Data ss:Type="Number">0.01265067592</Data></Cell><Cell ss:StyleID="s55"><Data ss:Type="Number">0.155681221</Data></Cell><Cell ss:StyleID="s55"><Data ss:Type="Number">2.234678</Data></Cell><Cell ss:StyleID="s55"><Data ss:Type="String">NM_001142323</Data></Cell></Row><Row><Cell ss:StyleID="s55"><Data ss:Type="String">ASMM9PARTA033299</Data></Cell><Cell ss:StyleID="s55"><Data ss:Type="Number">9.069342e-5</Data></Cell><Cell ss:StyleID="s55"><Data ss:Type="Number">0.028280108</Data></Cell><Cell ss:StyleID="s55"><Data ss:Type="Number">1.9083962</Data></Cell><Cell ss:StyleID="s55"><Data ss:Type="String">NM_022430</Data></Cell></Row><Row><Cell ss:StyleID="s55"><Data ss:Type="String">ASMM9PARTA043529</Data></Cell><Cell ss:StyleID="s55"><Data ss:Type="Number">0.01441706846</Data></Cell><Cell ss:StyleID="s55"><Data ss:Type="Number">0.160881814</Data></Cell><Cell ss:StyleID="s55"><Data ss:Type="Number">2.248582</Data></Cell><Cell ss:StyleID="s55"><Data ss:Type="String">NM_178119</Data></Cell></Row><Row><Cell ss:StyleID="s55"><Data ss:Type="String">ASMM9PARTA039355</Data></Cell><Cell ss:StyleID="s55"><Data ss:Type="Number">0.04162567636</Data></Cell><Cell ss:StyleID="s55"><Data ss:Type="Number">0.219389586</Data></Cell><Cell ss:StyleID="s55"><Data ss:Type="Number">1.5260915</Data></Cell><Cell ss:StyleID="s55"><Data ss:Type="String">NM_144892</Data></Cell></Row><Row><Cell ss:StyleID="s55"><Data ss:Type="String">ASMM9PARTA032207</Data></Cell><Cell ss:StyleID="s55"><Data ss:Type="Number">0.03087678714</Data></Cell><Cell ss:StyleID="s55"><Data ss:Type="Number">0.200401734</Data></Cell><Cell ss:StyleID="s55"><Data ss:Type="Number">2.108488</Data></Cell><Cell ss:StyleID="s55"><Data ss:Type="String">NM_016695</Data></Cell></Row><Row><Cell ss:StyleID="s55"><Data ss:Type="String">ASMM9PARTA024455</Data></Cell><Cell ss:StyleID="s55"><Data ss:Type="Number">0.03487491925</Data></Cell><Cell ss:StyleID="s55"><Data ss:Type="Number">0.208296486</Data></Cell><Cell ss:StyleID="s55"><Data ss:Type="Number">1.5724662</Data></Cell><Cell ss:StyleID="s55"><Data ss:Type="String">NM_001146307</Data></Cell></Row><Row><Cell ss:StyleID="s55"><Data ss:Type="String">ASMM9PARTA030015</Data></Cell><Cell ss:StyleID="s55"><Data ss:Type="Number">0.00756130593</Data></Cell><Cell ss:StyleID="s55"><Data ss:Type="Number">0.131569644</Data></Cell><Cell ss:StyleID="s55"><Data ss:Type="Number">1.6926273</Data></Cell><Cell ss:StyleID="s55"><Data ss:Type="String">NM_010164</Data></Cell></Row><Row><Cell ss:StyleID="s55"><Data ss:Type="String">ASMM9PARTA033848</Data></Cell><Cell ss:StyleID="s55"><Data ss:Type="Number">0.01475119551</Data></Cell><Cell ss:StyleID="s55"><Data ss:Type="Number">0.1617955</Data></Cell><Cell ss:StyleID="s55"><Data ss:Type="Number">1.5746927</Data></Cell><Cell ss:StyleID="s55"><Data ss:Type="String">NM_023732</Data></Cell></Row><Row><Cell ss:StyleID="s55"><Data ss:Type="String">ASMM9PARTA023794</Data></Cell><Cell ss:StyleID="s55"><Data ss:Type="Number">0.02418557284</Data></Cell><Cell ss:StyleID="s55"><Data ss:Type="Number">0.188009017</Data></Cell><Cell ss:StyleID="s55"><Data ss:Type="Number">1.773221</Data></Cell><Cell ss:StyleID="s55"><Data ss:Type="String">NM_001127169</Data></Cell></Row><Row><Cell ss:StyleID="s55"><Data ss:Type="String">ASMM9PARTA044484</Data></Cell><Cell ss:StyleID="s55"><Data ss:Type="Number">0.01629906664</Data></Cell><Cell ss:StyleID="s55"><Data ss:Type="Number">0.16657916</Data></Cell><Cell ss:StyleID="s55"><Data ss:Type="Number">1.6750372</Data></Cell><Cell ss:StyleID="s55"><Data ss:Type="String">NM_207258</Data></Cell></Row><Row><Cell ss:StyleID="s55"><Data ss:Type="String">ASMM9PARTA043405</Data></Cell><Cell ss:StyleID="s55"><Data ss:Type="Number">0.02856354431</Data></Cell><Cell ss:StyleID="s55"><Data ss:Type="Number">0.19643405</Data></Cell><Cell ss:StyleID="s55"><Data ss:Type="Number">1.5234351</Data></Cell><Cell ss:StyleID="s55"><Data ss:Type="String">NM_178390</Data></Cell></Row><Row><Cell ss:StyleID="s55"><Data ss:Type="String">ASMM9PARTA033754</Data></Cell><Cell ss:StyleID="s55"><Data ss:Type="Number">0.03248988196</Data></Cell><Cell ss:StyleID="s55"><Data ss:Type="Number">0.203919445</Data></Cell><Cell ss:StyleID="s55"><Data ss:Type="Number">1.5651145</Data></Cell><Cell ss:StyleID="s55"><Data ss:Type="String">NM_023053</Data></Cell></Row><Row><Cell ss:StyleID="s55"><Data ss:Type="String">ASMM9PARTA037657</Data></Cell><Cell ss:StyleID="s55"><Data ss:Type="Number">0.04819499453</Data></Cell><Cell ss:StyleID="s55"><Data ss:Type="Number">0.230809723</Data></Cell><Cell ss:StyleID="s55"><Data ss:Type="Number">2.5276277</Data></Cell><Cell ss:StyleID="s55"><Data ss:Type="String">NM_031257</Data></Cell></Row><Row><Cell ss:StyleID="s55"><Data ss:Type="String">ASMM9PARTA030812</Data></Cell><Cell ss:StyleID="s55"><Data ss:Type="Number">0.01641650738</Data></Cell><Cell ss:StyleID="s55"><Data ss:Type="Number">0.167290509</Data></Cell><Cell ss:StyleID="s55"><Data ss:Type="Number">1.6452995</Data></Cell><Cell ss:StyleID="s55"><Data ss:Type="String">NM_011485</Data></Cell></Row><Row><Cell ss:StyleID="s55"><Data ss:Type="String">ASMM9PARTA021693</Data></Cell><Cell ss:StyleID="s55"><Data ss:Type="Number">0.02824831968</Data></Cell><Cell ss:StyleID="s55"><Data ss:Type="Number">0.196014619</Data></Cell><Cell ss:StyleID="s55"><Data ss:Type="Number">3.8615441</Data></Cell><Cell ss:StyleID="s55"><Data ss:Type="String">NM_001039546</Data></Cell></Row><Row><Cell ss:StyleID="s55"><Data ss:Type="String">ASMM9PARTA038647</Data></Cell><Cell ss:StyleID="s55"><Data ss:Type="Number">0.0238416853</Data></Cell><Cell ss:StyleID="s55"><Data ss:Type="Number">0.18771439</Data></Cell><Cell ss:StyleID="s55"><Data ss:Type="Number">3.3433591</Data></Cell><Cell ss:StyleID="s55"><Data ss:Type="String">NM_133780</Data></Cell></Row><Row><Cell ss:StyleID="s55"><Data ss:Type="String">ASMM9PARTA020207</Data></Cell><Cell ss:StyleID="s55"><Data ss:Type="Number">0.0166058054</Data></Cell><Cell ss:StyleID="s55"><Data ss:Type="Number">0.167995665</Data></Cell><Cell ss:StyleID="s55"><Data ss:Type="Number">1.6284306</Data></Cell><Cell ss:StyleID="s55"><Data ss:Type="String">NM_001024504</Data></Cell></Row><Row><Cell ss:StyleID="s55"><Data ss:Type="String">ASMM9PARTA036625</Data></Cell><Cell ss:StyleID="s55"><Data ss:Type="Number">0.02299179031</Data></Cell><Cell ss:StyleID="s55"><Data ss:Type="Number">0.186548238</Data></Cell><Cell ss:StyleID="s55"><Data ss:Type="Number">1.6166577</Data></Cell><Cell ss:StyleID="s55"><Data ss:Type="String">NM_028898</Data></Cell></Row><Row><Cell ss:StyleID="s55"><Data ss:Type="String">ASMM9PARTA039729</Data></Cell><Cell ss:StyleID="s55"><Data ss:Type="Number">0.02593245879</Data></Cell><Cell ss:StyleID="s55"><Data ss:Type="Number">0.191238082</Data></Cell><Cell ss:StyleID="s55"><Data ss:Type="Number">1.5284492</Data></Cell><Cell ss:StyleID="s55"><Data ss:Type="String">NM_145564</Data></Cell></Row><Row><Cell ss:StyleID="s55"><Data ss:Type="String">ASMM9PARTA044493</Data></Cell><Cell ss:StyleID="s55"><Data ss:Type="Number">0.02130010276</Data></Cell><Cell ss:StyleID="s55"><Data ss:Type="Number">0.182242255</Data></Cell><Cell ss:StyleID="s55"><Data ss:Type="Number">1.682566</Data></Cell><Cell ss:StyleID="s55"><Data ss:Type="String">NM_198702</Data></Cell></Row><Row><Cell ss:StyleID="s55"><Data ss:Type="String">ASMM9PARTA029148</Data></Cell><Cell ss:StyleID="s55"><Data ss:Type="Number">0.01004357022</Data></Cell><Cell ss:StyleID="s55"><Data ss:Type="Number">0.143741188</Data></Cell><Cell ss:StyleID="s55"><Data ss:Type="Number">1.7394923</Data></Cell><Cell ss:StyleID="s55"><Data ss:Type="String">NM_009461</Data></Cell></Row><Row><Cell ss:StyleID="s55"><Data ss:Type="String">ASMM9PARTA025157</Data></Cell><Cell ss:StyleID="s55"><Data ss:Type="Number">0.00874222684</Data></Cell><Cell ss:StyleID="s55"><Data ss:Type="Number">0.13890356</Data></Cell><Cell ss:StyleID="s55"><Data ss:Type="Number">1.9428842</Data></Cell><Cell ss:StyleID="s55"><Data ss:Type="String">NM_001163332</Data></Cell></Row><Row><Cell ss:StyleID="s55"><Data ss:Type="String">ASMM9PARTA020523</Data></Cell><Cell ss:StyleID="s55"><Data ss:Type="Number">0.00173327965</Data></Cell><Cell ss:StyleID="s55"><Data ss:Type="Number">0.0790218</Data></Cell><Cell ss:StyleID="s55"><Data ss:Type="Number">2.1587826</Data></Cell><Cell ss:StyleID="s55"><Data ss:Type="String">NM_001025779</Data></Cell></Row><Row><Cell ss:StyleID="s55"><Data ss:Type="String">ASMM9PARTA043838</Data></Cell><Cell ss:StyleID="s55"><Data ss:Type="Number">0.00835655823</Data></Cell><Cell ss:StyleID="s55"><Data ss:Type="Number">0.136982269</Data></Cell><Cell ss:StyleID="s55"><Data ss:Type="Number">1.6424844</Data></Cell><Cell ss:StyleID="s55"><Data ss:Type="String">NM_183144</Data></Cell></Row><Row><Cell ss:StyleID="s55"><Data ss:Type="String">ASMM9PARTA041059</Data></Cell><Cell ss:StyleID="s55"><Data ss:Type="Number">0.01580830587</Data></Cell><Cell ss:StyleID="s55"><Data ss:Type="Number">0.165095384</Data></Cell><Cell ss:StyleID="s55"><Data ss:Type="Number">2.2314913</Data></Cell><Cell ss:StyleID="s55"><Data ss:Type="String">NM_153168</Data></Cell></Row><Row><Cell ss:StyleID="s55"><Data ss:Type="String">ASMM9PARTA024113</Data></Cell><Cell ss:StyleID="s55"><Data ss:Type="Number">0.0316433697</Data></Cell><Cell ss:StyleID="s55"><Data ss:Type="Number">0.202090997</Data></Cell><Cell ss:StyleID="s55"><Data ss:Type="Number">2.4165882</Data></Cell><Cell ss:StyleID="s55"><Data ss:Type="String">NM_001141976</Data></Cell></Row><Row><Cell ss:StyleID="s55"><Data ss:Type="String">ASMM9PARTA025258</Data></Cell><Cell ss:StyleID="s55"><Data ss:Type="Number">0.01305102084</Data></Cell><Cell ss:StyleID="s55"><Data ss:Type="Number">0.156666915</Data></Cell><Cell ss:StyleID="s55"><Data ss:Type="Number">1.6793373</Data></Cell><Cell ss:StyleID="s55"><Data ss:Type="String">NM_001163618</Data></Cell></Row><Row><Cell ss:StyleID="s55"><Data ss:Type="String">ASMM9PARTA039868</Data></Cell><Cell ss:StyleID="s55"><Data ss:Type="Number">0.02992461094</Data></Cell><Cell ss:StyleID="s55"><Data ss:Type="Number">0.198903187</Data></Cell><Cell ss:StyleID="s55"><Data ss:Type="Number">2.2176072</Data></Cell><Cell ss:StyleID="s55"><Data ss:Type="String">NM_145993</Data></Cell></Row><Row><Cell ss:StyleID="s55"><Data ss:Type="String">ASMM9PARTA031651</Data></Cell><Cell ss:StyleID="s55"><Data ss:Type="Number">0.00097397211</Data></Cell><Cell ss:StyleID="s55"><Data ss:Type="Number">0.064172153</Data></Cell><Cell ss:StyleID="s55"><Data ss:Type="Number">1.8894852</Data></Cell><Cell ss:StyleID="s55"><Data ss:Type="String">NM_013565</Data></Cell></Row><Row><Cell ss:StyleID="s55"><Data ss:Type="String">ASMM9PARTA021491</Data></Cell><Cell ss:StyleID="s55"><Data ss:Type="Number">0.02849639851</Data></Cell><Cell ss:StyleID="s55"><Data ss:Type="Number">0.196265118</Data></Cell><Cell ss:StyleID="s55"><Data ss:Type="Number">1.9824712</Data></Cell><Cell ss:StyleID="s55"><Data ss:Type="String">NM_001039644</Data></Cell></Row><Row><Cell ss:StyleID="s55"><Data ss:Type="String">ASMM9PARTA035304</Data></Cell><Cell ss:StyleID="s55"><Data ss:Type="Number">0.00227717397</Data></Cell><Cell ss:StyleID="s55"><Data ss:Type="Number">0.08593235</Data></Cell><Cell ss:StyleID="s55"><Data ss:Type="Number">1.6456258</Data></Cell><Cell ss:StyleID="s55"><Data ss:Type="String">NM_026380</Data></Cell></Row><Row><Cell ss:StyleID="s55"><Data ss:Type="String">ASMM9PARTA041614</Data></Cell><Cell ss:StyleID="s55"><Data ss:Type="Number">0.00235154434</Data></Cell><Cell ss:StyleID="s55"><Data ss:Type="Number">0.087184473</Data></Cell><Cell ss:StyleID="s55"><Data ss:Type="Number">1.7129173</Data></Cell><Cell ss:StyleID="s55"><Data ss:Type="String">NM_172584</Data></Cell></Row><Row><Cell ss:StyleID="s55"><Data ss:Type="String">ASMM9PARTA021438</Data></Cell><Cell ss:StyleID="s55"><Data ss:Type="Number">0.02747815685</Data></Cell><Cell ss:StyleID="s55"><Data ss:Type="Number">0.195241005</Data></Cell><Cell ss:StyleID="s55"><Data ss:Type="Number">1.7659658</Data></Cell><Cell ss:StyleID="s55"><Data ss:Type="String">NM_001042649</Data></Cell></Row><Row><Cell ss:StyleID="s55"><Data ss:Type="String">ASMM9PARTA036895</Data></Cell><Cell ss:StyleID="s55"><Data ss:Type="Number">0.02587963593</Data></Cell><Cell ss:StyleID="s55"><Data ss:Type="Number">0.190997721</Data></Cell><Cell ss:StyleID="s55"><Data ss:Type="Number">3.0266778</Data></Cell><Cell ss:StyleID="s55"><Data ss:Type="String">NM_028561</Data></Cell></Row><Row><Cell ss:StyleID="s55"><Data ss:Type="String">ASMM9PARTA032719</Data></Cell><Cell ss:StyleID="s55"><Data ss:Type="Number">0.02478786817</Data></Cell><Cell ss:StyleID="s55"><Data ss:Type="Number">0.189126927</Data></Cell><Cell ss:StyleID="s55"><Data ss:Type="Number">1.7202903</Data></Cell><Cell ss:StyleID="s55"><Data ss:Type="String">NM_019468</Data></Cell></Row><Row><Cell ss:StyleID="s55"><Data ss:Type="String">ASMM9PARTA020994</Data></Cell><Cell ss:StyleID="s55"><Data ss:Type="Number">0.03075863766</Data></Cell><Cell ss:StyleID="s55"><Data ss:Type="Number">0.200186033</Data></Cell><Cell ss:StyleID="s55"><Data ss:Type="Number">2.0197079</Data></Cell><Cell ss:StyleID="s55"><Data ss:Type="String">NM_001033606</Data></Cell></Row><Row><Cell ss:StyleID="s55"><Data ss:Type="String">ASMM9PARTA038645</Data></Cell><Cell ss:StyleID="s55"><Data ss:Type="Number">0.00036888339</Data></Cell><Cell ss:StyleID="s55"><Data ss:Type="Number">0.048073983</Data></Cell><Cell ss:StyleID="s55"><Data ss:Type="Number">4.9315354</Data></Cell><Cell ss:StyleID="s55"><Data ss:Type="String">NM_133723</Data></Cell></Row><Row><Cell ss:StyleID="s55"><Data ss:Type="String">ASMM9PARTA021150</Data></Cell><Cell ss:StyleID="s55"><Data ss:Type="Number">0.00529114912</Data></Cell><Cell ss:StyleID="s55"><Data ss:Type="Number">0.116225844</Data></Cell><Cell ss:StyleID="s55"><Data ss:Type="Number">1.7762038</Data></Cell><Cell ss:StyleID="s55"><Data ss:Type="String">NM_001039222</Data></Cell></Row><Row><Cell ss:StyleID="s55"><Data ss:Type="String">ASMM9PARTA023538</Data></Cell><Cell ss:StyleID="s55"><Data ss:Type="Number">0.00033092743</Data></Cell><Cell ss:StyleID="s55"><Data ss:Type="Number">0.047575356</Data></Cell><Cell ss:StyleID="s55"><Data ss:Type="Number">4.0260581</Data></Cell><Cell ss:StyleID="s55"><Data ss:Type="String">NM_001130180</Data></Cell></Row><Row><Cell ss:StyleID="s55"><Data ss:Type="String">ASMM9PARTA038176</Data></Cell><Cell ss:StyleID="s55"><Data ss:Type="Number">0.04272132877</Data></Cell><Cell ss:StyleID="s55"><Data ss:Type="Number">0.221438761</Data></Cell><Cell ss:StyleID="s55"><Data ss:Type="Number">2.4186335</Data></Cell><Cell ss:StyleID="s55"><Data ss:Type="String">NM_080446</Data></Cell></Row><Row><Cell ss:StyleID="s55"><Data ss:Type="String">ASMM9PARTA029598</Data></Cell><Cell ss:StyleID="s55"><Data ss:Type="Number">0.04390317524</Data></Cell><Cell ss:StyleID="s55"><Data ss:Type="Number">0.223240629</Data></Cell><Cell ss:StyleID="s55"><Data ss:Type="Number">2.5683886</Data></Cell><Cell ss:StyleID="s55"><Data ss:Type="String">NM_010233</Data></Cell></Row><Row><Cell ss:StyleID="s55"><Data ss:Type="String">ASMM9PARTA030001</Data></Cell><Cell ss:StyleID="s55"><Data ss:Type="Number">0.02985774781</Data></Cell><Cell ss:StyleID="s55"><Data ss:Type="Number">0.198903187</Data></Cell><Cell ss:StyleID="s55"><Data ss:Type="Number">1.7705061</Data></Cell><Cell ss:StyleID="s55"><Data ss:Type="String">NM_010403</Data></Cell></Row><Row><Cell ss:StyleID="s55"><Data ss:Type="String">ASMM9PARTA036295</Data></Cell><Cell ss:StyleID="s55"><Data ss:Type="Number">0.02682195241</Data></Cell><Cell ss:StyleID="s55"><Data ss:Type="Number">0.192798289</Data></Cell><Cell ss:StyleID="s55"><Data ss:Type="Number">1.5116848</Data></Cell><Cell ss:StyleID="s55"><Data ss:Type="String">NM_028404</Data></Cell></Row><Row><Cell ss:StyleID="s55"><Data ss:Type="String">ASMM9PARTA032376</Data></Cell><Cell ss:StyleID="s55"><Data ss:Type="Number">0.0110978907</Data></Cell><Cell ss:StyleID="s55"><Data ss:Type="Number">0.148683085</Data></Cell><Cell ss:StyleID="s55"><Data ss:Type="Number">1.7931422</Data></Cell><Cell ss:StyleID="s55"><Data ss:Type="String">NM_019426</Data></Cell></Row><Row><Cell ss:StyleID="s55"><Data ss:Type="String">ASMM9PARTA035767</Data></Cell><Cell ss:StyleID="s55"><Data ss:Type="Number">0.00284822315</Data></Cell><Cell ss:StyleID="s55"><Data ss:Type="Number">0.09411247</Data></Cell><Cell ss:StyleID="s55"><Data ss:Type="Number">2.5742639</Data></Cell><Cell ss:StyleID="s55"><Data ss:Type="String">NM_027264</Data></Cell></Row><Row><Cell ss:StyleID="s55"><Data ss:Type="String">ASMM9PARTA035417</Data></Cell><Cell ss:StyleID="s55"><Data ss:Type="Number">0.00513182722</Data></Cell><Cell ss:StyleID="s55"><Data ss:Type="Number">0.114915687</Data></Cell><Cell ss:StyleID="s55"><Data ss:Type="Number">1.5153794</Data></Cell><Cell ss:StyleID="s55"><Data ss:Type="String">NM_026451</Data></Cell></Row><Row><Cell ss:StyleID="s55"><Data ss:Type="String">ASMM9PARTA042775</Data></Cell><Cell ss:StyleID="s55"><Data ss:Type="Number">4.19471e-6</Data></Cell><Cell ss:StyleID="s55"><Data ss:Type="Number">0.012254577</Data></Cell><Cell ss:StyleID="s55"><Data ss:Type="Number">10.7503158</Data></Cell><Cell ss:StyleID="s55"><Data ss:Type="String">NM_177369</Data></Cell></Row><Row><Cell ss:StyleID="s55"><Data ss:Type="String">ASMM9PARTA044599</Data></Cell><Cell ss:StyleID="s55"><Data ss:Type="Number">0.00902405215</Data></Cell><Cell ss:StyleID="s55"><Data ss:Type="Number">0.139222546</Data></Cell><Cell ss:StyleID="s55"><Data ss:Type="Number">2.0912908</Data></Cell><Cell ss:StyleID="s55"><Data ss:Type="String">NM_198666</Data></Cell></Row><Row><Cell ss:StyleID="s55"><Data ss:Type="String">ASMM9PARTA041355</Data></Cell><Cell ss:StyleID="s55"><Data ss:Type="Number">0.00440987289</Data></Cell><Cell ss:StyleID="s55"><Data ss:Type="Number">0.10987453</Data></Cell><Cell ss:StyleID="s55"><Data ss:Type="Number">2.2836909</Data></Cell><Cell ss:StyleID="s55"><Data ss:Type="String">NM_172205</Data></Cell></Row><Row><Cell ss:StyleID="s55"><Data ss:Type="String">ASMM9PARTA029946</Data></Cell><Cell ss:StyleID="s55"><Data ss:Type="Number">0.00782911531</Data></Cell><Cell ss:StyleID="s55"><Data ss:Type="Number">0.132690224</Data></Cell><Cell ss:StyleID="s55"><Data ss:Type="Number">1.8233304</Data></Cell><Cell ss:StyleID="s55"><Data ss:Type="String">NM_010219</Data></Cell></Row><Row><Cell ss:StyleID="s55"><Data ss:Type="String">ASMM9PARTA032303</Data></Cell><Cell ss:StyleID="s55"><Data ss:Type="Number">0.03046028324</Data></Cell><Cell ss:StyleID="s55"><Data ss:Type="Number">0.199881964</Data></Cell><Cell ss:StyleID="s55"><Data ss:Type="Number">1.5474681</Data></Cell><Cell ss:StyleID="s55"><Data ss:Type="String">NM_015825</Data></Cell></Row><Row><Cell ss:StyleID="s55"><Data ss:Type="String">ASMM9PARTA033440</Data></Cell><Cell ss:StyleID="s55"><Data ss:Type="Number">0.00061603001</Data></Cell><Cell ss:StyleID="s55"><Data ss:Type="Number">0.056917521</Data></Cell><Cell ss:StyleID="s55"><Data ss:Type="Number">2.808723</Data></Cell><Cell ss:StyleID="s55"><Data ss:Type="String">NM_022014</Data></Cell></Row><Row><Cell ss:StyleID="s55"><Data ss:Type="String">ASMM9PARTA029140</Data></Cell><Cell ss:StyleID="s55"><Data ss:Type="Number">0.0368084608</Data></Cell><Cell ss:StyleID="s55"><Data ss:Type="Number">0.211797488</Data></Cell><Cell ss:StyleID="s55"><Data ss:Type="Number">1.6826507</Data></Cell><Cell ss:StyleID="s55"><Data ss:Type="String">NM_009351</Data></Cell></Row><Row><Cell ss:StyleID="s55"><Data ss:Type="String">ASMM9PARTA029088</Data></Cell><Cell ss:StyleID="s55"><Data ss:Type="Number">0.04087187689</Data></Cell><Cell ss:StyleID="s55"><Data ss:Type="Number">0.218259068</Data></Cell><Cell ss:StyleID="s55"><Data ss:Type="Number">1.5997929</Data></Cell><Cell ss:StyleID="s55"><Data ss:Type="String">NM_009109</Data></Cell></Row><Row><Cell ss:StyleID="s55"><Data ss:Type="String">ASMM9PARTA024000</Data></Cell><Cell ss:StyleID="s55"><Data ss:Type="Number">0.0049867643</Data></Cell><Cell ss:StyleID="s55"><Data ss:Type="Number">0.113718047</Data></Cell><Cell ss:StyleID="s55"><Data ss:Type="Number">1.5402795</Data></Cell><Cell ss:StyleID="s55"><Data ss:Type="String">NM_001126491</Data></Cell></Row><Row><Cell ss:StyleID="s55"><Data ss:Type="String">ASMM9PARTA028413</Data></Cell><Cell ss:StyleID="s55"><Data ss:Type="Number">0.02032435218</Data></Cell><Cell ss:StyleID="s55"><Data ss:Type="Number">0.179833731</Data></Cell><Cell ss:StyleID="s55"><Data ss:Type="Number">1.5443269</Data></Cell><Cell ss:StyleID="s55"><Data ss:Type="String">NM_008857</Data></Cell></Row><Row><Cell ss:StyleID="s55"><Data ss:Type="String">ASMM9PARTA030246</Data></Cell><Cell ss:StyleID="s55"><Data ss:Type="Number">0.03309073279</Data></Cell><Cell ss:StyleID="s55"><Data ss:Type="Number">0.204930909</Data></Cell><Cell ss:StyleID="s55"><Data ss:Type="Number">1.7309013</Data></Cell><Cell ss:StyleID="s55"><Data ss:Type="String">NM_010365</Data></Cell></Row><Row><Cell ss:StyleID="s55"><Data ss:Type="String">ASMM9PARTA039521</Data></Cell><Cell ss:StyleID="s55"><Data ss:Type="Number">0.04385491449</Data></Cell><Cell ss:StyleID="s55"><Data ss:Type="Number">0.22319257</Data></Cell><Cell ss:StyleID="s55"><Data ss:Type="Number">1.7780596</Data></Cell><Cell ss:StyleID="s55"><Data ss:Type="String">NM_145544</Data></Cell></Row><Row><Cell ss:StyleID="s55"><Data ss:Type="String">ASMM9PARTA025961</Data></Cell><Cell ss:StyleID="s55"><Data ss:Type="Number">0.02511190813</Data></Cell><Cell ss:StyleID="s55"><Data ss:Type="Number">0.189583937</Data></Cell><Cell ss:StyleID="s55"><Data ss:Type="Number">2.8423365</Data></Cell><Cell ss:StyleID="s55"><Data ss:Type="String">NM_001167832</Data></Cell></Row><Row><Cell ss:StyleID="s55"><Data ss:Type="String">ASMM9PARTA031057</Data></Cell><Cell ss:StyleID="s55"><Data ss:Type="Number">0.02433392204</Data></Cell><Cell ss:StyleID="s55"><Data ss:Type="Number">0.188490157</Data></Cell><Cell ss:StyleID="s55"><Data ss:Type="Number">2.5689786</Data></Cell><Cell ss:StyleID="s55"><Data ss:Type="String">NM_011551</Data></Cell></Row><Row><Cell ss:StyleID="s55"><Data ss:Type="String">ASMM9PARTA029049</Data></Cell><Cell ss:StyleID="s55"><Data ss:Type="Number">0.04155045164</Data></Cell><Cell ss:StyleID="s55"><Data ss:Type="Number">0.219248465</Data></Cell><Cell ss:StyleID="s55"><Data ss:Type="Number">1.8027231</Data></Cell><Cell ss:StyleID="s55"><Data ss:Type="String">NM_008956</Data></Cell></Row><Row><Cell ss:StyleID="s55"><Data ss:Type="String">ASMM9PARTA037939</Data></Cell><Cell ss:StyleID="s55"><Data ss:Type="Number">0.00894150856</Data></Cell><Cell ss:StyleID="s55"><Data ss:Type="Number">0.139202285</Data></Cell><Cell ss:StyleID="s55"><Data ss:Type="Number">2.0442401</Data></Cell><Cell ss:StyleID="s55"><Data ss:Type="String">NM_031191</Data></Cell></Row><Row><Cell ss:StyleID="s55"><Data ss:Type="String">ASMM9PARTA025342</Data></Cell><Cell ss:StyleID="s55"><Data ss:Type="Number">0.00183570309</Data></Cell><Cell ss:StyleID="s55"><Data ss:Type="Number">0.079421715</Data></Cell><Cell ss:StyleID="s55"><Data ss:Type="Number">2.0215198</Data></Cell><Cell ss:StyleID="s55"><Data ss:Type="String">NM_001164112</Data></Cell></Row><Row><Cell ss:StyleID="s55"><Data ss:Type="String">ASMM9PARTA041564</Data></Cell><Cell ss:StyleID="s55"><Data ss:Type="Number">0.02283399453</Data></Cell><Cell ss:StyleID="s55"><Data ss:Type="Number">0.186273231</Data></Cell><Cell ss:StyleID="s55"><Data ss:Type="Number">1.6719223</Data></Cell><Cell ss:StyleID="s55"><Data ss:Type="String">NM_170756</Data></Cell></Row><Row><Cell ss:StyleID="s55"><Data ss:Type="String">ASMM9PARTA041598</Data></Cell><Cell ss:StyleID="s55"><Data ss:Type="Number">0.01279405339</Data></Cell><Cell ss:StyleID="s55"><Data ss:Type="Number">0.155830963</Data></Cell><Cell ss:StyleID="s55"><Data ss:Type="Number">2.218897</Data></Cell><Cell ss:StyleID="s55"><Data ss:Type="String">NM_173865</Data></Cell></Row><Row><Cell ss:StyleID="s55"><Data ss:Type="String">ASMM9PARTA033479</Data></Cell><Cell ss:StyleID="s55"><Data ss:Type="Number">0.02858835781</Data></Cell><Cell ss:StyleID="s55"><Data ss:Type="Number">0.1964759</Data></Cell><Cell ss:StyleID="s55"><Data ss:Type="Number">2.4285697</Data></Cell><Cell ss:StyleID="s55"><Data ss:Type="String">NM_023479</Data></Cell></Row><Row><Cell ss:StyleID="s55"><Data ss:Type="String">ASMM9PARTA027633</Data></Cell><Cell ss:StyleID="s55"><Data ss:Type="Number">0.00691808334</Data></Cell><Cell ss:StyleID="s55"><Data ss:Type="Number">0.127828277</Data></Cell><Cell ss:StyleID="s55"><Data ss:Type="Number">2.8965397</Data></Cell><Cell ss:StyleID="s55"><Data ss:Type="String">NM_008120</Data></Cell></Row><Row><Cell ss:StyleID="s55"><Data ss:Type="String">ASMM9PARTA029770</Data></Cell><Cell ss:StyleID="s55"><Data ss:Type="Number">0.03579722263</Data></Cell><Cell ss:StyleID="s55"><Data ss:Type="Number">0.209974025</Data></Cell><Cell ss:StyleID="s55"><Data ss:Type="Number">1.7164972</Data></Cell><Cell ss:StyleID="s55"><Data ss:Type="String">NM_009920</Data></Cell></Row><Row><Cell ss:StyleID="s55"><Data ss:Type="String">ASMM9PARTA031185</Data></Cell><Cell ss:StyleID="s55"><Data ss:Type="Number">0.01971985147</Data></Cell><Cell ss:StyleID="s55"><Data ss:Type="Number">0.178535719</Data></Cell><Cell ss:StyleID="s55"><Data ss:Type="Number">2.0586247</Data></Cell><Cell ss:StyleID="s55"><Data ss:Type="String">NM_011625</Data></Cell></Row><Row><Cell ss:StyleID="s55"><Data ss:Type="String">ASMM9PARTA037407</Data></Cell><Cell ss:StyleID="s55"><Data ss:Type="Number">0.00933107893</Data></Cell><Cell ss:StyleID="s55"><Data ss:Type="Number">0.140829587</Data></Cell><Cell ss:StyleID="s55"><Data ss:Type="Number">1.6085042</Data></Cell><Cell ss:StyleID="s55"><Data ss:Type="String">NM_030208</Data></Cell></Row><Row><Cell ss:StyleID="s55"><Data ss:Type="String">ASMM9PARTA029872</Data></Cell><Cell ss:StyleID="s55"><Data ss:Type="Number">0.0185360612</Data></Cell><Cell ss:StyleID="s55"><Data ss:Type="Number">0.173948932</Data></Cell><Cell ss:StyleID="s55"><Data ss:Type="Number">1.7944277</Data></Cell><Cell ss:StyleID="s55"><Data ss:Type="String">NM_010117</Data></Cell></Row><Row><Cell ss:StyleID="s55"><Data ss:Type="String">ASMM9PARTA031460</Data></Cell><Cell ss:StyleID="s55"><Data ss:Type="Number">0.00034726878</Data></Cell><Cell ss:StyleID="s55"><Data ss:Type="Number">0.047575356</Data></Cell><Cell ss:StyleID="s55"><Data ss:Type="Number">1.8543739</Data></Cell><Cell ss:StyleID="s55"><Data ss:Type="String">NM_011845</Data></Cell></Row><Row><Cell ss:StyleID="s55"><Data ss:Type="String">ASMM9PARTA029433</Data></Cell><Cell ss:StyleID="s55"><Data ss:Type="Number">7.48567e-5</Data></Cell><Cell ss:StyleID="s55"><Data ss:Type="Number">0.026177388</Data></Cell><Cell ss:StyleID="s55"><Data ss:Type="Number">1.729233</Data></Cell><Cell ss:StyleID="s55"><Data ss:Type="String">NM_009731</Data></Cell></Row><Row><Cell ss:StyleID="s55"><Data ss:Type="String">ASMM9PARTA039635</Data></Cell><Cell ss:StyleID="s55"><Data ss:Type="Number">0.00174947379</Data></Cell><Cell ss:StyleID="s55"><Data ss:Type="Number">0.0790218</Data></Cell><Cell ss:StyleID="s55"><Data ss:Type="Number">1.6507775</Data></Cell><Cell ss:StyleID="s55"><Data ss:Type="String">NM_146144</Data></Cell></Row><Row><Cell ss:StyleID="s55"><Data ss:Type="String">ASMM9PARTA034344</Data></Cell><Cell ss:StyleID="s55"><Data ss:Type="Number">0.03418031583</Data></Cell><Cell ss:StyleID="s55"><Data ss:Type="Number">0.206795616</Data></Cell><Cell ss:StyleID="s55"><Data ss:Type="Number">2.5467435</Data></Cell><Cell ss:StyleID="s55"><Data ss:Type="String">NM_025298</Data></Cell></Row><Row><Cell ss:StyleID="s55"><Data ss:Type="String">ASMM9PARTA024730</Data></Cell><Cell ss:StyleID="s55"><Data ss:Type="Number">0.01992592832</Data></Cell><Cell ss:StyleID="s55"><Data ss:Type="Number">0.179095051</Data></Cell><Cell ss:StyleID="s55"><Data ss:Type="Number">2.3252535</Data></Cell><Cell ss:StyleID="s55"><Data ss:Type="String">NM_001159570</Data></Cell></Row><Row><Cell ss:StyleID="s55"><Data ss:Type="String">ASMM9PARTA029540</Data></Cell><Cell ss:StyleID="s55"><Data ss:Type="Number">0.00323652967</Data></Cell><Cell ss:StyleID="s55"><Data ss:Type="Number">0.099377205</Data></Cell><Cell ss:StyleID="s55"><Data ss:Type="Number">1.6864654</Data></Cell><Cell ss:StyleID="s55"><Data ss:Type="String">NM_009668</Data></Cell></Row><Row><Cell ss:StyleID="s55"><Data ss:Type="String">ASMM9PARTA043819</Data></Cell><Cell ss:StyleID="s55"><Data ss:Type="Number">0.03435224235</Data></Cell><Cell ss:StyleID="s55"><Data ss:Type="Number">0.207159416</Data></Cell><Cell ss:StyleID="s55"><Data ss:Type="Number">2.8224974</Data></Cell><Cell ss:StyleID="s55"><Data ss:Type="String">NM_194051</Data></Cell></Row><Row><Cell ss:StyleID="s55"><Data ss:Type="String">ASMM9PARTA037401</Data></Cell><Cell ss:StyleID="s55"><Data ss:Type="Number">0.03359467981</Data></Cell><Cell ss:StyleID="s55"><Data ss:Type="Number">0.205505415</Data></Cell><Cell ss:StyleID="s55"><Data ss:Type="Number">1.542976</Data></Cell><Cell ss:StyleID="s55"><Data ss:Type="String">NM_029998</Data></Cell></Row><Row><Cell ss:StyleID="s55"><Data ss:Type="String">ASMM9PARTA037361</Data></Cell><Cell ss:StyleID="s55"><Data ss:Type="Number">0.02213997158</Data></Cell><Cell ss:StyleID="s55"><Data ss:Type="Number">0.185076049</Data></Cell><Cell ss:StyleID="s55"><Data ss:Type="Number">1.9229586</Data></Cell><Cell ss:StyleID="s55"><Data ss:Type="String">NM_030109</Data></Cell></Row><Row><Cell ss:StyleID="s55"><Data ss:Type="String">ASMM9PARTA042579</Data></Cell><Cell ss:StyleID="s55"><Data ss:Type="Number">0.03694885173</Data></Cell><Cell ss:StyleID="s55"><Data ss:Type="Number">0.211877783</Data></Cell><Cell ss:StyleID="s55"><Data ss:Type="Number">1.7857697</Data></Cell><Cell ss:StyleID="s55"><Data ss:Type="String">NM_175564</Data></Cell></Row><Row><Cell ss:StyleID="s55"><Data ss:Type="String">ASMM9PARTA022242</Data></Cell><Cell ss:StyleID="s55"><Data ss:Type="Number">0.03202380334</Data></Cell><Cell ss:StyleID="s55"><Data ss:Type="Number">0.203169128</Data></Cell><Cell ss:StyleID="s55"><Data ss:Type="Number">1.6181348</Data></Cell><Cell ss:StyleID="s55"><Data ss:Type="String">NM_001081213</Data></Cell></Row><Row><Cell ss:StyleID="s55"><Data ss:Type="String">ASMM9PARTA025984</Data></Cell><Cell ss:StyleID="s55"><Data ss:Type="Number">0.02351951361</Data></Cell><Cell ss:StyleID="s55"><Data ss:Type="Number">0.187038532</Data></Cell><Cell ss:StyleID="s55"><Data ss:Type="Number">1.9064559</Data></Cell><Cell ss:StyleID="s55"><Data ss:Type="String">NM_001166544</Data></Cell></Row><Row><Cell ss:StyleID="s55"><Data ss:Type="String">ASMM9PARTA038494</Data></Cell><Cell ss:StyleID="s55"><Data ss:Type="Number">0.04690946865</Data></Cell><Cell ss:StyleID="s55"><Data ss:Type="Number">0.228660878</Data></Cell><Cell ss:StyleID="s55"><Data ss:Type="Number">1.5288705</Data></Cell><Cell ss:StyleID="s55"><Data ss:Type="String">NM_080638</Data></Cell></Row><Row><Cell ss:StyleID="s55"><Data ss:Type="String">ASMM9PARTA029351</Data></Cell><Cell ss:StyleID="s55"><Data ss:Type="Number">0.02840552131</Data></Cell><Cell ss:StyleID="s55"><Data ss:Type="Number">0.196265118</Data></Cell><Cell ss:StyleID="s55"><Data ss:Type="Number">2.0645485</Data></Cell><Cell ss:StyleID="s55"><Data ss:Type="String">NM_009412</Data></Cell></Row><Row><Cell ss:StyleID="s55"><Data ss:Type="String">ASMM9PARTA043864</Data></Cell><Cell ss:StyleID="s55"><Data ss:Type="Number">0.02848098007</Data></Cell><Cell ss:StyleID="s55"><Data ss:Type="Number">0.196265118</Data></Cell><Cell ss:StyleID="s55"><Data ss:Type="Number">1.6409926</Data></Cell><Cell ss:StyleID="s55"><Data ss:Type="String">NM_181066</Data></Cell></Row><Row><Cell ss:StyleID="s55"><Data ss:Type="String">ASMM9PARTA036844</Data></Cell><Cell ss:StyleID="s55"><Data ss:Type="Number">0.02016867498</Data></Cell><Cell ss:StyleID="s55"><Data ss:Type="Number">0.179729064</Data></Cell><Cell ss:StyleID="s55"><Data ss:Type="Number">2.00074</Data></Cell><Cell ss:StyleID="s55"><Data ss:Type="String">NM_028871</Data></Cell></Row><Row><Cell ss:StyleID="s55"><Data ss:Type="String">ASMM9PARTA043555</Data></Cell><Cell ss:StyleID="s55"><Data ss:Type="Number">0.04664040109</Data></Cell><Cell ss:StyleID="s55"><Data ss:Type="Number">0.228486784</Data></Cell><Cell ss:StyleID="s55"><Data ss:Type="Number">2.8021952</Data></Cell><Cell ss:StyleID="s55"><Data ss:Type="String">NM_181072</Data></Cell></Row><Row><Cell ss:StyleID="s55"><Data ss:Type="String">ASMM9PARTA037370</Data></Cell><Cell ss:StyleID="s55"><Data ss:Type="Number">0.03273025829</Data></Cell><Cell ss:StyleID="s55"><Data ss:Type="Number">0.204163263</Data></Cell><Cell ss:StyleID="s55"><Data ss:Type="Number">1.6659703</Data></Cell><Cell ss:StyleID="s55"><Data ss:Type="String">NM_030678</Data></Cell></Row><Row><Cell ss:StyleID="s55"><Data ss:Type="String">ASMM9PARTA025541</Data></Cell><Cell ss:StyleID="s55"><Data ss:Type="Number">0.03283393472</Data></Cell><Cell ss:StyleID="s55"><Data ss:Type="Number">0.204245959</Data></Cell><Cell ss:StyleID="s55"><Data ss:Type="Number">2.0768681</Data></Cell><Cell ss:StyleID="s55"><Data ss:Type="String">NM_001164798</Data></Cell></Row><Row><Cell ss:StyleID="s55"><Data ss:Type="String">ASMM9PARTA021594</Data></Cell><Cell ss:StyleID="s55"><Data ss:Type="Number">6.81046e-5</Data></Cell><Cell ss:StyleID="s55"><Data ss:Type="Number">0.025517334</Data></Cell><Cell ss:StyleID="s55"><Data ss:Type="Number">1.8991565</Data></Cell><Cell ss:StyleID="s55"><Data ss:Type="String">NM_001039556</Data></Cell></Row><Row><Cell ss:StyleID="s55"><Data ss:Type="String">ASMM9PARTA042744</Data></Cell><Cell ss:StyleID="s55"><Data ss:Type="Number">0.02183430615</Data></Cell><Cell ss:StyleID="s55"><Data ss:Type="Number">0.184422988</Data></Cell><Cell ss:StyleID="s55"><Data ss:Type="Number">2.0348354</Data></Cell><Cell ss:StyleID="s55"><Data ss:Type="String">NM_177602</Data></Cell></Row><Row><Cell ss:StyleID="s55"><Data ss:Type="String">ASMM9PARTA025009</Data></Cell><Cell ss:StyleID="s55"><Data ss:Type="Number">0.03610445501</Data></Cell><Cell ss:StyleID="s55"><Data ss:Type="Number">0.210487267</Data></Cell><Cell ss:StyleID="s55"><Data ss:Type="Number">2.1219042</Data></Cell><Cell ss:StyleID="s55"><Data ss:Type="String">NM_001162365</Data></Cell></Row><Row><Cell ss:StyleID="s55"><Data ss:Type="String">ASMM9PARTA042094</Data></Cell><Cell ss:StyleID="s55"><Data ss:Type="Number">0.02238771096</Data></Cell><Cell ss:StyleID="s55"><Data ss:Type="Number">0.185522526</Data></Cell><Cell ss:StyleID="s55"><Data ss:Type="Number">1.6083256</Data></Cell><Cell ss:StyleID="s55"><Data ss:Type="String">NM_173021</Data></Cell></Row><Row><Cell ss:StyleID="s55"><Data ss:Type="String">ASMM9PARTA043586</Data></Cell><Cell ss:StyleID="s55"><Data ss:Type="Number">0.02577185083</Data></Cell><Cell ss:StyleID="s55"><Data ss:Type="Number">0.190855722</Data></Cell><Cell ss:StyleID="s55"><Data ss:Type="Number">2.5568285</Data></Cell><Cell ss:StyleID="s55"><Data ss:Type="String">NM_178886</Data></Cell></Row><Row><Cell ss:StyleID="s55"><Data ss:Type="String">ASMM9PARTA041532</Data></Cell><Cell ss:StyleID="s55"><Data ss:Type="Number">1.559749e-5</Data></Cell><Cell ss:StyleID="s55"><Data ss:Type="Number">0.013847622</Data></Cell><Cell ss:StyleID="s55"><Data ss:Type="Number">1.5433389</Data></Cell><Cell ss:StyleID="s55"><Data ss:Type="String">NM_172277</Data></Cell></Row><Row><Cell ss:StyleID="s55"><Data ss:Type="String">ASMM9PARTA041334</Data></Cell><Cell ss:StyleID="s55"><Data ss:Type="Number">0.00923126969</Data></Cell><Cell ss:StyleID="s55"><Data ss:Type="Number">0.140214253</Data></Cell><Cell ss:StyleID="s55"><Data ss:Type="Number">1.5604865</Data></Cell><Cell ss:StyleID="s55"><Data ss:Type="String">NM_172409</Data></Cell></Row><Row><Cell ss:StyleID="s55"><Data ss:Type="String">ASMM9PARTA032595</Data></Cell><Cell ss:StyleID="s55"><Data ss:Type="Number">0.01541446507</Data></Cell><Cell ss:StyleID="s55"><Data ss:Type="Number">0.163857322</Data></Cell><Cell ss:StyleID="s55"><Data ss:Type="Number">1.796517</Data></Cell><Cell ss:StyleID="s55"><Data ss:Type="String">NM_019567</Data></Cell></Row><Row><Cell ss:StyleID="s55"><Data ss:Type="String">ASMM9PARTA022457</Data></Cell><Cell ss:StyleID="s55"><Data ss:Type="Number">0.03143165117</Data></Cell><Cell ss:StyleID="s55"><Data ss:Type="Number">0.201744747</Data></Cell><Cell ss:StyleID="s55"><Data ss:Type="Number">1.5238984</Data></Cell><Cell ss:StyleID="s55"><Data ss:Type="String">NM_001081633</Data></Cell></Row><Row><Cell ss:StyleID="s55"><Data ss:Type="String">ASMM9PARTA032844</Data></Cell><Cell ss:StyleID="s55"><Data ss:Type="Number">0.03771469121</Data></Cell><Cell ss:StyleID="s55"><Data ss:Type="Number">0.213045542</Data></Cell><Cell ss:StyleID="s55"><Data ss:Type="Number">2.4223954</Data></Cell><Cell ss:StyleID="s55"><Data ss:Type="String">NM_019911</Data></Cell></Row><Row><Cell ss:StyleID="s55"><Data ss:Type="String">ASMM9PARTA037586</Data></Cell><Cell ss:StyleID="s55"><Data ss:Type="Number">0.01155633731</Data></Cell><Cell ss:StyleID="s55"><Data ss:Type="Number">0.150325524</Data></Cell><Cell ss:StyleID="s55"><Data ss:Type="Number">2.4582818</Data></Cell><Cell ss:StyleID="s55"><Data ss:Type="String">NM_030679</Data></Cell></Row><Row><Cell ss:StyleID="s55"><Data ss:Type="String">ASMM9PARTA022960</Data></Cell><Cell ss:StyleID="s55"><Data ss:Type="Number">0.01933253446</Data></Cell><Cell ss:StyleID="s55"><Data ss:Type="Number">0.177210676</Data></Cell><Cell ss:StyleID="s55"><Data ss:Type="Number">1.6949474</Data></Cell><Cell ss:StyleID="s55"><Data ss:Type="String">NM_001101535</Data></Cell></Row><Row><Cell ss:StyleID="s55"><Data ss:Type="String">ASMM9PARTA019807</Data></Cell><Cell ss:StyleID="s55"><Data ss:Type="Number">0.00052984899</Data></Cell><Cell ss:StyleID="s55"><Data ss:Type="Number">0.053494067</Data></Cell><Cell ss:StyleID="s55"><Data ss:Type="Number">5.7110122</Data></Cell><Cell ss:StyleID="s55"><Data ss:Type="String">NM_001007462</Data></Cell></Row><Row><Cell ss:StyleID="s55"><Data ss:Type="String">ASMM9PARTA041172</Data></Cell><Cell ss:StyleID="s55"><Data ss:Type="Number">0.04304075069</Data></Cell><Cell ss:StyleID="s55"><Data ss:Type="Number">0.221937269</Data></Cell><Cell ss:StyleID="s55"><Data ss:Type="Number">1.6304752</Data></Cell><Cell ss:StyleID="s55"><Data ss:Type="String">NM_153402</Data></Cell></Row><Row><Cell ss:StyleID="s55"><Data ss:Type="String">ASMM9PARTA020983</Data></Cell><Cell ss:StyleID="s55"><Data ss:Type="Number">0.00084274219</Data></Cell><Cell ss:StyleID="s55"><Data ss:Type="Number">0.059892227</Data></Cell><Cell ss:StyleID="s55"><Data ss:Type="Number">1.5327911</Data></Cell><Cell ss:StyleID="s55"><Data ss:Type="String">NM_001033264</Data></Cell></Row><Row><Cell ss:StyleID="s55"><Data ss:Type="String">ASMM9PARTA032803</Data></Cell><Cell ss:StyleID="s55"><Data ss:Type="Number">0.04523446203</Data></Cell><Cell ss:StyleID="s55"><Data ss:Type="Number">0.225880518</Data></Cell><Cell ss:StyleID="s55"><Data ss:Type="Number">2.1089234</Data></Cell><Cell ss:StyleID="s55"><Data ss:Type="String">NM_019710</Data></Cell></Row><Row><Cell ss:StyleID="s55"><Data ss:Type="String">ASMM9PARTA033924</Data></Cell><Cell ss:StyleID="s55"><Data ss:Type="Number">0.01247266839</Data></Cell><Cell ss:StyleID="s55"><Data ss:Type="Number">0.155220361</Data></Cell><Cell ss:StyleID="s55"><Data ss:Type="Number">1.7500212</Data></Cell><Cell ss:StyleID="s55"><Data ss:Type="String">NM_024451</Data></Cell></Row><Row><Cell ss:StyleID="s55"><Data ss:Type="String">ASMM9PARTA023833</Data></Cell><Cell ss:StyleID="s55"><Data ss:Type="Number">0.00165028928</Data></Cell><Cell ss:StyleID="s55"><Data ss:Type="Number">0.078517845</Data></Cell><Cell ss:StyleID="s55"><Data ss:Type="Number">1.7504926</Data></Cell><Cell ss:StyleID="s55"><Data ss:Type="String">NM_001128080</Data></Cell></Row><Row><Cell ss:StyleID="s55"><Data ss:Type="String">ASMM9PARTA036636</Data></Cell><Cell ss:StyleID="s55"><Data ss:Type="Number">0.01468609058</Data></Cell><Cell ss:StyleID="s55"><Data ss:Type="Number">0.161767623</Data></Cell><Cell ss:StyleID="s55"><Data ss:Type="Number">1.6486107</Data></Cell><Cell ss:StyleID="s55"><Data ss:Type="String">NM_029081</Data></Cell></Row><Row><Cell ss:StyleID="s55"><Data ss:Type="String">ASMM9PARTA033115</Data></Cell><Cell ss:StyleID="s55"><Data ss:Type="Number">0.02333854908</Data></Cell><Cell ss:StyleID="s55"><Data ss:Type="Number">0.186933993</Data></Cell><Cell ss:StyleID="s55"><Data ss:Type="Number">2.0793138</Data></Cell><Cell ss:StyleID="s55"><Data ss:Type="String">NM_021343</Data></Cell></Row><Row><Cell ss:StyleID="s55"><Data ss:Type="String">ASMM9PARTA023819</Data></Cell><Cell ss:StyleID="s55"><Data ss:Type="Number">0.02866285663</Data></Cell><Cell ss:StyleID="s55"><Data ss:Type="Number">0.196641392</Data></Cell><Cell ss:StyleID="s55"><Data ss:Type="Number">1.7262445</Data></Cell><Cell ss:StyleID="s55"><Data ss:Type="String">NM_001144988</Data></Cell></Row><Row><Cell ss:StyleID="s55"><Data ss:Type="String">ASMM9PARTA043809</Data></Cell><Cell ss:StyleID="s55"><Data ss:Type="Number">0.01258284086</Data></Cell><Cell ss:StyleID="s55"><Data ss:Type="Number">0.155475188</Data></Cell><Cell ss:StyleID="s55"><Data ss:Type="Number">2.0695849</Data></Cell><Cell ss:StyleID="s55"><Data ss:Type="String">NM_183187</Data></Cell></Row><Row><Cell ss:StyleID="s55"><Data ss:Type="String">ASMM9PARTA026837</Data></Cell><Cell ss:StyleID="s55"><Data ss:Type="Number">0.04325858547</Data></Cell><Cell ss:StyleID="s55"><Data ss:Type="Number">0.222191344</Data></Cell><Cell ss:StyleID="s55"><Data ss:Type="Number">1.8849854</Data></Cell><Cell ss:StyleID="s55"><Data ss:Type="String">NM_001195004</Data></Cell></Row><Row><Cell ss:StyleID="s55"><Data ss:Type="String">ASMM9PARTA035774</Data></Cell><Cell ss:StyleID="s55"><Data ss:Type="Number">0.0329412597</Data></Cell><Cell ss:StyleID="s55"><Data ss:Type="Number">0.204610276</Data></Cell><Cell ss:StyleID="s55"><Data ss:Type="Number">2.4547702</Data></Cell><Cell ss:StyleID="s55"><Data ss:Type="String">NM_027375</Data></Cell></Row><Row><Cell ss:StyleID="s55"><Data ss:Type="String">ASMM9PARTA030982</Data></Cell><Cell ss:StyleID="s55"><Data ss:Type="Number">0.02260084327</Data></Cell><Cell ss:StyleID="s55"><Data ss:Type="Number">0.185967863</Data></Cell><Cell ss:StyleID="s55"><Data ss:Type="Number">1.8410137</Data></Cell><Cell ss:StyleID="s55"><Data ss:Type="String">NM_011348</Data></Cell></Row><Row><Cell ss:StyleID="s55"><Data ss:Type="String">ASMM9PARTA036378</Data></Cell><Cell ss:StyleID="s55"><Data ss:Type="Number">0.00746896533</Data></Cell><Cell ss:StyleID="s55"><Data ss:Type="Number">0.131230542</Data></Cell><Cell ss:StyleID="s55"><Data ss:Type="Number">1.6153103</Data></Cell><Cell ss:StyleID="s55"><Data ss:Type="String">NM_027678</Data></Cell></Row><Row><Cell ss:StyleID="s55"><Data ss:Type="String">ASMM9PARTA038288</Data></Cell><Cell ss:StyleID="s55"><Data ss:Type="Number">0.01826811579</Data></Cell><Cell ss:StyleID="s55"><Data ss:Type="Number">0.173552679</Data></Cell><Cell ss:StyleID="s55"><Data ss:Type="Number">1.5894677</Data></Cell><Cell ss:StyleID="s55"><Data ss:Type="String">NM_130892</Data></Cell></Row><Row><Cell ss:StyleID="s55"><Data ss:Type="String">ASMM9PARTA028490</Data></Cell><Cell ss:StyleID="s55"><Data ss:Type="Number">0.01909704689</Data></Cell><Cell ss:StyleID="s55"><Data ss:Type="Number">0.17589215</Data></Cell><Cell ss:StyleID="s55"><Data ss:Type="Number">2.4352932</Data></Cell><Cell ss:StyleID="s55"><Data ss:Type="String">NM_008983</Data></Cell></Row><Row><Cell ss:StyleID="s55"><Data ss:Type="String">ASMM9PARTA032558</Data></Cell><Cell ss:StyleID="s55"><Data ss:Type="Number">0.02086029602</Data></Cell><Cell ss:StyleID="s55"><Data ss:Type="Number">0.181337563</Data></Cell><Cell ss:StyleID="s55"><Data ss:Type="Number">1.6370454</Data></Cell><Cell ss:StyleID="s55"><Data ss:Type="String">NM_019482</Data></Cell></Row><Row><Cell ss:StyleID="s55"><Data ss:Type="String">ASMM9PARTA019633</Data></Cell><Cell ss:StyleID="s55"><Data ss:Type="Number">0.00156111722</Data></Cell><Cell ss:StyleID="s55"><Data ss:Type="Number">0.076891507</Data></Cell><Cell ss:StyleID="s55"><Data ss:Type="Number">2.6942036</Data></Cell><Cell ss:StyleID="s55"><Data ss:Type="String">NM_001003960</Data></Cell></Row><Row><Cell ss:StyleID="s55"><Data ss:Type="String">ASMM9PARTA028710</Data></Cell><Cell ss:StyleID="s55"><Data ss:Type="Number">0.04230249623</Data></Cell><Cell ss:StyleID="s55"><Data ss:Type="Number">0.220822189</Data></Cell><Cell ss:StyleID="s55"><Data ss:Type="Number">1.5582944</Data></Cell><Cell ss:StyleID="s55"><Data ss:Type="String">NM_009269</Data></Cell></Row><Row><Cell ss:StyleID="s55"><Data ss:Type="String">ASMM9PARTA038792</Data></Cell><Cell ss:StyleID="s55"><Data ss:Type="Number">0.04362321438</Data></Cell><Cell ss:StyleID="s55"><Data ss:Type="Number">0.222858208</Data></Cell><Cell ss:StyleID="s55"><Data ss:Type="Number">1.694834</Data></Cell><Cell ss:StyleID="s55"><Data ss:Type="String">NM_133941</Data></Cell></Row><Row><Cell ss:StyleID="s55"><Data ss:Type="String">ASMM9PARTA031120</Data></Cell><Cell ss:StyleID="s55"><Data ss:Type="Number">0.04587045273</Data></Cell><Cell ss:StyleID="s55"><Data ss:Type="Number">0.227194923</Data></Cell><Cell ss:StyleID="s55"><Data ss:Type="Number">1.68395</Data></Cell><Cell ss:StyleID="s55"><Data ss:Type="String">NM_011304</Data></Cell></Row><Row><Cell ss:StyleID="s55"><Data ss:Type="String">ASMM9PARTA027452</Data></Cell><Cell ss:StyleID="s55"><Data ss:Type="Number">0.00430510177</Data></Cell><Cell ss:StyleID="s55"><Data ss:Type="Number">0.108830898</Data></Cell><Cell ss:StyleID="s55"><Data ss:Type="Number">2.5046254</Data></Cell><Cell ss:StyleID="s55"><Data ss:Type="String">NM_007981</Data></Cell></Row><Row><Cell ss:StyleID="s55"><Data ss:Type="String">ASMM9PARTA020948</Data></Cell><Cell ss:StyleID="s55"><Data ss:Type="Number">0.03687591077</Data></Cell><Cell ss:StyleID="s55"><Data ss:Type="Number">0.211797488</Data></Cell><Cell ss:StyleID="s55"><Data ss:Type="Number">1.6388405</Data></Cell><Cell ss:StyleID="s55"><Data ss:Type="String">NM_001033226</Data></Cell></Row><Row><Cell ss:StyleID="s55"><Data ss:Type="String">ASMM9PARTA039830</Data></Cell><Cell ss:StyleID="s55"><Data ss:Type="Number">0.00036217542</Data></Cell><Cell ss:StyleID="s55"><Data ss:Type="Number">0.047863164</Data></Cell><Cell ss:StyleID="s55"><Data ss:Type="Number">1.7056004</Data></Cell><Cell ss:StyleID="s55"><Data ss:Type="String">NM_145590</Data></Cell></Row><Row><Cell ss:StyleID="s55"><Data ss:Type="String">ASMM9PARTA036243</Data></Cell><Cell ss:StyleID="s55"><Data ss:Type="Number">0.04264814441</Data></Cell><Cell ss:StyleID="s55"><Data ss:Type="Number">0.221438761</Data></Cell><Cell ss:StyleID="s55"><Data ss:Type="Number">1.5696401</Data></Cell><Cell ss:StyleID="s55"><Data ss:Type="String">NM_027945</Data></Cell></Row><Row><Cell ss:StyleID="s55"><Data ss:Type="String">ASMM9PARTA029576</Data></Cell><Cell ss:StyleID="s55"><Data ss:Type="Number">0.02843067698</Data></Cell><Cell ss:StyleID="s55"><Data ss:Type="Number">0.196265118</Data></Cell><Cell ss:StyleID="s55"><Data ss:Type="Number">1.6150989</Data></Cell><Cell ss:StyleID="s55"><Data ss:Type="String">NM_009771</Data></Cell></Row><Row><Cell ss:StyleID="s55"><Data ss:Type="String">ASMM9PARTA030894</Data></Cell><Cell ss:StyleID="s55"><Data ss:Type="Number">0.00756233873</Data></Cell><Cell ss:StyleID="s55"><Data ss:Type="Number">0.131569644</Data></Cell><Cell ss:StyleID="s55"><Data ss:Type="Number">3.5879585</Data></Cell><Cell ss:StyleID="s55"><Data ss:Type="String">NM_011714</Data></Cell></Row><Row><Cell ss:StyleID="s55"><Data ss:Type="String">ASMM9PARTA030667</Data></Cell><Cell ss:StyleID="s55"><Data ss:Type="Number">0.02294748905</Data></Cell><Cell ss:StyleID="s55"><Data ss:Type="Number">0.186548238</Data></Cell><Cell ss:StyleID="s55"><Data ss:Type="Number">1.994316</Data></Cell><Cell ss:StyleID="s55"><Data ss:Type="String">NM_011498</Data></Cell></Row><Row><Cell ss:StyleID="s55"><Data ss:Type="String">ASMM9PARTA021007</Data></Cell><Cell ss:StyleID="s55"><Data ss:Type="Number">0.01772663486</Data></Cell><Cell ss:StyleID="s55"><Data ss:Type="Number">0.172133051</Data></Cell><Cell ss:StyleID="s55"><Data ss:Type="Number">1.5321582</Data></Cell><Cell ss:StyleID="s55"><Data ss:Type="String">NM_001037665</Data></Cell></Row><Row><Cell ss:StyleID="s55"><Data ss:Type="String">ASMM9PARTA030665</Data></Cell><Cell ss:StyleID="s55"><Data ss:Type="Number">0.00097968558</Data></Cell><Cell ss:StyleID="s55"><Data ss:Type="Number">0.064172153</Data></Cell><Cell ss:StyleID="s55"><Data ss:Type="Number">1.9074247</Data></Cell><Cell ss:StyleID="s55"><Data ss:Type="String">NM_011455</Data></Cell></Row><Row><Cell ss:StyleID="s55"><Data ss:Type="String">ASMM9PARTA022796</Data></Cell><Cell ss:StyleID="s55"><Data ss:Type="Number">0.02679070167</Data></Cell><Cell ss:StyleID="s55"><Data ss:Type="Number">0.192639651</Data></Cell><Cell ss:StyleID="s55"><Data ss:Type="Number">2.5540663</Data></Cell><Cell ss:StyleID="s55"><Data ss:Type="String">NM_001102455</Data></Cell></Row><Row><Cell ss:StyleID="s55"><Data ss:Type="String">ASMM9PARTA023761</Data></Cell><Cell ss:StyleID="s55"><Data ss:Type="Number">0.03012873498</Data></Cell><Cell ss:StyleID="s55"><Data ss:Type="Number">0.198980522</Data></Cell><Cell ss:StyleID="s55"><Data ss:Type="Number">2.6586467</Data></Cell><Cell ss:StyleID="s55"><Data ss:Type="String">NM_001122765</Data></Cell></Row><Row><Cell ss:StyleID="s55"><Data ss:Type="String">ASMM9PARTA041370</Data></Cell><Cell ss:StyleID="s55"><Data ss:Type="Number">0.01986157483</Data></Cell><Cell ss:StyleID="s55"><Data ss:Type="Number">0.178719952</Data></Cell><Cell ss:StyleID="s55"><Data ss:Type="Number">2.4268057</Data></Cell><Cell ss:StyleID="s55"><Data ss:Type="String">NM_172552</Data></Cell></Row><Row><Cell ss:StyleID="s55"><Data ss:Type="String">ASMM9PARTA021895</Data></Cell><Cell ss:StyleID="s55"><Data ss:Type="Number">0.01526029238</Data></Cell><Cell ss:StyleID="s55"><Data ss:Type="Number">0.163477434</Data></Cell><Cell ss:StyleID="s55"><Data ss:Type="Number">1.8208476</Data></Cell><Cell ss:StyleID="s55"><Data ss:Type="String">NM_001081071</Data></Cell></Row><Row><Cell ss:StyleID="s55"><Data ss:Type="String">ASMM9PARTA027906</Data></Cell><Cell ss:StyleID="s55"><Data ss:Type="Number">0.02087030581</Data></Cell><Cell ss:StyleID="s55"><Data ss:Type="Number">0.181337563</Data></Cell><Cell ss:StyleID="s55"><Data ss:Type="Number">1.6534316</Data></Cell><Cell ss:StyleID="s55"><Data ss:Type="String">NM_007764</Data></Cell></Row><Row><Cell ss:StyleID="s55"><Data ss:Type="String">ASMM9PARTA042644</Data></Cell><Cell ss:StyleID="s55"><Data ss:Type="Number">0.0021743794</Data></Cell><Cell ss:StyleID="s55"><Data ss:Type="Number">0.085596301</Data></Cell><Cell ss:StyleID="s55"><Data ss:Type="Number">1.5507694</Data></Cell><Cell ss:StyleID="s55"><Data ss:Type="String">NM_175353</Data></Cell></Row><Row><Cell ss:StyleID="s55"><Data ss:Type="String">ASMM9PARTA029009</Data></Cell><Cell ss:StyleID="s55"><Data ss:Type="Number">0.00288761028</Data></Cell><Cell ss:StyleID="s55"><Data ss:Type="Number">0.094118653</Data></Cell><Cell ss:StyleID="s55"><Data ss:Type="Number">1.5434367</Data></Cell><Cell ss:StyleID="s55"><Data ss:Type="String">NM_009608</Data></Cell></Row><Row><Cell ss:StyleID="s55"><Data ss:Type="String">ASMM9PARTA030997</Data></Cell><Cell ss:StyleID="s55"><Data ss:Type="Number">0.0018819966</Data></Cell><Cell ss:StyleID="s55"><Data ss:Type="Number">0.079613009</Data></Cell><Cell ss:StyleID="s55"><Data ss:Type="Number">2.0740265</Data></Cell><Cell ss:StyleID="s55"><Data ss:Type="String">NM_011540</Data></Cell></Row><Row><Cell ss:StyleID="s55"><Data ss:Type="String">ASMM9PARTA025980</Data></Cell><Cell ss:StyleID="s55"><Data ss:Type="Number">0.00156039991</Data></Cell><Cell ss:StyleID="s55"><Data ss:Type="Number">0.076891507</Data></Cell><Cell ss:StyleID="s55"><Data ss:Type="Number">1.5937299</Data></Cell><Cell ss:StyleID="s55"><Data ss:Type="String">NM_001166428</Data></Cell></Row><Row><Cell ss:StyleID="s55"><Data ss:Type="String">ASMM9PARTA023796</Data></Cell><Cell ss:StyleID="s55"><Data ss:Type="Number">0.00011831016</Data></Cell><Cell ss:StyleID="s55"><Data ss:Type="Number">0.03223875</Data></Cell><Cell ss:StyleID="s55"><Data ss:Type="Number">3.4895282</Data></Cell><Cell ss:StyleID="s55"><Data ss:Type="String">NM_001130176</Data></Cell></Row><Row><Cell ss:StyleID="s55"><Data ss:Type="String">ASMM9PARTA028843</Data></Cell><Cell ss:StyleID="s55"><Data ss:Type="Number">0.03343983505</Data></Cell><Cell ss:StyleID="s55"><Data ss:Type="Number">0.205373235</Data></Cell><Cell ss:StyleID="s55"><Data ss:Type="Number">1.7402099</Data></Cell><Cell ss:StyleID="s55"><Data ss:Type="String">NM_009072</Data></Cell></Row><Row><Cell ss:StyleID="s55"><Data ss:Type="String">ASMM9PARTA041549</Data></Cell><Cell ss:StyleID="s55"><Data ss:Type="Number">0.02386465451</Data></Cell><Cell ss:StyleID="s55"><Data ss:Type="Number">0.18771439</Data></Cell><Cell ss:StyleID="s55"><Data ss:Type="Number">1.9241225</Data></Cell><Cell ss:StyleID="s55"><Data ss:Type="String">NM_172601</Data></Cell></Row><Row><Cell ss:StyleID="s55"><Data ss:Type="String">ASMM9PARTA043099</Data></Cell><Cell ss:StyleID="s55"><Data ss:Type="Number">0.03181246822</Data></Cell><Cell ss:StyleID="s55"><Data ss:Type="Number">0.202453506</Data></Cell><Cell ss:StyleID="s55"><Data ss:Type="Number">2.4895453</Data></Cell><Cell ss:StyleID="s55"><Data ss:Type="String">NM_177710</Data></Cell></Row><Row><Cell ss:StyleID="s55"><Data ss:Type="String">ASMM9PARTA023310</Data></Cell><Cell ss:StyleID="s55"><Data ss:Type="Number">0.00020448963</Data></Cell><Cell ss:StyleID="s55"><Data ss:Type="Number">0.039312181</Data></Cell><Cell ss:StyleID="s55"><Data ss:Type="Number">2.3726248</Data></Cell><Cell ss:StyleID="s55"><Data ss:Type="String">NM_001111053</Data></Cell></Row><Row><Cell ss:StyleID="s55"><Data ss:Type="String">ASMM9PARTA025274</Data></Cell><Cell ss:StyleID="s55"><Data ss:Type="Number">0.0131729084</Data></Cell><Cell ss:StyleID="s55"><Data ss:Type="Number">0.156779849</Data></Cell><Cell ss:StyleID="s55"><Data ss:Type="Number">2.1911983</Data></Cell><Cell ss:StyleID="s55"><Data ss:Type="String">NM_001164360</Data></Cell></Row><Row><Cell ss:StyleID="s55"><Data ss:Type="String">ASMM9PARTA024698</Data></Cell><Cell ss:StyleID="s55"><Data ss:Type="Number">0.03811681312</Data></Cell><Cell ss:StyleID="s55"><Data ss:Type="Number">0.213895621</Data></Cell><Cell ss:StyleID="s55"><Data ss:Type="Number">3.0759795</Data></Cell><Cell ss:StyleID="s55"><Data ss:Type="String">NM_001159884</Data></Cell></Row><Row><Cell ss:StyleID="s55"><Data ss:Type="String">ASMM9PARTA021140</Data></Cell><Cell ss:StyleID="s55"><Data ss:Type="Number">0.01490989884</Data></Cell><Cell ss:StyleID="s55"><Data ss:Type="Number">0.162177033</Data></Cell><Cell ss:StyleID="s55"><Data ss:Type="Number">1.6422846</Data></Cell><Cell ss:StyleID="s55"><Data ss:Type="String">NM_001037847</Data></Cell></Row><Row><Cell ss:StyleID="s55"><Data ss:Type="String">ASMM9PARTA041230</Data></Cell><Cell ss:StyleID="s55"><Data ss:Type="Number">0.01866415412</Data></Cell><Cell ss:StyleID="s55"><Data ss:Type="Number">0.17428721</Data></Cell><Cell ss:StyleID="s55"><Data ss:Type="Number">1.9234306</Data></Cell><Cell ss:StyleID="s55"><Data ss:Type="String">NM_148922</Data></Cell></Row><Row><Cell ss:StyleID="s55"><Data ss:Type="String">ASMM9PARTA039982</Data></Cell><Cell ss:StyleID="s55"><Data ss:Type="Number">0.01668067953</Data></Cell><Cell ss:StyleID="s55"><Data ss:Type="Number">0.16845604</Data></Cell><Cell ss:StyleID="s55"><Data ss:Type="Number">1.7894559</Data></Cell><Cell ss:StyleID="s55"><Data ss:Type="String">NM_146151</Data></Cell></Row><Row><Cell ss:StyleID="s55"><Data ss:Type="String">ASMM9PARTA029509</Data></Cell><Cell ss:StyleID="s55"><Data ss:Type="Number">0.02399946608</Data></Cell><Cell ss:StyleID="s55"><Data ss:Type="Number">0.18771439</Data></Cell><Cell ss:StyleID="s55"><Data ss:Type="Number">1.5918165</Data></Cell><Cell ss:StyleID="s55"><Data ss:Type="String">NM_009752</Data></Cell></Row><Row><Cell ss:StyleID="s55"><Data ss:Type="String">ASMM9PARTA025293</Data></Cell><Cell ss:StyleID="s55"><Data ss:Type="Number">0.04501679875</Data></Cell><Cell ss:StyleID="s55"><Data ss:Type="Number">0.225805037</Data></Cell><Cell ss:StyleID="s55"><Data ss:Type="Number">1.8163019</Data></Cell><Cell ss:StyleID="s55"><Data ss:Type="String">NM_001163688</Data></Cell></Row><Row><Cell ss:StyleID="s55"><Data ss:Type="String">ASMM9PARTA021175</Data></Cell><Cell ss:StyleID="s55"><Data ss:Type="Number">0.0068872567</Data></Cell><Cell ss:StyleID="s55"><Data ss:Type="Number">0.127828277</Data></Cell><Cell ss:StyleID="s55"><Data ss:Type="Number">1.951744</Data></Cell><Cell ss:StyleID="s55"><Data ss:Type="String">NM_001039075</Data></Cell></Row><Row><Cell ss:StyleID="s55"><Data ss:Type="String">ASMM9PARTA031889</Data></Cell><Cell ss:StyleID="s55"><Data ss:Type="Number">0.03288427321</Data></Cell><Cell ss:StyleID="s55"><Data ss:Type="Number">0.204377316</Data></Cell><Cell ss:StyleID="s55"><Data ss:Type="Number">1.6910227</Data></Cell><Cell ss:StyleID="s55"><Data ss:Type="String">NM_013853</Data></Cell></Row><Row><Cell ss:StyleID="s55"><Data ss:Type="String">ASMM9PARTA041821</Data></Cell><Cell ss:StyleID="s55"><Data ss:Type="Number">0.01886656553</Data></Cell><Cell ss:StyleID="s55"><Data ss:Type="Number">0.174855702</Data></Cell><Cell ss:StyleID="s55"><Data ss:Type="Number">1.9203833</Data></Cell><Cell ss:StyleID="s55"><Data ss:Type="String">NM_173738</Data></Cell></Row><Row><Cell ss:StyleID="s55"><Data ss:Type="String">ASMM9PARTA038251</Data></Cell><Cell ss:StyleID="s55"><Data ss:Type="Number">0.02850156391</Data></Cell><Cell ss:StyleID="s55"><Data ss:Type="Number">0.196265118</Data></Cell><Cell ss:StyleID="s55"><Data ss:Type="Number">1.9560144</Data></Cell><Cell ss:StyleID="s55"><Data ss:Type="String">NM_080795</Data></Cell></Row><Row><Cell ss:StyleID="s55"><Data ss:Type="String">ASMM9PARTA038745</Data></Cell><Cell ss:StyleID="s55"><Data ss:Type="Number">0.00261108908</Data></Cell><Cell ss:StyleID="s55"><Data ss:Type="Number">0.090108341</Data></Cell><Cell ss:StyleID="s55"><Data ss:Type="Number">1.9819749</Data></Cell><Cell ss:StyleID="s55"><Data ss:Type="String">NM_144534</Data></Cell></Row><Row><Cell ss:StyleID="s55"><Data ss:Type="String">ASMM9PARTA031525</Data></Cell><Cell ss:StyleID="s55"><Data ss:Type="Number">0.037049322</Data></Cell><Cell ss:StyleID="s55"><Data ss:Type="Number">0.21205727</Data></Cell><Cell ss:StyleID="s55"><Data ss:Type="Number">1.5189352</Data></Cell><Cell ss:StyleID="s55"><Data ss:Type="String">NM_013885</Data></Cell></Row><Row><Cell ss:StyleID="s55"><Data ss:Type="String">ASMM9PARTA035048</Data></Cell><Cell ss:StyleID="s55"><Data ss:Type="Number">0.02417227557</Data></Cell><Cell ss:StyleID="s55"><Data ss:Type="Number">0.188009017</Data></Cell><Cell ss:StyleID="s55"><Data ss:Type="Number">1.8004167</Data></Cell><Cell ss:StyleID="s55"><Data ss:Type="String">NM_026040</Data></Cell></Row><Row><Cell ss:StyleID="s55"><Data ss:Type="String">ASMM9PARTA031127</Data></Cell><Cell ss:StyleID="s55"><Data ss:Type="Number">0.04776529594</Data></Cell><Cell ss:StyleID="s55"><Data ss:Type="Number">0.230446411</Data></Cell><Cell ss:StyleID="s55"><Data ss:Type="Number">1.5328186</Data></Cell><Cell ss:StyleID="s55"><Data ss:Type="String">NM_011492</Data></Cell></Row><Row><Cell ss:StyleID="s55"><Data ss:Type="String">ASMM9PARTA044456</Data></Cell><Cell ss:StyleID="s55"><Data ss:Type="Number">0.01096547122</Data></Cell><Cell ss:StyleID="s55"><Data ss:Type="Number">0.148683085</Data></Cell><Cell ss:StyleID="s55"><Data ss:Type="Number">2.2049311</Data></Cell><Cell ss:StyleID="s55"><Data ss:Type="String">NM_198161</Data></Cell></Row><Row><Cell ss:StyleID="s55"><Data ss:Type="String">ASMM9PARTA039427</Data></Cell><Cell ss:StyleID="s55"><Data ss:Type="Number">0.02762850556</Data></Cell><Cell ss:StyleID="s55"><Data ss:Type="Number">0.195511421</Data></Cell><Cell ss:StyleID="s55"><Data ss:Type="Number">2.2953915</Data></Cell><Cell ss:StyleID="s55"><Data ss:Type="String">NM_144938</Data></Cell></Row><Row><Cell ss:StyleID="s55"><Data ss:Type="String">ASMM9PARTA027955</Data></Cell><Cell ss:StyleID="s55"><Data ss:Type="Number">0.02472180676</Data></Cell><Cell ss:StyleID="s55"><Data ss:Type="Number">0.189092107</Data></Cell><Cell ss:StyleID="s55"><Data ss:Type="Number">1.6663183</Data></Cell><Cell ss:StyleID="s55"><Data ss:Type="String">NM_008014</Data></Cell></Row><Row><Cell ss:StyleID="s55"><Data ss:Type="String">ASMM9PARTA041390</Data></Cell><Cell ss:StyleID="s55"><Data ss:Type="Number">0.00369423033</Data></Cell><Cell ss:StyleID="s55"><Data ss:Type="Number">0.104207769</Data></Cell><Cell ss:StyleID="s55"><Data ss:Type="Number">1.7394866</Data></Cell><Cell ss:StyleID="s55"><Data ss:Type="String">NM_172155</Data></Cell></Row><Row><Cell ss:StyleID="s55"><Data ss:Type="String">ASMM9PARTA022927</Data></Cell><Cell ss:StyleID="s55"><Data ss:Type="Number">0.01281262707</Data></Cell><Cell ss:StyleID="s55"><Data ss:Type="Number">0.155846111</Data></Cell><Cell ss:StyleID="s55"><Data ss:Type="Number">2.8000192</Data></Cell><Cell ss:StyleID="s55"><Data ss:Type="String">NM_001102436</Data></Cell></Row><Row><Cell ss:StyleID="s55"><Data ss:Type="String">ASMM9PARTA025217</Data></Cell><Cell ss:StyleID="s55"><Data ss:Type="Number">0.00607197611</Data></Cell><Cell ss:StyleID="s55"><Data ss:Type="Number">0.122624683</Data></Cell><Cell ss:StyleID="s55"><Data ss:Type="Number">1.9155816</Data></Cell><Cell ss:StyleID="s55"><Data ss:Type="String">NM_001163360</Data></Cell></Row><Row><Cell ss:StyleID="s55"><Data ss:Type="String">ASMM9PARTA032036</Data></Cell><Cell ss:StyleID="s55"><Data ss:Type="Number">0.02206934106</Data></Cell><Cell ss:StyleID="s55"><Data ss:Type="Number">0.184854596</Data></Cell><Cell ss:StyleID="s55"><Data ss:Type="Number">1.5409663</Data></Cell><Cell ss:StyleID="s55"><Data ss:Type="String">NM_016690</Data></Cell></Row><Row><Cell ss:StyleID="s55"><Data ss:Type="String">ASMM9PARTA034650</Data></Cell><Cell ss:StyleID="s55"><Data ss:Type="Number">0.02999125201</Data></Cell><Cell ss:StyleID="s55"><Data ss:Type="Number">0.198903187</Data></Cell><Cell ss:StyleID="s55"><Data ss:Type="Number">1.5441448</Data></Cell><Cell ss:StyleID="s55"><Data ss:Type="String">NM_025918</Data></Cell></Row><Row><Cell ss:StyleID="s55"><Data ss:Type="String">ASMM9PARTA022919</Data></Cell><Cell ss:StyleID="s55"><Data ss:Type="Number">0.00407557726</Data></Cell><Cell ss:StyleID="s55"><Data ss:Type="Number">0.107971922</Data></Cell><Cell ss:StyleID="s55"><Data ss:Type="Number">8.1426087</Data></Cell><Cell ss:StyleID="s55"><Data ss:Type="String">NM_001099635</Data></Cell></Row><Row><Cell ss:StyleID="s55"><Data ss:Type="String">ASMM9PARTA024237</Data></Cell><Cell ss:StyleID="s55"><Data ss:Type="Number">0.01780234106</Data></Cell><Cell ss:StyleID="s55"><Data ss:Type="Number">0.172133051</Data></Cell><Cell ss:StyleID="s55"><Data ss:Type="Number">2.6940997</Data></Cell><Cell ss:StyleID="s55"><Data ss:Type="String">NM_001159941</Data></Cell></Row><Row><Cell ss:StyleID="s55"><Data ss:Type="String">ASMM9PARTA040987</Data></Cell><Cell ss:StyleID="s55"><Data ss:Type="Number">0.00044991721</Data></Cell><Cell ss:StyleID="s55"><Data ss:Type="Number">0.051027908</Data></Cell><Cell ss:StyleID="s55"><Data ss:Type="Number">1.608308</Data></Cell><Cell ss:StyleID="s55"><Data ss:Type="String">NM_153125</Data></Cell></Row><Row><Cell ss:StyleID="s55"><Data ss:Type="String">ASMM9PARTA021192</Data></Cell><Cell ss:StyleID="s55"><Data ss:Type="Number">0.0213706608</Data></Cell><Cell ss:StyleID="s55"><Data ss:Type="Number">0.182242255</Data></Cell><Cell ss:StyleID="s55"><Data ss:Type="Number">2.2542479</Data></Cell><Cell ss:StyleID="s55"><Data ss:Type="String">NM_001033496</Data></Cell></Row><Row><Cell ss:StyleID="s55"><Data ss:Type="String">ASMM9PARTA029930</Data></Cell><Cell ss:StyleID="s55"><Data ss:Type="Number">0.03758793709</Data></Cell><Cell ss:StyleID="s55"><Data ss:Type="Number">0.21295138</Data></Cell><Cell ss:StyleID="s55"><Data ss:Type="Number">2.2298996</Data></Cell><Cell ss:StyleID="s55"><Data ss:Type="String">NM_010435</Data></Cell></Row><Row><Cell ss:StyleID="s55"><Data ss:Type="String">ASMM9PARTA020466</Data></Cell><Cell ss:StyleID="s55"><Data ss:Type="Number">0.00112405205</Data></Cell><Cell ss:StyleID="s55"><Data ss:Type="Number">0.067565401</Data></Cell><Cell ss:StyleID="s55"><Data ss:Type="Number">3.2694547</Data></Cell><Cell ss:StyleID="s55"><Data ss:Type="String">NM_001029836</Data></Cell></Row><Row><Cell ss:StyleID="s55"><Data ss:Type="String">ASMM9PARTA030928</Data></Cell><Cell ss:StyleID="s55"><Data ss:Type="Number">0.04057932297</Data></Cell><Cell ss:StyleID="s55"><Data ss:Type="Number">0.217567117</Data></Cell><Cell ss:StyleID="s55"><Data ss:Type="Number">1.9272259</Data></Cell><Cell ss:StyleID="s55"><Data ss:Type="String">NM_011779</Data></Cell></Row><Row><Cell ss:StyleID="s55"><Data ss:Type="String">ASMM9PARTA033341</Data></Cell><Cell ss:StyleID="s55"><Data ss:Type="Number">0.01505423314</Data></Cell><Cell ss:StyleID="s55"><Data ss:Type="Number">0.162818515</Data></Cell><Cell ss:StyleID="s55"><Data ss:Type="Number">1.5803168</Data></Cell><Cell ss:StyleID="s55"><Data ss:Type="String">NM_020263</Data></Cell></Row><Row><Cell ss:StyleID="s55"><Data ss:Type="String">ASMM9PARTA023879</Data></Cell><Cell ss:StyleID="s55"><Data ss:Type="Number">0.03864707377</Data></Cell><Cell ss:StyleID="s55"><Data ss:Type="Number">0.214752415</Data></Cell><Cell ss:StyleID="s55"><Data ss:Type="Number">3.0712873</Data></Cell><Cell ss:StyleID="s55"><Data ss:Type="String">NM_001139512</Data></Cell></Row><Row><Cell ss:StyleID="s55"><Data ss:Type="String">ASMM9PARTA020873</Data></Cell><Cell ss:StyleID="s55"><Data ss:Type="Number">0.00264469995</Data></Cell><Cell ss:StyleID="s55"><Data ss:Type="Number">0.090969007</Data></Cell><Cell ss:StyleID="s55"><Data ss:Type="Number">1.8441782</Data></Cell><Cell ss:StyleID="s55"><Data ss:Type="String">NM_001033173</Data></Cell></Row><Row><Cell ss:StyleID="s55"><Data ss:Type="String">ASMM9PARTA026347</Data></Cell><Cell ss:StyleID="s55"><Data ss:Type="Number">0.0006509331</Data></Cell><Cell ss:StyleID="s55"><Data ss:Type="Number">0.056917521</Data></Cell><Cell ss:StyleID="s55"><Data ss:Type="Number">1.7560888</Data></Cell><Cell ss:StyleID="s55"><Data ss:Type="String">NM_001177810</Data></Cell></Row><Row><Cell ss:StyleID="s55"><Data ss:Type="String">ASMM9PARTA039940</Data></Cell><Cell ss:StyleID="s55"><Data ss:Type="Number">0.01181860913</Data></Cell><Cell ss:StyleID="s55"><Data ss:Type="Number">0.151947339</Data></Cell><Cell ss:StyleID="s55"><Data ss:Type="Number">2.199591</Data></Cell><Cell ss:StyleID="s55"><Data ss:Type="String">NM_145633</Data></Cell></Row><Row><Cell ss:StyleID="s55"><Data ss:Type="String">ASMM9PARTA038788</Data></Cell><Cell ss:StyleID="s55"><Data ss:Type="Number">0.01658122898</Data></Cell><Cell ss:StyleID="s55"><Data ss:Type="Number">0.167995665</Data></Cell><Cell ss:StyleID="s55"><Data ss:Type="Number">1.5184274</Data></Cell><Cell ss:StyleID="s55"><Data ss:Type="String">NM_133770</Data></Cell></Row><Row><Cell ss:StyleID="s55"><Data ss:Type="String">ASMM9PARTA026864</Data></Cell><Cell ss:StyleID="s55"><Data ss:Type="Number">0.004008065</Data></Cell><Cell ss:StyleID="s55"><Data ss:Type="Number">0.107242858</Data></Cell><Cell ss:StyleID="s55"><Data ss:Type="Number">1.8610568</Data></Cell><Cell ss:StyleID="s55"><Data ss:Type="String">NM_001195498</Data></Cell></Row><Row><Cell ss:StyleID="s55"><Data ss:Type="String">ASMM9PARTA021458</Data></Cell><Cell ss:StyleID="s55"><Data ss:Type="Number">0.02175862715</Data></Cell><Cell ss:StyleID="s55"><Data ss:Type="Number">0.184194434</Data></Cell><Cell ss:StyleID="s55"><Data ss:Type="Number">1.5069388</Data></Cell><Cell ss:StyleID="s55"><Data ss:Type="String">NM_001039371</Data></Cell></Row><Row><Cell ss:StyleID="s55"><Data ss:Type="String">ASMM9PARTA039144</Data></Cell><Cell ss:StyleID="s55"><Data ss:Type="Number">0.00907120368</Data></Cell><Cell ss:StyleID="s55"><Data ss:Type="Number">0.139294111</Data></Cell><Cell ss:StyleID="s55"><Data ss:Type="Number">1.7186312</Data></Cell><Cell ss:StyleID="s55"><Data ss:Type="String">NM_144920</Data></Cell></Row><Row><Cell ss:StyleID="s55"><Data ss:Type="String">ASMM9PARTA037947</Data></Cell><Cell ss:StyleID="s55"><Data ss:Type="Number">0.00070356799</Data></Cell><Cell ss:StyleID="s55"><Data ss:Type="Number">0.057929802</Data></Cell><Cell ss:StyleID="s55"><Data ss:Type="Number">1.9930329</Data></Cell><Cell ss:StyleID="s55"><Data ss:Type="String">NM_033324</Data></Cell></Row><Row><Cell ss:StyleID="s55"><Data ss:Type="String">ASMM9PARTA029532</Data></Cell><Cell ss:StyleID="s55"><Data ss:Type="Number">0.00064813017</Data></Cell><Cell ss:StyleID="s55"><Data ss:Type="Number">0.056917521</Data></Cell><Cell ss:StyleID="s55"><Data ss:Type="Number">1.6200293</Data></Cell><Cell ss:StyleID="s55"><Data ss:Type="String">NM_009577</Data></Cell></Row><Row><Cell ss:StyleID="s55"><Data ss:Type="String">ASMM9PARTA032680</Data></Cell><Cell ss:StyleID="s55"><Data ss:Type="Number">0.03034394577</Data></Cell><Cell ss:StyleID="s55"><Data ss:Type="Number">0.199522617</Data></Cell><Cell ss:StyleID="s55"><Data ss:Type="Number">2.044618</Data></Cell><Cell ss:StyleID="s55"><Data ss:Type="String">NM_018814</Data></Cell></Row><Row><Cell ss:StyleID="s55"><Data ss:Type="String">ASMM9PARTA033963</Data></Cell><Cell ss:StyleID="s55"><Data ss:Type="Number">0.00113349639</Data></Cell><Cell ss:StyleID="s55"><Data ss:Type="Number">0.067565401</Data></Cell><Cell ss:StyleID="s55"><Data ss:Type="Number">1.6469414</Data></Cell><Cell ss:StyleID="s55"><Data ss:Type="String">NM_024428</Data></Cell></Row><Row><Cell ss:StyleID="s55"><Data ss:Type="String">ASMM9PARTA021775</Data></Cell><Cell ss:StyleID="s55"><Data ss:Type="Number">0.00958877567</Data></Cell><Cell ss:StyleID="s55"><Data ss:Type="Number">0.142079419</Data></Cell><Cell ss:StyleID="s55"><Data ss:Type="Number">1.9988918</Data></Cell><Cell ss:StyleID="s55"><Data ss:Type="String">NM_001076554</Data></Cell></Row><Row><Cell ss:StyleID="s55"><Data ss:Type="String">ASMM9PARTA041112</Data></Cell><Cell ss:StyleID="s55"><Data ss:Type="Number">0.00211250195</Data></Cell><Cell ss:StyleID="s55"><Data ss:Type="Number">0.084267141</Data></Cell><Cell ss:StyleID="s55"><Data ss:Type="Number">1.8753512</Data></Cell><Cell ss:StyleID="s55"><Data ss:Type="String">NM_153538</Data></Cell></Row><Row><Cell ss:StyleID="s55"><Data ss:Type="String">ASMM9PARTA029660</Data></Cell><Cell ss:StyleID="s55"><Data ss:Type="Number">9.800946e-5</Data></Cell><Cell ss:StyleID="s55"><Data ss:Type="Number">0.028963866</Data></Cell><Cell ss:StyleID="s55"><Data ss:Type="Number">6.778938</Data></Cell><Cell ss:StyleID="s55"><Data ss:Type="String">NM_009937</Data></Cell></Row><Row><Cell ss:StyleID="s55"><Data ss:Type="String">ASMM9PARTA023571</Data></Cell><Cell ss:StyleID="s55"><Data ss:Type="Number">0.0112881457</Data></Cell><Cell ss:StyleID="s55"><Data ss:Type="Number">0.149430835</Data></Cell><Cell ss:StyleID="s55"><Data ss:Type="Number">1.8564202</Data></Cell><Cell ss:StyleID="s55"><Data ss:Type="String">NM_001122766</Data></Cell></Row><Row><Cell ss:StyleID="s55"><Data ss:Type="String">ASMM9PARTA027113</Data></Cell><Cell ss:StyleID="s55"><Data ss:Type="Number">0.03436859825</Data></Cell><Cell ss:StyleID="s55"><Data ss:Type="Number">0.207159416</Data></Cell><Cell ss:StyleID="s55"><Data ss:Type="Number">1.8791873</Data></Cell><Cell ss:StyleID="s55"><Data ss:Type="String">NM_001199265</Data></Cell></Row><Row><Cell ss:StyleID="s55"><Data ss:Type="String">ASMM9PARTA037202</Data></Cell><Cell ss:StyleID="s55"><Data ss:Type="Number">0.04762456395</Data></Cell><Cell ss:StyleID="s55"><Data ss:Type="Number">0.230084872</Data></Cell><Cell ss:StyleID="s55"><Data ss:Type="Number">1.6045803</Data></Cell><Cell ss:StyleID="s55"><Data ss:Type="String">NM_029250</Data></Cell></Row><Row><Cell ss:StyleID="s55"><Data ss:Type="String">ASMM9PARTA032263</Data></Cell><Cell ss:StyleID="s55"><Data ss:Type="Number">0.00200257548</Data></Cell><Cell ss:StyleID="s55"><Data ss:Type="Number">0.082114166</Data></Cell><Cell ss:StyleID="s55"><Data ss:Type="Number">2.7441519</Data></Cell><Cell ss:StyleID="s55"><Data ss:Type="String">NM_018870</Data></Cell></Row><Row><Cell ss:StyleID="s55"><Data ss:Type="String">ASMM9PARTA024039</Data></Cell><Cell ss:StyleID="s55"><Data ss:Type="Number">0.00314003136</Data></Cell><Cell ss:StyleID="s55"><Data ss:Type="Number">0.097750947</Data></Cell><Cell ss:StyleID="s55"><Data ss:Type="Number">1.7103659</Data></Cell><Cell ss:StyleID="s55"><Data ss:Type="String">NM_001130166</Data></Cell></Row><Row><Cell ss:StyleID="s55"><Data ss:Type="String">ASMM9PARTA041854</Data></Cell><Cell ss:StyleID="s55"><Data ss:Type="Number">0.02725349226</Data></Cell><Cell ss:StyleID="s55"><Data ss:Type="Number">0.194408311</Data></Cell><Cell ss:StyleID="s55"><Data ss:Type="Number">3.3545391</Data></Cell><Cell ss:StyleID="s55"><Data ss:Type="String">NM_173019</Data></Cell></Row><Row><Cell ss:StyleID="s55"><Data ss:Type="String">ASMM9PARTA021149</Data></Cell><Cell ss:StyleID="s55"><Data ss:Type="Number">0.01551633746</Data></Cell><Cell ss:StyleID="s55"><Data ss:Type="Number">0.164045046</Data></Cell><Cell ss:StyleID="s55"><Data ss:Type="Number">1.7701392</Data></Cell><Cell ss:StyleID="s55"><Data ss:Type="String">NM_001039155</Data></Cell></Row><Row><Cell ss:StyleID="s55"><Data ss:Type="String">ASMM9PARTA032612</Data></Cell><Cell ss:StyleID="s55"><Data ss:Type="Number">0.00089902734</Data></Cell><Cell ss:StyleID="s55"><Data ss:Type="Number">0.061653411</Data></Cell><Cell ss:StyleID="s55"><Data ss:Type="Number">1.7391944</Data></Cell><Cell ss:StyleID="s55"><Data ss:Type="String">NM_018884</Data></Cell></Row><Row><Cell ss:StyleID="s55"><Data ss:Type="String">ASMM9PARTA020686</Data></Cell><Cell ss:StyleID="s55"><Data ss:Type="Number">0.02140143532</Data></Cell><Cell ss:StyleID="s55"><Data ss:Type="Number">0.182242255</Data></Cell><Cell ss:StyleID="s55"><Data ss:Type="Number">1.7693341</Data></Cell><Cell ss:StyleID="s55"><Data ss:Type="String">NM_001017966</Data></Cell></Row><Row><Cell ss:StyleID="s55"><Data ss:Type="String">ASMM9PARTA029565</Data></Cell><Cell ss:StyleID="s55"><Data ss:Type="Number">0.00656139509</Data></Cell><Cell ss:StyleID="s55"><Data ss:Type="Number">0.12607252</Data></Cell><Cell ss:StyleID="s55"><Data ss:Type="Number">2.0172342</Data></Cell><Cell ss:StyleID="s55"><Data ss:Type="String">NM_010078</Data></Cell></Row><Row><Cell ss:StyleID="s55"><Data ss:Type="String">ASMM9PARTA040813</Data></Cell><Cell ss:StyleID="s55"><Data ss:Type="Number">0.00035145268</Data></Cell><Cell ss:StyleID="s55"><Data ss:Type="Number">0.047575356</Data></Cell><Cell ss:StyleID="s55"><Data ss:Type="Number">1.5647949</Data></Cell><Cell ss:StyleID="s55"><Data ss:Type="String">NM_153509</Data></Cell></Row><Row><Cell ss:StyleID="s55"><Data ss:Type="String">ASMM9PARTA033935</Data></Cell><Cell ss:StyleID="s55"><Data ss:Type="Number">3.045056e-5</Data></Cell><Cell ss:StyleID="s55"><Data ss:Type="Number">0.017403441</Data></Cell><Cell ss:StyleID="s55"><Data ss:Type="Number">1.5165047</Data></Cell><Cell ss:StyleID="s55"><Data ss:Type="String">NM_023058</Data></Cell></Row><Row><Cell ss:StyleID="s55"><Data ss:Type="String">ASMM9PARTA027457</Data></Cell><Cell ss:StyleID="s55"><Data ss:Type="Number">0.02519384776</Data></Cell><Cell ss:StyleID="s55"><Data ss:Type="Number">0.189740601</Data></Cell><Cell ss:StyleID="s55"><Data ss:Type="Number">1.673689</Data></Cell><Cell ss:StyleID="s55"><Data ss:Type="String">NM_007466</Data></Cell></Row><Row><Cell ss:StyleID="s55"><Data ss:Type="String">ASMM9PARTA036157</Data></Cell><Cell ss:StyleID="s55"><Data ss:Type="Number">0.03637864739</Data></Cell><Cell ss:StyleID="s55"><Data ss:Type="Number">0.211088711</Data></Cell><Cell ss:StyleID="s55"><Data ss:Type="Number">2.0728289</Data></Cell><Cell ss:StyleID="s55"><Data ss:Type="String">NM_027530</Data></Cell></Row><Row><Cell ss:StyleID="s55"><Data ss:Type="String">ASMM9PARTA020776</Data></Cell><Cell ss:StyleID="s55"><Data ss:Type="Number">0.00498200302</Data></Cell><Cell ss:StyleID="s55"><Data ss:Type="Number">0.113718047</Data></Cell><Cell ss:StyleID="s55"><Data ss:Type="Number">1.5212616</Data></Cell><Cell ss:StyleID="s55"><Data ss:Type="String">NM_001033158</Data></Cell></Row><Row><Cell ss:StyleID="s55"><Data ss:Type="String">ASMM9PARTA041378</Data></Cell><Cell ss:StyleID="s55"><Data ss:Type="Number">0.0048892283</Data></Cell><Cell ss:StyleID="s55"><Data ss:Type="Number">0.113104507</Data></Cell><Cell ss:StyleID="s55"><Data ss:Type="Number">2.0657196</Data></Cell><Cell ss:StyleID="s55"><Data ss:Type="String">NM_153505</Data></Cell></Row><Row><Cell ss:StyleID="s55"><Data ss:Type="String">ASMM9PARTA028176</Data></Cell><Cell ss:StyleID="s55"><Data ss:Type="Number">0.00298111718</Data></Cell><Cell ss:StyleID="s55"><Data ss:Type="Number">0.095418232</Data></Cell><Cell ss:StyleID="s55"><Data ss:Type="Number">2.3188333</Data></Cell><Cell ss:StyleID="s55"><Data ss:Type="String">NM_008515</Data></Cell></Row><Row><Cell ss:StyleID="s55"><Data ss:Type="String">ASMM9PARTA029755</Data></Cell><Cell ss:StyleID="s55"><Data ss:Type="Number">0.00385427854</Data></Cell><Cell ss:StyleID="s55"><Data ss:Type="Number">0.106220133</Data></Cell><Cell ss:StyleID="s55"><Data ss:Type="Number">3.0942539</Data></Cell><Cell ss:StyleID="s55"><Data ss:Type="String">NM_009734</Data></Cell></Row><Row><Cell ss:StyleID="s55"><Data ss:Type="String">ASMM9PARTA041110</Data></Cell><Cell ss:StyleID="s55"><Data ss:Type="Number">0.02124017947</Data></Cell><Cell ss:StyleID="s55"><Data ss:Type="Number">0.182242255</Data></Cell><Cell ss:StyleID="s55"><Data ss:Type="Number">1.9706796</Data></Cell><Cell ss:StyleID="s55"><Data ss:Type="String">NM_153420</Data></Cell></Row><Row><Cell ss:StyleID="s55"><Data ss:Type="String">ASMM9PARTA041638</Data></Cell><Cell ss:StyleID="s55"><Data ss:Type="Number">0.00121175416</Data></Cell><Cell ss:StyleID="s55"><Data ss:Type="Number">0.069137219</Data></Cell><Cell ss:StyleID="s55"><Data ss:Type="Number">1.6605958</Data></Cell><Cell ss:StyleID="s55"><Data ss:Type="String">NM_172421</Data></Cell></Row><Row><Cell ss:StyleID="s55"><Data ss:Type="String">ASMM9PARTA028089</Data></Cell><Cell ss:StyleID="s55"><Data ss:Type="Number">0.0399642867</Data></Cell><Cell ss:StyleID="s55"><Data ss:Type="Number">0.216489389</Data></Cell><Cell ss:StyleID="s55"><Data ss:Type="Number">2.4392146</Data></Cell><Cell ss:StyleID="s55"><Data ss:Type="String">NM_008136</Data></Cell></Row><Row><Cell ss:StyleID="s55"><Data ss:Type="String">ASMM9PARTA030371</Data></Cell><Cell ss:StyleID="s55"><Data ss:Type="Number">0.03003378661</Data></Cell><Cell ss:StyleID="s55"><Data ss:Type="Number">0.198903187</Data></Cell><Cell ss:StyleID="s55"><Data ss:Type="Number">1.6603281</Data></Cell><Cell ss:StyleID="s55"><Data ss:Type="String">NM_010864</Data></Cell></Row><Row><Cell ss:StyleID="s55"><Data ss:Type="String">ASMM9PARTA036946</Data></Cell><Cell ss:StyleID="s55"><Data ss:Type="Number">0.04273011543</Data></Cell><Cell ss:StyleID="s55"><Data ss:Type="Number">0.221438761</Data></Cell><Cell ss:StyleID="s55"><Data ss:Type="Number">2.1530926</Data></Cell><Cell ss:StyleID="s55"><Data ss:Type="String">NM_028874</Data></Cell></Row><Row><Cell ss:StyleID="s55"><Data ss:Type="String">ASMM9PARTA028533</Data></Cell><Cell ss:StyleID="s55"><Data ss:Type="Number">0.0007391876</Data></Cell><Cell ss:StyleID="s55"><Data ss:Type="Number">0.057929802</Data></Cell><Cell ss:StyleID="s55"><Data ss:Type="Number">2.1179255</Data></Cell><Cell ss:StyleID="s55"><Data ss:Type="String">NM_008427</Data></Cell></Row><Row><Cell ss:StyleID="s55"><Data ss:Type="String">ASMM9PARTA040773</Data></Cell><Cell ss:StyleID="s55"><Data ss:Type="Number">0.0105220837</Data></Cell><Cell ss:StyleID="s55"><Data ss:Type="Number">0.145958634</Data></Cell><Cell ss:StyleID="s55"><Data ss:Type="Number">1.7997084</Data></Cell><Cell ss:StyleID="s55"><Data ss:Type="String">NM_153065</Data></Cell></Row><Row><Cell ss:StyleID="s55"><Data ss:Type="String">ASMM9PARTA036846</Data></Cell><Cell ss:StyleID="s55"><Data ss:Type="Number">0.00237437734</Data></Cell><Cell ss:StyleID="s55"><Data ss:Type="Number">0.087709833</Data></Cell><Cell ss:StyleID="s55"><Data ss:Type="Number">1.5608231</Data></Cell><Cell ss:StyleID="s55"><Data ss:Type="String">NM_028925</Data></Cell></Row><Row><Cell ss:StyleID="s55"><Data ss:Type="String">ASMM9PARTA032731</Data></Cell><Cell ss:StyleID="s55"><Data ss:Type="Number">0.01275178402</Data></Cell><Cell ss:StyleID="s55"><Data ss:Type="Number">0.155711763</Data></Cell><Cell ss:StyleID="s55"><Data ss:Type="Number">1.9870345</Data></Cell><Cell ss:StyleID="s55"><Data ss:Type="String">NM_019700</Data></Cell></Row><Row><Cell ss:StyleID="s55"><Data ss:Type="String">ASMM9PARTA024079</Data></Cell><Cell ss:StyleID="s55"><Data ss:Type="Number">0.00979448028</Data></Cell><Cell ss:StyleID="s55"><Data ss:Type="Number">0.142371582</Data></Cell><Cell ss:StyleID="s55"><Data ss:Type="Number">1.5939964</Data></Cell><Cell ss:StyleID="s55"><Data ss:Type="String">NM_001136062</Data></Cell></Row><Row><Cell ss:StyleID="s55"><Data ss:Type="String">ASMM9PARTA029806</Data></Cell><Cell ss:StyleID="s55"><Data ss:Type="Number">0.00041983216</Data></Cell><Cell ss:StyleID="s55"><Data ss:Type="Number">0.050614396</Data></Cell><Cell ss:StyleID="s55"><Data ss:Type="Number">1.550231</Data></Cell><Cell ss:StyleID="s55"><Data ss:Type="String">NM_009931</Data></Cell></Row><Row><Cell ss:StyleID="s55"><Data ss:Type="String">ASMM9PARTA024928</Data></Cell><Cell ss:StyleID="s55"><Data ss:Type="Number">0.03864765599</Data></Cell><Cell ss:StyleID="s55"><Data ss:Type="Number">0.214752415</Data></Cell><Cell ss:StyleID="s55"><Data ss:Type="Number">2.0428687</Data></Cell><Cell ss:StyleID="s55"><Data ss:Type="String">NM_001163770</Data></Cell></Row><Row><Cell ss:StyleID="s55"><Data ss:Type="String">ASMM9PARTA023449</Data></Cell><Cell ss:StyleID="s55"><Data ss:Type="Number">0.02233773094</Data></Cell><Cell ss:StyleID="s55"><Data ss:Type="Number">0.185522526</Data></Cell><Cell ss:StyleID="s55"><Data ss:Type="Number">1.7620807</Data></Cell><Cell ss:StyleID="s55"><Data ss:Type="String">NM_001110809</Data></Cell></Row><Row><Cell ss:StyleID="s55"><Data ss:Type="String">ASMM9PARTA028623</Data></Cell><Cell ss:StyleID="s55"><Data ss:Type="Number">0.03471268168</Data></Cell><Cell ss:StyleID="s55"><Data ss:Type="Number">0.208050316</Data></Cell><Cell ss:StyleID="s55"><Data ss:Type="Number">1.6981566</Data></Cell><Cell ss:StyleID="s55"><Data ss:Type="String">NM_008810</Data></Cell></Row><Row><Cell ss:StyleID="s55"><Data ss:Type="String">ASMM9PARTA022149</Data></Cell><Cell ss:StyleID="s55"><Data ss:Type="Number">0.01313899061</Data></Cell><Cell ss:StyleID="s55"><Data ss:Type="Number">0.156666915</Data></Cell><Cell ss:StyleID="s55"><Data ss:Type="Number">2.3729262</Data></Cell><Cell ss:StyleID="s55"><Data ss:Type="String">NM_001081360</Data></Cell></Row><Row><Cell ss:StyleID="s55"><Data ss:Type="String">ASMM9PARTA038314</Data></Cell><Cell ss:StyleID="s55"><Data ss:Type="Number">0.00496374806</Data></Cell><Cell ss:StyleID="s55"><Data ss:Type="Number">0.113718047</Data></Cell><Cell ss:StyleID="s55"><Data ss:Type="Number">1.5206685</Data></Cell><Cell ss:StyleID="s55"><Data ss:Type="String">NM_054046</Data></Cell></Row><Row><Cell ss:StyleID="s55"><Data ss:Type="String">ASMM9PARTA032114</Data></Cell><Cell ss:StyleID="s55"><Data ss:Type="Number">0.00997467354</Data></Cell><Cell ss:StyleID="s55"><Data ss:Type="Number">0.143555767</Data></Cell><Cell ss:StyleID="s55"><Data ss:Type="Number">3.268061</Data></Cell><Cell ss:StyleID="s55"><Data ss:Type="String">NM_017462</Data></Cell></Row><Row><Cell ss:StyleID="s55"><Data ss:Type="String">ASMM9PARTA029121</Data></Cell><Cell ss:StyleID="s55"><Data ss:Type="Number">0.04036247167</Data></Cell><Cell ss:StyleID="s55"><Data ss:Type="Number">0.217104325</Data></Cell><Cell ss:StyleID="s55"><Data ss:Type="Number">3.1952277</Data></Cell><Cell ss:StyleID="s55"><Data ss:Type="String">NM_009561</Data></Cell></Row><Row><Cell ss:StyleID="s55"><Data ss:Type="String">ASMM9PARTA030445</Data></Cell><Cell ss:StyleID="s55"><Data ss:Type="Number">0.0055910835</Data></Cell><Cell ss:StyleID="s55"><Data ss:Type="Number">0.118857258</Data></Cell><Cell ss:StyleID="s55"><Data ss:Type="Number">2.971159</Data></Cell><Cell ss:StyleID="s55"><Data ss:Type="String">NM_010956</Data></Cell></Row><Row><Cell ss:StyleID="s55"><Data ss:Type="String">ASMM9PARTA022775</Data></Cell><Cell ss:StyleID="s55"><Data ss:Type="Number">0.02410361082</Data></Cell><Cell ss:StyleID="s55"><Data ss:Type="Number">0.187859452</Data></Cell><Cell ss:StyleID="s55"><Data ss:Type="Number">3.402731</Data></Cell><Cell ss:StyleID="s55"><Data ss:Type="String">NM_001083934</Data></Cell></Row><Row><Cell ss:StyleID="s55"><Data ss:Type="String">ASMM9PARTA035401</Data></Cell><Cell ss:StyleID="s55"><Data ss:Type="Number">0.03556753996</Data></Cell><Cell ss:StyleID="s55"><Data ss:Type="Number">0.209722227</Data></Cell><Cell ss:StyleID="s55"><Data ss:Type="Number">1.5541438</Data></Cell><Cell ss:StyleID="s55"><Data ss:Type="String">NM_026893</Data></Cell></Row><Row><Cell ss:StyleID="s55"><Data ss:Type="String">ASMM9PARTA023865</Data></Cell><Cell ss:StyleID="s55"><Data ss:Type="Number">0.0154236112</Data></Cell><Cell ss:StyleID="s55"><Data ss:Type="Number">0.163857322</Data></Cell><Cell ss:StyleID="s55"><Data ss:Type="Number">2.3035449</Data></Cell><Cell ss:StyleID="s55"><Data ss:Type="String">NM_001127338</Data></Cell></Row><Row><Cell ss:StyleID="s55"><Data ss:Type="String">ASMM9PARTA040025</Data></Cell><Cell ss:StyleID="s55"><Data ss:Type="Number">0.02024335597</Data></Cell><Cell ss:StyleID="s55"><Data ss:Type="Number">0.179833731</Data></Cell><Cell ss:StyleID="s55"><Data ss:Type="Number">1.8492334</Data></Cell><Cell ss:StyleID="s55"><Data ss:Type="String">NM_146055</Data></Cell></Row><Row><Cell ss:StyleID="s55"><Data ss:Type="String">ASMM9PARTA024539</Data></Cell><Cell ss:StyleID="s55"><Data ss:Type="Number">0.020203545</Data></Cell><Cell ss:StyleID="s55"><Data ss:Type="Number">0.179775565</Data></Cell><Cell ss:StyleID="s55"><Data ss:Type="Number">1.6979904</Data></Cell><Cell ss:StyleID="s55"><Data ss:Type="String">NM_001159567</Data></Cell></Row><Row><Cell ss:StyleID="s55"><Data ss:Type="String">ASMM9PARTA023847</Data></Cell><Cell ss:StyleID="s55"><Data ss:Type="Number">0.04309959847</Data></Cell><Cell ss:StyleID="s55"><Data ss:Type="Number">0.221937269</Data></Cell><Cell ss:StyleID="s55"><Data ss:Type="Number">2.2121926</Data></Cell><Cell ss:StyleID="s55"><Data ss:Type="String">NM_001139513</Data></Cell></Row><Row><Cell ss:StyleID="s55"><Data ss:Type="String">ASMM9PARTA027929</Data></Cell><Cell ss:StyleID="s55"><Data ss:Type="Number">0.02132410343</Data></Cell><Cell ss:StyleID="s55"><Data ss:Type="Number">0.182242255</Data></Cell><Cell ss:StyleID="s55"><Data ss:Type="Number">1.7596258</Data></Cell><Cell ss:StyleID="s55"><Data ss:Type="String">NM_008083</Data></Cell></Row><Row><Cell ss:StyleID="s55"><Data ss:Type="String">ASMM9PARTA026944</Data></Cell><Cell ss:StyleID="s55"><Data ss:Type="Number">0.00070963977</Data></Cell><Cell ss:StyleID="s55"><Data ss:Type="Number">0.057929802</Data></Cell><Cell ss:StyleID="s55"><Data ss:Type="Number">2.3771481</Data></Cell><Cell ss:StyleID="s55"><Data ss:Type="String">NM_001198841</Data></Cell></Row><Row><Cell ss:StyleID="s55"><Data ss:Type="String">ASMM9PARTA029090</Data></Cell><Cell ss:StyleID="s55"><Data ss:Type="Number">0.04040604622</Data></Cell><Cell ss:StyleID="s55"><Data ss:Type="Number">0.217161799</Data></Cell><Cell ss:StyleID="s55"><Data ss:Type="Number">1.5683449</Data></Cell><Cell ss:StyleID="s55"><Data ss:Type="String">NM_009142</Data></Cell></Row><Row><Cell ss:StyleID="s55"><Data ss:Type="String">ASMM9PARTA041936</Data></Cell><Cell ss:StyleID="s55"><Data ss:Type="Number">0.03154252335</Data></Cell><Cell ss:StyleID="s55"><Data ss:Type="Number">0.201960703</Data></Cell><Cell ss:StyleID="s55"><Data ss:Type="Number">1.5970778</Data></Cell><Cell ss:StyleID="s55"><Data ss:Type="String">NM_172681</Data></Cell></Row><Row><Cell ss:StyleID="s55"><Data ss:Type="String">ASMM9PARTA042689</Data></Cell><Cell ss:StyleID="s55"><Data ss:Type="Number">0.02034849886</Data></Cell><Cell ss:StyleID="s55"><Data ss:Type="Number">0.179833731</Data></Cell><Cell ss:StyleID="s55"><Data ss:Type="Number">1.5324422</Data></Cell><Cell ss:StyleID="s55"><Data ss:Type="String">NM_175836</Data></Cell></Row><Row><Cell ss:StyleID="s55"><Data ss:Type="String">ASMM9PARTA044770</Data></Cell><Cell ss:StyleID="s55"><Data ss:Type="Number">0.0101415722</Data></Cell><Cell ss:StyleID="s55"><Data ss:Type="Number">0.14412085</Data></Cell><Cell ss:StyleID="s55"><Data ss:Type="Number">2.0702095</Data></Cell><Cell ss:StyleID="s55"><Data ss:Type="String">NM_207530</Data></Cell></Row><Row><Cell ss:StyleID="s55"><Data ss:Type="String">ASMM9PARTA043849</Data></Cell><Cell ss:StyleID="s55"><Data ss:Type="Number">0.00123305939</Data></Cell><Cell ss:StyleID="s55"><Data ss:Type="Number">0.06973599</Data></Cell><Cell ss:StyleID="s55"><Data ss:Type="Number">1.7932456</Data></Cell><Cell ss:StyleID="s55"><Data ss:Type="String">NM_183389</Data></Cell></Row><Row><Cell ss:StyleID="s55"><Data ss:Type="String">ASMM9PARTA037529</Data></Cell><Cell ss:StyleID="s55"><Data ss:Type="Number">0.00112953158</Data></Cell><Cell ss:StyleID="s55"><Data ss:Type="Number">0.067565401</Data></Cell><Cell ss:StyleID="s55"><Data ss:Type="Number">2.7310838</Data></Cell><Cell ss:StyleID="s55"><Data ss:Type="String">NM_029693</Data></Cell></Row><Row><Cell ss:StyleID="s55"><Data ss:Type="String">ASMM9PARTA022634</Data></Cell><Cell ss:StyleID="s55"><Data ss:Type="Number">0.02398501778</Data></Cell><Cell ss:StyleID="s55"><Data ss:Type="Number">0.18771439</Data></Cell><Cell ss:StyleID="s55"><Data ss:Type="Number">2.8223705</Data></Cell><Cell ss:StyleID="s55"><Data ss:Type="String">NM_001085390</Data></Cell></Row><Row><Cell ss:StyleID="s55"><Data ss:Type="String">ASMM9PARTA023539</Data></Cell><Cell ss:StyleID="s55"><Data ss:Type="Number">0.01873378793</Data></Cell><Cell ss:StyleID="s55"><Data ss:Type="Number">0.174543667</Data></Cell><Cell ss:StyleID="s55"><Data ss:Type="Number">2.7237873</Data></Cell><Cell ss:StyleID="s55"><Data ss:Type="String">NM_001130416</Data></Cell></Row><Row><Cell ss:StyleID="s55"><Data ss:Type="String">ASMM9PARTA038255</Data></Cell><Cell ss:StyleID="s55"><Data ss:Type="Number">0.01612403405</Data></Cell><Cell ss:StyleID="s55"><Data ss:Type="Number">0.166166249</Data></Cell><Cell ss:StyleID="s55"><Data ss:Type="Number">1.839414</Data></Cell><Cell ss:StyleID="s55"><Data ss:Type="String">NM_133224</Data></Cell></Row><Row><Cell ss:StyleID="s55"><Data ss:Type="String">ASMM9PARTA042912</Data></Cell><Cell ss:StyleID="s55"><Data ss:Type="Number">0.03133246154</Data></Cell><Cell ss:StyleID="s55"><Data ss:Type="Number">0.201720457</Data></Cell><Cell ss:StyleID="s55"><Data ss:Type="Number">1.5160112</Data></Cell><Cell ss:StyleID="s55"><Data ss:Type="String">NM_177342</Data></Cell></Row><Row><Cell ss:StyleID="s55"><Data ss:Type="String">ASMM9PARTA028636</Data></Cell><Cell ss:StyleID="s55"><Data ss:Type="Number">0.01949468187</Data></Cell><Cell ss:StyleID="s55"><Data ss:Type="Number">0.177582038</Data></Cell><Cell ss:StyleID="s55"><Data ss:Type="Number">2.3984274</Data></Cell><Cell ss:StyleID="s55"><Data ss:Type="String">NM_008999</Data></Cell></Row><Row><Cell ss:StyleID="s55"><Data ss:Type="String">ASMM9PARTA020800</Data></Cell><Cell ss:StyleID="s55"><Data ss:Type="Number">0.03216335307</Data></Cell><Cell ss:StyleID="s55"><Data ss:Type="Number">0.203282637</Data></Cell><Cell ss:StyleID="s55"><Data ss:Type="Number">2.2778146</Data></Cell><Cell ss:StyleID="s55"><Data ss:Type="String">NM_001025947</Data></Cell></Row><Row><Cell ss:StyleID="s55"><Data ss:Type="String">ASMM9PARTA025845</Data></Cell><Cell ss:StyleID="s55"><Data ss:Type="Number">0.03557530811</Data></Cell><Cell ss:StyleID="s55"><Data ss:Type="Number">0.209722227</Data></Cell><Cell ss:StyleID="s55"><Data ss:Type="Number">2.2486158</Data></Cell><Cell ss:StyleID="s55"><Data ss:Type="String">NM_001165985</Data></Cell></Row><Row><Cell ss:StyleID="s55"><Data ss:Type="String">ASMM9PARTA039203</Data></Cell><Cell ss:StyleID="s55"><Data ss:Type="Number">0.01195142591</Data></Cell><Cell ss:StyleID="s55"><Data ss:Type="Number">0.152455276</Data></Cell><Cell ss:StyleID="s55"><Data ss:Type="Number">1.7161518</Data></Cell><Cell ss:StyleID="s55"><Data ss:Type="String">NM_138686</Data></Cell></Row><Row><Cell ss:StyleID="s55"><Data ss:Type="String">ASMM9PARTA044727</Data></Cell><Cell ss:StyleID="s55"><Data ss:Type="Number">0.02949339309</Data></Cell><Cell ss:StyleID="s55"><Data ss:Type="Number">0.198536051</Data></Cell><Cell ss:StyleID="s55"><Data ss:Type="Number">1.8539778</Data></Cell><Cell ss:StyleID="s55"><Data ss:Type="String">NM_207213</Data></Cell></Row><Row><Cell ss:StyleID="s55"><Data ss:Type="String">ASMM9PARTA020596</Data></Cell><Cell ss:StyleID="s55"><Data ss:Type="Number">0.00353162737</Data></Cell><Cell ss:StyleID="s55"><Data ss:Type="Number">0.103411786</Data></Cell><Cell ss:StyleID="s55"><Data ss:Type="Number">2.2064994</Data></Cell><Cell ss:StyleID="s55"><Data ss:Type="String">NM_001033174</Data></Cell></Row><Row><Cell ss:StyleID="s55"><Data ss:Type="String">ASMM9PARTA037701</Data></Cell><Cell ss:StyleID="s55"><Data ss:Type="Number">0.04595671624</Data></Cell><Cell ss:StyleID="s55"><Data ss:Type="Number">0.227265678</Data></Cell><Cell ss:StyleID="s55"><Data ss:Type="Number">1.7464655</Data></Cell><Cell ss:StyleID="s55"><Data ss:Type="String">NM_031394</Data></Cell></Row><Row><Cell ss:StyleID="s55"><Data ss:Type="String">ASMM9PARTA028970</Data></Cell><Cell ss:StyleID="s55"><Data ss:Type="Number">0.01770727433</Data></Cell><Cell ss:StyleID="s55"><Data ss:Type="Number">0.172133051</Data></Cell><Cell ss:StyleID="s55"><Data ss:Type="Number">1.6788695</Data></Cell><Cell ss:StyleID="s55"><Data ss:Type="String">NM_009410</Data></Cell></Row><Row><Cell ss:StyleID="s55"><Data ss:Type="String">ASMM9PARTA036168</Data></Cell><Cell ss:StyleID="s55"><Data ss:Type="Number">0.01560322841</Data></Cell><Cell ss:StyleID="s55"><Data ss:Type="Number">0.164305034</Data></Cell><Cell ss:StyleID="s55"><Data ss:Type="Number">3.2345044</Data></Cell><Cell ss:StyleID="s55"><Data ss:Type="String">NM_027830</Data></Cell></Row><Row><Cell ss:StyleID="s55"><Data ss:Type="String">ASMM9PARTA021152</Data></Cell><Cell ss:StyleID="s55"><Data ss:Type="Number">0.02420525386</Data></Cell><Cell ss:StyleID="s55"><Data ss:Type="Number">0.188009017</Data></Cell><Cell ss:StyleID="s55"><Data ss:Type="Number">1.5749617</Data></Cell><Cell ss:StyleID="s55"><Data ss:Type="String">NM_001039356</Data></Cell></Row><Row><Cell ss:StyleID="s55"><Data ss:Type="String">ASMM9PARTA031745</Data></Cell><Cell ss:StyleID="s55"><Data ss:Type="Number">0.00768008653</Data></Cell><Cell ss:StyleID="s55"><Data ss:Type="Number">0.132228367</Data></Cell><Cell ss:StyleID="s55"><Data ss:Type="Number">2.0109364</Data></Cell><Cell ss:StyleID="s55"><Data ss:Type="String">NM_015797</Data></Cell></Row><Row><Cell ss:StyleID="s55"><Data ss:Type="String">ASMM9PARTA026374</Data></Cell><Cell ss:StyleID="s55"><Data ss:Type="Number">0.01092157877</Data></Cell><Cell ss:StyleID="s55"><Data ss:Type="Number">0.148518791</Data></Cell><Cell ss:StyleID="s55"><Data ss:Type="Number">1.7667268</Data></Cell><Cell ss:StyleID="s55"><Data ss:Type="String">NM_001170855</Data></Cell></Row><Row><Cell ss:StyleID="s55"><Data ss:Type="String">ASMM9PARTA030369</Data></Cell><Cell ss:StyleID="s55"><Data ss:Type="Number">0.02286024064</Data></Cell><Cell ss:StyleID="s55"><Data ss:Type="Number">0.186273231</Data></Cell><Cell ss:StyleID="s55"><Data ss:Type="Number">1.7609334</Data></Cell><Cell ss:StyleID="s55"><Data ss:Type="String">NM_010825</Data></Cell></Row><Row><Cell ss:StyleID="s55"><Data ss:Type="String">ASMM9PARTA022652</Data></Cell><Cell ss:StyleID="s55"><Data ss:Type="Number">0.01876939004</Data></Cell><Cell ss:StyleID="s55"><Data ss:Type="Number">0.174565311</Data></Cell><Cell ss:StyleID="s55"><Data ss:Type="Number">1.8835848</Data></Cell><Cell ss:StyleID="s55"><Data ss:Type="String">NM_001102437</Data></Cell></Row><Row><Cell ss:StyleID="s55"><Data ss:Type="String">ASMM9PARTA032086</Data></Cell><Cell ss:StyleID="s55"><Data ss:Type="Number">0.03212203847</Data></Cell><Cell ss:StyleID="s55"><Data ss:Type="Number">0.203242867</Data></Cell><Cell ss:StyleID="s55"><Data ss:Type="Number">1.6702025</Data></Cell><Cell ss:StyleID="s55"><Data ss:Type="String">NM_013860</Data></Cell></Row><Row><Cell ss:StyleID="s55"><Data ss:Type="String">ASMM9PARTA037889</Data></Cell><Cell ss:StyleID="s55"><Data ss:Type="Number">0.01946720144</Data></Cell><Cell ss:StyleID="s55"><Data ss:Type="Number">0.177582038</Data></Cell><Cell ss:StyleID="s55"><Data ss:Type="Number">2.1234326</Data></Cell><Cell ss:StyleID="s55"><Data ss:Type="String">NM_033620</Data></Cell></Row><Row><Cell ss:StyleID="s55"><Data ss:Type="String">ASMM9PARTA031925</Data></Cell><Cell ss:StyleID="s55"><Data ss:Type="Number">0.03001804222</Data></Cell><Cell ss:StyleID="s55"><Data ss:Type="Number">0.198903187</Data></Cell><Cell ss:StyleID="s55"><Data ss:Type="Number">1.5340711</Data></Cell><Cell ss:StyleID="s55"><Data ss:Type="String">NM_016898</Data></Cell></Row><Row><Cell ss:StyleID="s55"><Data ss:Type="String">ASMM9PARTA021852</Data></Cell><Cell ss:StyleID="s55"><Data ss:Type="Number">0.00716712388</Data></Cell><Cell ss:StyleID="s55"><Data ss:Type="Number">0.12919295</Data></Cell><Cell ss:StyleID="s55"><Data ss:Type="Number">1.7398826</Data></Cell><Cell ss:StyleID="s55"><Data ss:Type="String">NM_001080748</Data></Cell></Row><Row><Cell ss:StyleID="s55"><Data ss:Type="String">ASMM9PARTA032872</Data></Cell><Cell ss:StyleID="s55"><Data ss:Type="Number">0.00961551686</Data></Cell><Cell ss:StyleID="s55"><Data ss:Type="Number">0.142079419</Data></Cell><Cell ss:StyleID="s55"><Data ss:Type="Number">1.5799596</Data></Cell><Cell ss:StyleID="s55"><Data ss:Type="String">NM_019699</Data></Cell></Row><Row><Cell ss:StyleID="s55"><Data ss:Type="String">ASMM9PARTA028874</Data></Cell><Cell ss:StyleID="s55"><Data ss:Type="Number">0.02614493234</Data></Cell><Cell ss:StyleID="s55"><Data ss:Type="Number">0.191473986</Data></Cell><Cell ss:StyleID="s55"><Data ss:Type="Number">2.1041617</Data></Cell><Cell ss:StyleID="s55"><Data ss:Type="String">NM_008965</Data></Cell></Row><Row><Cell ss:StyleID="s55"><Data ss:Type="String">ASMM9PARTA042693</Data></Cell><Cell ss:StyleID="s55"><Data ss:Type="Number">0.01968604532</Data></Cell><Cell ss:StyleID="s55"><Data ss:Type="Number">0.17842445</Data></Cell><Cell ss:StyleID="s55"><Data ss:Type="Number">3.2415463</Data></Cell><Cell ss:StyleID="s55"><Data ss:Type="String">NM_176850</Data></Cell></Row><Row><Cell ss:StyleID="s55"><Data ss:Type="String">ASMM9PARTA025300</Data></Cell><Cell ss:StyleID="s55"><Data ss:Type="Number">0.01381039364</Data></Cell><Cell ss:StyleID="s55"><Data ss:Type="Number">0.159379513</Data></Cell><Cell ss:StyleID="s55"><Data ss:Type="Number">1.7295129</Data></Cell><Cell ss:StyleID="s55"><Data ss:Type="String">NM_001164034</Data></Cell></Row><Row><Cell ss:StyleID="s55"><Data ss:Type="String">ASMM9PARTA021735</Data></Cell><Cell ss:StyleID="s55"><Data ss:Type="Number">0.02458194911</Data></Cell><Cell ss:StyleID="s55"><Data ss:Type="Number">0.188907706</Data></Cell><Cell ss:StyleID="s55"><Data ss:Type="Number">2.6534212</Data></Cell><Cell ss:StyleID="s55"><Data ss:Type="String">NM_001042513</Data></Cell></Row><Row><Cell ss:StyleID="s55"><Data ss:Type="String">ASMM9PARTA028746</Data></Cell><Cell ss:StyleID="s55"><Data ss:Type="Number">0.02027258226</Data></Cell><Cell ss:StyleID="s55"><Data ss:Type="Number">0.179833731</Data></Cell><Cell ss:StyleID="s55"><Data ss:Type="Number">2.352853</Data></Cell><Cell ss:StyleID="s55"><Data ss:Type="String">NM_009298</Data></Cell></Row><Row><Cell ss:StyleID="s55"><Data ss:Type="String">ASMM9PARTA027654</Data></Cell><Cell ss:StyleID="s55"><Data ss:Type="Number">0.02492042435</Data></Cell><Cell ss:StyleID="s55"><Data ss:Type="Number">0.189247899</Data></Cell><Cell ss:StyleID="s55"><Data ss:Type="Number">1.7114412</Data></Cell><Cell ss:StyleID="s55"><Data ss:Type="String">NM_007755</Data></Cell></Row><Row><Cell ss:StyleID="s55"><Data ss:Type="String">ASMM9PARTA027531</Data></Cell><Cell ss:StyleID="s55"><Data ss:Type="Number">0.01998247421</Data></Cell><Cell ss:StyleID="s55"><Data ss:Type="Number">0.179122478</Data></Cell><Cell ss:StyleID="s55"><Data ss:Type="Number">1.5678364</Data></Cell><Cell ss:StyleID="s55"><Data ss:Type="String">NM_007485</Data></Cell></Row><Row><Cell ss:StyleID="s55"><Data ss:Type="String">ASMM9PARTA025038</Data></Cell><Cell ss:StyleID="s55"><Data ss:Type="Number">0.00572518582</Data></Cell><Cell ss:StyleID="s55"><Data ss:Type="Number">0.119717547</Data></Cell><Cell ss:StyleID="s55"><Data ss:Type="Number">2.3620996</Data></Cell><Cell ss:StyleID="s55"><Data ss:Type="String">NM_001164110</Data></Cell></Row><Row><Cell ss:StyleID="s55"><Data ss:Type="String">ASMM9PARTA020454</Data></Cell><Cell ss:StyleID="s55"><Data ss:Type="Number">0.01787720435</Data></Cell><Cell ss:StyleID="s55"><Data ss:Type="Number">0.17226538</Data></Cell><Cell ss:StyleID="s55"><Data ss:Type="Number">2.2996384</Data></Cell><Cell ss:StyleID="s55"><Data ss:Type="String">NM_001024846</Data></Cell></Row><Row><Cell ss:StyleID="s55"><Data ss:Type="String">ASMM9PARTA022645</Data></Cell><Cell ss:StyleID="s55"><Data ss:Type="Number">0.00908325752</Data></Cell><Cell ss:StyleID="s55"><Data ss:Type="Number">0.139294111</Data></Cell><Cell ss:StyleID="s55"><Data ss:Type="Number">1.7057587</Data></Cell><Cell ss:StyleID="s55"><Data ss:Type="String">NM_001100187</Data></Cell></Row><Row><Cell ss:StyleID="s55"><Data ss:Type="String">ASMM9PARTA028577</Data></Cell><Cell ss:StyleID="s55"><Data ss:Type="Number">0.00019527476</Data></Cell><Cell ss:StyleID="s55"><Data ss:Type="Number">0.039312181</Data></Cell><Cell ss:StyleID="s55"><Data ss:Type="Number">3.3797228</Data></Cell><Cell ss:StyleID="s55"><Data ss:Type="String">NM_008572</Data></Cell></Row><Row><Cell ss:StyleID="s55"><Data ss:Type="String">ASMM9PARTA042483</Data></Cell><Cell ss:StyleID="s55"><Data ss:Type="Number">0.03204111355</Data></Cell><Cell ss:StyleID="s55"><Data ss:Type="Number">0.203169128</Data></Cell><Cell ss:StyleID="s55"><Data ss:Type="Number">1.682052</Data></Cell><Cell ss:StyleID="s55"><Data ss:Type="String">NM_176996</Data></Cell></Row><Row><Cell ss:StyleID="s55"><Data ss:Type="String">ASMM9PARTA040746</Data></Cell><Cell ss:StyleID="s55"><Data ss:Type="Number">0.00787034097</Data></Cell><Cell ss:StyleID="s55"><Data ss:Type="Number">0.132959335</Data></Cell><Cell ss:StyleID="s55"><Data ss:Type="Number">2.8555589</Data></Cell><Cell ss:StyleID="s55"><Data ss:Type="String">NM_153153</Data></Cell></Row><Row><Cell ss:StyleID="s55"><Data ss:Type="String">ASMM9PARTA031691</Data></Cell><Cell ss:StyleID="s55"><Data ss:Type="Number">0.03118220401</Data></Cell><Cell ss:StyleID="s55"><Data ss:Type="Number">0.201312309</Data></Cell><Cell ss:StyleID="s55"><Data ss:Type="Number">1.9879483</Data></Cell><Cell ss:StyleID="s55"><Data ss:Type="String">NM_013542</Data></Cell></Row><Row><Cell ss:StyleID="s55"><Data ss:Type="String">ASMM9PARTA043866</Data></Cell><Cell ss:StyleID="s55"><Data ss:Type="Number">0.04788879246</Data></Cell><Cell ss:StyleID="s55"><Data ss:Type="Number">0.230591742</Data></Cell><Cell ss:StyleID="s55"><Data ss:Type="Number">2.0660825</Data></Cell><Cell ss:StyleID="s55"><Data ss:Type="String">NM_181397</Data></Cell></Row><Row><Cell ss:StyleID="s55"><Data ss:Type="String">ASMM9PARTA028246</Data></Cell><Cell ss:StyleID="s55"><Data ss:Type="Number">0.03316769008</Data></Cell><Cell ss:StyleID="s55"><Data ss:Type="Number">0.205045514</Data></Cell><Cell ss:StyleID="s55"><Data ss:Type="Number">1.9761334</Data></Cell><Cell ss:StyleID="s55"><Data ss:Type="String">NM_008445</Data></Cell></Row><Row><Cell ss:StyleID="s55"><Data ss:Type="String">ASMM9PARTA038935</Data></Cell><Cell ss:StyleID="s55"><Data ss:Type="Number">0.0052182817</Data></Cell><Cell ss:StyleID="s55"><Data ss:Type="Number">0.115601075</Data></Cell><Cell ss:StyleID="s55"><Data ss:Type="Number">3.375402</Data></Cell><Cell ss:StyleID="s55"><Data ss:Type="String">NM_133838</Data></Cell></Row><Row><Cell ss:StyleID="s55"><Data ss:Type="String">ASMM9PARTA031992</Data></Cell><Cell ss:StyleID="s55"><Data ss:Type="Number">0.038779605</Data></Cell><Cell ss:StyleID="s55"><Data ss:Type="Number">0.214955214</Data></Cell><Cell ss:StyleID="s55"><Data ss:Type="Number">1.6372793</Data></Cell><Cell ss:StyleID="s55"><Data ss:Type="String">NM_015769</Data></Cell></Row><Row><Cell ss:StyleID="s55"><Data ss:Type="String">ASMM9PARTA019905</Data></Cell><Cell ss:StyleID="s55"><Data ss:Type="Number">0.04689337886</Data></Cell><Cell ss:StyleID="s55"><Data ss:Type="Number">0.228660878</Data></Cell><Cell ss:StyleID="s55"><Data ss:Type="Number">1.7546953</Data></Cell><Cell ss:StyleID="s55"><Data ss:Type="String">NM_001004153</Data></Cell></Row><Row><Cell ss:StyleID="s55"><Data ss:Type="String">ASMM9PARTA027614</Data></Cell><Cell ss:StyleID="s55"><Data ss:Type="Number">0.00648496553</Data></Cell><Cell ss:StyleID="s55"><Data ss:Type="Number">0.125412764</Data></Cell><Cell ss:StyleID="s55"><Data ss:Type="Number">1.7478348</Data></Cell><Cell ss:StyleID="s55"><Data ss:Type="String">NM_007658</Data></Cell></Row><Row><Cell ss:StyleID="s55"><Data ss:Type="String">ASMM9PARTA030167</Data></Cell><Cell ss:StyleID="s55"><Data ss:Type="Number">0.0177580462</Data></Cell><Cell ss:StyleID="s55"><Data ss:Type="Number">0.172133051</Data></Cell><Cell ss:StyleID="s55"><Data ss:Type="Number">1.7461155</Data></Cell><Cell ss:StyleID="s55"><Data ss:Type="String">NM_010331</Data></Cell></Row><Row><Cell ss:StyleID="s55"><Data ss:Type="String">ASMM9PARTA029029</Data></Cell><Cell ss:StyleID="s55"><Data ss:Type="Number">0.00870241287</Data></Cell><Cell ss:StyleID="s55"><Data ss:Type="Number">0.138538715</Data></Cell><Cell ss:StyleID="s55"><Data ss:Type="Number">1.9053376</Data></Cell><Cell ss:StyleID="s55"><Data ss:Type="String">NM_009247</Data></Cell></Row><Row><Cell ss:StyleID="s55"><Data ss:Type="String">ASMM9PARTA025781</Data></Cell><Cell ss:StyleID="s55"><Data ss:Type="Number">0.03309123249</Data></Cell><Cell ss:StyleID="s55"><Data ss:Type="Number">0.204930909</Data></Cell><Cell ss:StyleID="s55"><Data ss:Type="Number">1.8158506</Data></Cell><Cell ss:StyleID="s55"><Data ss:Type="String">NM_001166407</Data></Cell></Row><Row><Cell ss:StyleID="s55"><Data ss:Type="String">ASMM9PARTA027892</Data></Cell><Cell ss:StyleID="s55"><Data ss:Type="Number">0.01357252713</Data></Cell><Cell ss:StyleID="s55"><Data ss:Type="Number">0.157989247</Data></Cell><Cell ss:StyleID="s55"><Data ss:Type="Number">1.9671544</Data></Cell><Cell ss:StyleID="s55"><Data ss:Type="String">NM_008244</Data></Cell></Row><Row><Cell ss:StyleID="s55"><Data ss:Type="String">ASMM9PARTA027549</Data></Cell><Cell ss:StyleID="s55"><Data ss:Type="Number">0.01983899031</Data></Cell><Cell ss:StyleID="s55"><Data ss:Type="Number">0.178719952</Data></Cell><Cell ss:StyleID="s55"><Data ss:Type="Number">1.8084499</Data></Cell><Cell ss:StyleID="s55"><Data ss:Type="String">NM_007778</Data></Cell></Row><Row><Cell ss:StyleID="s55"><Data ss:Type="String">ASMM9PARTA043414</Data></Cell><Cell ss:StyleID="s55"><Data ss:Type="Number">0.0453275797</Data></Cell><Cell ss:StyleID="s55"><Data ss:Type="Number">0.225880518</Data></Cell><Cell ss:StyleID="s55"><Data ss:Type="Number">1.6779961</Data></Cell><Cell ss:StyleID="s55"><Data ss:Type="String">NM_178655</Data></Cell></Row><Row><Cell ss:StyleID="s55"><Data ss:Type="String">ASMM9PARTA044398</Data></Cell><Cell ss:StyleID="s55"><Data ss:Type="Number">0.03450010809</Data></Cell><Cell ss:StyleID="s55"><Data ss:Type="Number">0.20763503</Data></Cell><Cell ss:StyleID="s55"><Data ss:Type="Number">3.0931584</Data></Cell><Cell ss:StyleID="s55"><Data ss:Type="String">NM_199317</Data></Cell></Row><Row><Cell ss:StyleID="s55"><Data ss:Type="String">ASMM9PARTA031585</Data></Cell><Cell ss:StyleID="s55"><Data ss:Type="Number">0.01135402891</Data></Cell><Cell ss:StyleID="s55"><Data ss:Type="Number">0.149476132</Data></Cell><Cell ss:StyleID="s55"><Data ss:Type="Number">2.4454526</Data></Cell><Cell ss:StyleID="s55"><Data ss:Type="String">NM_013623</Data></Cell></Row><Row><Cell ss:StyleID="s55"><Data ss:Type="String">ASMM9PARTA030828</Data></Cell><Cell ss:StyleID="s55"><Data ss:Type="Number">0.01201791328</Data></Cell><Cell ss:StyleID="s55"><Data ss:Type="Number">0.152565296</Data></Cell><Cell ss:StyleID="s55"><Data ss:Type="Number">2.4727318</Data></Cell><Cell ss:StyleID="s55"><Data ss:Type="String">NM_011028</Data></Cell></Row><Row><Cell ss:StyleID="s55"><Data ss:Type="String">ASMM9PARTA021423</Data></Cell><Cell ss:StyleID="s55"><Data ss:Type="Number">0.03727077946</Data></Cell><Cell ss:StyleID="s55"><Data ss:Type="Number">0.212483714</Data></Cell><Cell ss:StyleID="s55"><Data ss:Type="Number">3.7395066</Data></Cell><Cell ss:StyleID="s55"><Data ss:Type="String">NM_001039353</Data></Cell></Row><Row><Cell ss:StyleID="s55"><Data ss:Type="String">ASMM9PARTA037807</Data></Cell><Cell ss:StyleID="s55"><Data ss:Type="Number">0.00518544965</Data></Cell><Cell ss:StyleID="s55"><Data ss:Type="Number">0.115283938</Data></Cell><Cell ss:StyleID="s55"><Data ss:Type="Number">1.6058988</Data></Cell><Cell ss:StyleID="s55"><Data ss:Type="String">NM_031177</Data></Cell></Row><Row><Cell ss:StyleID="s55"><Data ss:Type="String">ASMM9PARTA037497</Data></Cell><Cell ss:StyleID="s55"><Data ss:Type="Number">0.00254565992</Data></Cell><Cell ss:StyleID="s55"><Data ss:Type="Number">0.08961728</Data></Cell><Cell ss:StyleID="s55"><Data ss:Type="Number">1.5203792</Data></Cell><Cell ss:StyleID="s55"><Data ss:Type="String">NM_029766</Data></Cell></Row><Row><Cell ss:StyleID="s55"><Data ss:Type="String">ASMM9PARTA029006</Data></Cell><Cell ss:StyleID="s55"><Data ss:Type="Number">0.03759736595</Data></Cell><Cell ss:StyleID="s55"><Data ss:Type="Number">0.21295138</Data></Cell><Cell ss:StyleID="s55"><Data ss:Type="Number">1.6535974</Data></Cell><Cell ss:StyleID="s55"><Data ss:Type="String">NM_009483</Data></Cell></Row><Row><Cell ss:StyleID="s55"><Data ss:Type="String">ASMM9PARTA028690</Data></Cell><Cell ss:StyleID="s55"><Data ss:Type="Number">0.01985903815</Data></Cell><Cell ss:StyleID="s55"><Data ss:Type="Number">0.178719952</Data></Cell><Cell ss:StyleID="s55"><Data ss:Type="Number">4.9230944</Data></Cell><Cell ss:StyleID="s55"><Data ss:Type="String">NM_008963</Data></Cell></Row><Row><Cell ss:StyleID="s55"><Data ss:Type="String">ASMM9PARTA027986</Data></Cell><Cell ss:StyleID="s55"><Data ss:Type="Number">0.00944694249</Data></Cell><Cell ss:StyleID="s55"><Data ss:Type="Number">0.140978483</Data></Cell><Cell ss:StyleID="s55"><Data ss:Type="Number">2.2496143</Data></Cell><Cell ss:StyleID="s55"><Data ss:Type="String">NM_008055</Data></Cell></Row><Row><Cell ss:StyleID="s55"><Data ss:Type="String">ASMM9PARTA039676</Data></Cell><Cell ss:StyleID="s55"><Data ss:Type="Number">0.00452263221</Data></Cell><Cell ss:StyleID="s55"><Data ss:Type="Number">0.110056817</Data></Cell><Cell ss:StyleID="s55"><Data ss:Type="Number">1.5006567</Data></Cell><Cell ss:StyleID="s55"><Data ss:Type="String">NM_145355</Data></Cell></Row><Row><Cell ss:StyleID="s55"><Data ss:Type="String">ASMM9PARTA022907</Data></Cell><Cell ss:StyleID="s55"><Data ss:Type="Number">0.01563168901</Data></Cell><Cell ss:StyleID="s55"><Data ss:Type="Number">0.164432038</Data></Cell><Cell ss:StyleID="s55"><Data ss:Type="Number">1.8538618</Data></Cell><Cell ss:StyleID="s55"><Data ss:Type="String">NM_001085448</Data></Cell></Row><Row><Cell ss:StyleID="s55"><Data ss:Type="String">ASMM9PARTA027238</Data></Cell><Cell ss:StyleID="s55"><Data ss:Type="Number">0.03884806833</Data></Cell><Cell ss:StyleID="s55"><Data ss:Type="Number">0.214955214</Data></Cell><Cell ss:StyleID="s55"><Data ss:Type="Number">2.2218075</Data></Cell><Cell ss:StyleID="s55"><Data ss:Type="String">NM_001198826</Data></Cell></Row><Row><Cell ss:StyleID="s55"><Data ss:Type="String">ASMM9PARTA029246</Data></Cell><Cell ss:StyleID="s55"><Data ss:Type="Number">2.15242e-5</Data></Cell><Cell ss:StyleID="s55"><Data ss:Type="Number">0.014781237</Data></Cell><Cell ss:StyleID="s55"><Data ss:Type="Number">3.093436</Data></Cell><Cell ss:StyleID="s55"><Data ss:Type="String">NM_009264</Data></Cell></Row><Row><Cell ss:StyleID="s55"><Data ss:Type="String">ASMM9PARTA033085</Data></Cell><Cell ss:StyleID="s55"><Data ss:Type="Number">0.02989216363</Data></Cell><Cell ss:StyleID="s55"><Data ss:Type="Number">0.198903187</Data></Cell><Cell ss:StyleID="s55"><Data ss:Type="Number">1.5297176</Data></Cell><Cell ss:StyleID="s55"><Data ss:Type="String">NM_019765</Data></Cell></Row><Row><Cell ss:StyleID="s55"><Data ss:Type="String">ASMM9PARTA025727</Data></Cell><Cell ss:StyleID="s55"><Data ss:Type="Number">0.01777850946</Data></Cell><Cell ss:StyleID="s55"><Data ss:Type="Number">0.172133051</Data></Cell><Cell ss:StyleID="s55"><Data ss:Type="Number">3.5981707</Data></Cell><Cell ss:StyleID="s55"><Data ss:Type="String">NM_001167864</Data></Cell></Row><Row><Cell ss:StyleID="s55"><Data ss:Type="String">ASMM9PARTA024346</Data></Cell><Cell ss:StyleID="s55"><Data ss:Type="Number">0.01394522389</Data></Cell><Cell ss:StyleID="s55"><Data ss:Type="Number">0.160064928</Data></Cell><Cell ss:StyleID="s55"><Data ss:Type="Number">2.3842661</Data></Cell><Cell ss:StyleID="s55"><Data ss:Type="String">NM_001145778</Data></Cell></Row><Row><Cell ss:StyleID="s55"><Data ss:Type="String">ASMM9PARTA039787</Data></Cell><Cell ss:StyleID="s55"><Data ss:Type="Number">0.02229329415</Data></Cell><Cell ss:StyleID="s55"><Data ss:Type="Number">0.185522526</Data></Cell><Cell ss:StyleID="s55"><Data ss:Type="Number">1.6455893</Data></Cell><Cell ss:StyleID="s55"><Data ss:Type="String">NM_145491</Data></Cell></Row><Row><Cell ss:StyleID="s55"><Data ss:Type="String">ASMM9PARTA038177</Data></Cell><Cell ss:StyleID="s55"><Data ss:Type="Number">0.00857672768</Data></Cell><Cell ss:StyleID="s55"><Data ss:Type="Number">0.13783937</Data></Cell><Cell ss:StyleID="s55"><Data ss:Type="Number">2.1746788</Data></Cell><Cell ss:StyleID="s55"><Data ss:Type="String">NM_080452</Data></Cell></Row><Row><Cell ss:StyleID="s55"><Data ss:Type="String">ASMM9PARTA027355</Data></Cell><Cell ss:StyleID="s55"><Data ss:Type="Number">0.01510227287</Data></Cell><Cell ss:StyleID="s55"><Data ss:Type="Number">0.162918195</Data></Cell><Cell ss:StyleID="s55"><Data ss:Type="Number">3.9965436</Data></Cell><Cell ss:StyleID="s55"><Data ss:Type="String">NM_001202500</Data></Cell></Row><Row><Cell ss:StyleID="s55"><Data ss:Type="String">ASMM9PARTA029150</Data></Cell><Cell ss:StyleID="s55"><Data ss:Type="Number">0.02858591176</Data></Cell><Cell ss:StyleID="s55"><Data ss:Type="Number">0.1964759</Data></Cell><Cell ss:StyleID="s55"><Data ss:Type="Number">1.6701915</Data></Cell><Cell ss:StyleID="s55"><Data ss:Type="String">NM_009465</Data></Cell></Row><Row><Cell ss:StyleID="s55"><Data ss:Type="String">ASMM9PARTA042425</Data></Cell><Cell ss:StyleID="s55"><Data ss:Type="Number">0.00970615517</Data></Cell><Cell ss:StyleID="s55"><Data ss:Type="Number">0.142165888</Data></Cell><Cell ss:StyleID="s55"><Data ss:Type="Number">1.6926772</Data></Cell><Cell ss:StyleID="s55"><Data ss:Type="String">NM_175198</Data></Cell></Row><Row><Cell ss:StyleID="s55"><Data ss:Type="String">ASMM9PARTA024422</Data></Cell><Cell ss:StyleID="s55"><Data ss:Type="Number">0.03980173748</Data></Cell><Cell ss:StyleID="s55"><Data ss:Type="Number">0.21640841</Data></Cell><Cell ss:StyleID="s55"><Data ss:Type="Number">1.7008043</Data></Cell><Cell ss:StyleID="s55"><Data ss:Type="String">NM_001146308</Data></Cell></Row><Row><Cell ss:StyleID="s55"><Data ss:Type="String">ASMM9PARTA022470</Data></Cell><Cell ss:StyleID="s55"><Data ss:Type="Number">0.02952573298</Data></Cell><Cell ss:StyleID="s55"><Data ss:Type="Number">0.198536051</Data></Cell><Cell ss:StyleID="s55"><Data ss:Type="Number">2.4772536</Data></Cell><Cell ss:StyleID="s55"><Data ss:Type="String">NM_001085473</Data></Cell></Row><Row><Cell ss:StyleID="s55"><Data ss:Type="String">ASMM9PARTA038920</Data></Cell><Cell ss:StyleID="s55"><Data ss:Type="Number">0.03947064878</Data></Cell><Cell ss:StyleID="s55"><Data ss:Type="Number">0.215904138</Data></Cell><Cell ss:StyleID="s55"><Data ss:Type="Number">1.888859</Data></Cell><Cell ss:StyleID="s55"><Data ss:Type="String">NM_134037</Data></Cell></Row><Row><Cell ss:StyleID="s55"><Data ss:Type="String">ASMM9PARTA024132</Data></Cell><Cell ss:StyleID="s55"><Data ss:Type="Number">0.00985313139</Data></Cell><Cell ss:StyleID="s55"><Data ss:Type="Number">0.14287381</Data></Cell><Cell ss:StyleID="s55"><Data ss:Type="Number">2.827129</Data></Cell><Cell ss:StyleID="s55"><Data ss:Type="String">NM_001146311</Data></Cell></Row><Row><Cell ss:StyleID="s55"><Data ss:Type="String">ASMM9PARTA034698</Data></Cell><Cell ss:StyleID="s55"><Data ss:Type="Number">0.01583237064</Data></Cell><Cell ss:StyleID="s55"><Data ss:Type="Number">0.16510676</Data></Cell><Cell ss:StyleID="s55"><Data ss:Type="Number">1.630782</Data></Cell><Cell ss:StyleID="s55"><Data ss:Type="String">NM_026047</Data></Cell></Row><Row><Cell ss:StyleID="s55"><Data ss:Type="String">ASMM9PARTA028400</Data></Cell><Cell ss:StyleID="s55"><Data ss:Type="Number">0.01627612664</Data></Cell><Cell ss:StyleID="s55"><Data ss:Type="Number">0.166529154</Data></Cell><Cell ss:StyleID="s55"><Data ss:Type="Number">1.5118241</Data></Cell><Cell ss:StyleID="s55"><Data ss:Type="String">NM_008667</Data></Cell></Row><Row><Cell ss:StyleID="s55"><Data ss:Type="String">ASMM9PARTA032516</Data></Cell><Cell ss:StyleID="s55"><Data ss:Type="Number">0.01932257056</Data></Cell><Cell ss:StyleID="s55"><Data ss:Type="Number">0.177196755</Data></Cell><Cell ss:StyleID="s55"><Data ss:Type="Number">1.5460979</Data></Cell><Cell ss:StyleID="s55"><Data ss:Type="String">NM_018888</Data></Cell></Row><Row><Cell ss:StyleID="s55"><Data ss:Type="String">ASMM9PARTA027075</Data></Cell><Cell ss:StyleID="s55"><Data ss:Type="Number">0.02709560242</Data></Cell><Cell ss:StyleID="s55"><Data ss:Type="Number">0.193840875</Data></Cell><Cell ss:StyleID="s55"><Data ss:Type="Number">2.2732844</Data></Cell><Cell ss:StyleID="s55"><Data ss:Type="String">NM_001198984</Data></Cell></Row><Row><Cell ss:StyleID="s55"><Data ss:Type="String">ASMM9PARTA041296</Data></Cell><Cell ss:StyleID="s55"><Data ss:Type="Number">0.04103906706</Data></Cell><Cell ss:StyleID="s55"><Data ss:Type="Number">0.21852507</Data></Cell><Cell ss:StyleID="s55"><Data ss:Type="Number">2.3964049</Data></Cell><Cell ss:StyleID="s55"><Data ss:Type="String">NM_172438</Data></Cell></Row><Row><Cell ss:StyleID="s55"><Data ss:Type="String">ASMM9PARTA030756</Data></Cell><Cell ss:StyleID="s55"><Data ss:Type="Number">0.00367304121</Data></Cell><Cell ss:StyleID="s55"><Data ss:Type="Number">0.104099677</Data></Cell><Cell ss:StyleID="s55"><Data ss:Type="Number">1.6395941</Data></Cell><Cell ss:StyleID="s55"><Data ss:Type="String">NM_011125</Data></Cell></Row><Row><Cell ss:StyleID="s55"><Data ss:Type="String">ASMM9PARTA027813</Data></Cell><Cell ss:StyleID="s55"><Data ss:Type="Number">0.01274225127</Data></Cell><Cell ss:StyleID="s55"><Data ss:Type="Number">0.155711763</Data></Cell><Cell ss:StyleID="s55"><Data ss:Type="Number">1.9842529</Data></Cell><Cell ss:StyleID="s55"><Data ss:Type="String">NM_007961</Data></Cell></Row><Row><Cell ss:StyleID="s55"><Data ss:Type="String">ASMM9PARTA038765</Data></Cell><Cell ss:StyleID="s55"><Data ss:Type="Number">0.02303046053</Data></Cell><Cell ss:StyleID="s55"><Data ss:Type="Number">0.186656382</Data></Cell><Cell ss:StyleID="s55"><Data ss:Type="Number">1.8835252</Data></Cell><Cell ss:StyleID="s55"><Data ss:Type="String">NM_133818</Data></Cell></Row><Row><Cell ss:StyleID="s55"><Data ss:Type="String">ASMM9PARTA032471</Data></Cell><Cell ss:StyleID="s55"><Data ss:Type="Number">0.04686520223</Data></Cell><Cell ss:StyleID="s55"><Data ss:Type="Number">0.228660878</Data></Cell><Cell ss:StyleID="s55"><Data ss:Type="Number">1.5467333</Data></Cell><Cell ss:StyleID="s55"><Data ss:Type="String">NM_018822</Data></Cell></Row><Row><Cell ss:StyleID="s55"><Data ss:Type="String">ASMM9PARTA022838</Data></Cell><Cell ss:StyleID="s55"><Data ss:Type="Number">0.00047128818</Data></Cell><Cell ss:StyleID="s55"><Data ss:Type="Number">0.052492127</Data></Cell><Cell ss:StyleID="s55"><Data ss:Type="Number">3.5026379</Data></Cell><Cell ss:StyleID="s55"><Data ss:Type="String">NM_001085509</Data></Cell></Row><Row><Cell ss:StyleID="s55"><Data ss:Type="String">ASMM9PARTA021203</Data></Cell><Cell ss:StyleID="s55"><Data ss:Type="Number">0.00411313648</Data></Cell><Cell ss:StyleID="s55"><Data ss:Type="Number">0.10828335</Data></Cell><Cell ss:StyleID="s55"><Data ss:Type="Number">2.3227855</Data></Cell><Cell ss:StyleID="s55"><Data ss:Type="String">NM_001037502</Data></Cell></Row><Row><Cell ss:StyleID="s55"><Data ss:Type="String">ASMM9PARTA035272</Data></Cell><Cell ss:StyleID="s55"><Data ss:Type="Number">0.01276447587</Data></Cell><Cell ss:StyleID="s55"><Data ss:Type="Number">0.155711763</Data></Cell><Cell ss:StyleID="s55"><Data ss:Type="Number">1.6365146</Data></Cell><Cell ss:StyleID="s55"><Data ss:Type="String">NM_026389</Data></Cell></Row><Row><Cell ss:StyleID="s55"><Data ss:Type="String">ASMM9PARTA033651</Data></Cell><Cell ss:StyleID="s55"><Data ss:Type="Number">0.0480130293</Data></Cell><Cell ss:StyleID="s55"><Data ss:Type="Number">0.230618675</Data></Cell><Cell ss:StyleID="s55"><Data ss:Type="Number">1.7286844</Data></Cell><Cell ss:StyleID="s55"><Data ss:Type="String">NM_023644</Data></Cell></Row><Row><Cell ss:StyleID="s55"><Data ss:Type="String">ASMM9PARTA026011</Data></Cell><Cell ss:StyleID="s55"><Data ss:Type="Number">0.04555735015</Data></Cell><Cell ss:StyleID="s55"><Data ss:Type="Number">0.226620275</Data></Cell><Cell ss:StyleID="s55"><Data ss:Type="Number">1.9681075</Data></Cell><Cell ss:StyleID="s55"><Data ss:Type="String">NM_001166397</Data></Cell></Row><Row><Cell ss:StyleID="s55"><Data ss:Type="String">ASMM9PARTA019832</Data></Cell><Cell ss:StyleID="s55"><Data ss:Type="Number">2.346386e-5</Data></Cell><Cell ss:StyleID="s55"><Data ss:Type="Number">0.015054432</Data></Cell><Cell ss:StyleID="s55"><Data ss:Type="Number">4.7265957</Data></Cell><Cell ss:StyleID="s55"><Data ss:Type="String">NM_001002786</Data></Cell></Row><Row><Cell ss:StyleID="s55"><Data ss:Type="String">ASMM9PARTA028485</Data></Cell><Cell ss:StyleID="s55"><Data ss:Type="Number">0.02853069157</Data></Cell><Cell ss:StyleID="s55"><Data ss:Type="Number">0.196296293</Data></Cell><Cell ss:StyleID="s55"><Data ss:Type="Number">1.8885783</Data></Cell><Cell ss:StyleID="s55"><Data ss:Type="String">NM_008924</Data></Cell></Row><Row><Cell ss:StyleID="s55"><Data ss:Type="String">ASMM9PARTA043558</Data></Cell><Cell ss:StyleID="s55"><Data ss:Type="Number">0.02465749052</Data></Cell><Cell ss:StyleID="s55"><Data ss:Type="Number">0.188907706</Data></Cell><Cell ss:StyleID="s55"><Data ss:Type="Number">1.7241175</Data></Cell><Cell ss:StyleID="s55"><Data ss:Type="String">NM_181409</Data></Cell></Row><Row><Cell ss:StyleID="s55"><Data ss:Type="String">ASMM9PARTA024606</Data></Cell><Cell ss:StyleID="s55"><Data ss:Type="Number">0.04336163533</Data></Cell><Cell ss:StyleID="s55"><Data ss:Type="Number">0.222452069</Data></Cell><Cell ss:StyleID="s55"><Data ss:Type="Number">2.6354252</Data></Cell><Cell ss:StyleID="s55"><Data ss:Type="String">NM_001159883</Data></Cell></Row><Row><Cell ss:StyleID="s55"><Data ss:Type="String">ASMM9PARTA022202</Data></Cell><Cell ss:StyleID="s55"><Data ss:Type="Number">0.00042444801</Data></Cell><Cell ss:StyleID="s55"><Data ss:Type="Number">0.050614396</Data></Cell><Cell ss:StyleID="s55"><Data ss:Type="Number">2.0500038</Data></Cell><Cell ss:StyleID="s55"><Data ss:Type="String">NM_001081176</Data></Cell></Row><Row><Cell ss:StyleID="s55"><Data ss:Type="String">ASMM9PARTA034025</Data></Cell><Cell ss:StyleID="s55"><Data ss:Type="Number">0.0417209828</Data></Cell><Cell ss:StyleID="s55"><Data ss:Type="Number">0.219505933</Data></Cell><Cell ss:StyleID="s55"><Data ss:Type="Number">1.6551531</Data></Cell><Cell ss:StyleID="s55"><Data ss:Type="String">NM_023750</Data></Cell></Row><Row><Cell ss:StyleID="s55"><Data ss:Type="String">ASMM9PARTA024400</Data></Cell><Cell ss:StyleID="s55"><Data ss:Type="Number">0.0298255002</Data></Cell><Cell ss:StyleID="s55"><Data ss:Type="Number">0.198903187</Data></Cell><Cell ss:StyleID="s55"><Data ss:Type="Number">2.0798318</Data></Cell><Cell ss:StyleID="s55"><Data ss:Type="String">NM_001159525</Data></Cell></Row><Row><Cell ss:StyleID="s55"><Data ss:Type="String">ASMM9PARTA038517</Data></Cell><Cell ss:StyleID="s55"><Data ss:Type="Number">0.00807332801</Data></Cell><Cell ss:StyleID="s55"><Data ss:Type="Number">0.134132175</Data></Cell><Cell ss:StyleID="s55"><Data ss:Type="Number">1.8911233</Data></Cell><Cell ss:StyleID="s55"><Data ss:Type="String">NM_133985</Data></Cell></Row><Row><Cell ss:StyleID="s55"><Data ss:Type="String">ASMM9PARTA044972</Data></Cell><Cell ss:StyleID="s55"><Data ss:Type="Number">0.00879438466</Data></Cell><Cell ss:StyleID="s55"><Data ss:Type="Number">0.13890356</Data></Cell><Cell ss:StyleID="s55"><Data ss:Type="Number">2.2376787</Data></Cell><Cell ss:StyleID="s55"><Data ss:Type="String">NM_207245</Data></Cell></Row><Row><Cell ss:StyleID="s55"><Data ss:Type="String">ASMM9PARTA035869</Data></Cell><Cell ss:StyleID="s55"><Data ss:Type="Number">0.00023600149</Data></Cell><Cell ss:StyleID="s55"><Data ss:Type="Number">0.041147557</Data></Cell><Cell ss:StyleID="s55"><Data ss:Type="Number">2.442854</Data></Cell><Cell ss:StyleID="s55"><Data ss:Type="String">NM_027126</Data></Cell></Row><Row><Cell ss:StyleID="s55"><Data ss:Type="String">ASMM9PARTA043379</Data></Cell><Cell ss:StyleID="s55"><Data ss:Type="Number">0.00488862309</Data></Cell><Cell ss:StyleID="s55"><Data ss:Type="Number">0.113104507</Data></Cell><Cell ss:StyleID="s55"><Data ss:Type="Number">2.7540645</Data></Cell><Cell ss:StyleID="s55"><Data ss:Type="String">NM_177707</Data></Cell></Row><Row><Cell ss:StyleID="s55"><Data ss:Type="String">ASMM9PARTA035960</Data></Cell><Cell ss:StyleID="s55"><Data ss:Type="Number">0.0092850817</Data></Cell><Cell ss:StyleID="s55"><Data ss:Type="Number">0.140690385</Data></Cell><Cell ss:StyleID="s55"><Data ss:Type="Number">1.7934115</Data></Cell><Cell ss:StyleID="s55"><Data ss:Type="String">NM_027756</Data></Cell></Row><Row><Cell ss:StyleID="s55"><Data ss:Type="String">ASMM9PARTA028609</Data></Cell><Cell ss:StyleID="s55"><Data ss:Type="Number">8.595338e-5</Data></Cell><Cell ss:StyleID="s55"><Data ss:Type="Number">0.027325361</Data></Cell><Cell ss:StyleID="s55"><Data ss:Type="Number">2.268966</Data></Cell><Cell ss:StyleID="s55"><Data ss:Type="String">NM_008590</Data></Cell></Row><Row><Cell ss:StyleID="s55"><Data ss:Type="String">ASMM9PARTA022441</Data></Cell><Cell ss:StyleID="s55"><Data ss:Type="Number">0.01273459376</Data></Cell><Cell ss:StyleID="s55"><Data ss:Type="Number">0.155711763</Data></Cell><Cell ss:StyleID="s55"><Data ss:Type="Number">2.313869</Data></Cell><Cell ss:StyleID="s55"><Data ss:Type="String">NM_001098222</Data></Cell></Row><Row><Cell ss:StyleID="s55"><Data ss:Type="String">ASMM9PARTA028714</Data></Cell><Cell ss:StyleID="s55"><Data ss:Type="Number">0.03940983344</Data></Cell><Cell ss:StyleID="s55"><Data ss:Type="Number">0.215904138</Data></Cell><Cell ss:StyleID="s55"><Data ss:Type="Number">2.5036045</Data></Cell><Cell ss:StyleID="s55"><Data ss:Type="String">NM_009284</Data></Cell></Row><Row><Cell ss:StyleID="s55"><Data ss:Type="String">ASMM9PARTA031117</Data></Cell><Cell ss:StyleID="s55"><Data ss:Type="Number">0.01866053625</Data></Cell><Cell ss:StyleID="s55"><Data ss:Type="Number">0.17428721</Data></Cell><Cell ss:StyleID="s55"><Data ss:Type="Number">1.8737739</Data></Cell><Cell ss:StyleID="s55"><Data ss:Type="String">NM_011988</Data></Cell></Row><Row><Cell ss:StyleID="s55"><Data ss:Type="String">ASMM9PARTA021092</Data></Cell><Cell ss:StyleID="s55"><Data ss:Type="Number">0.02605637555</Data></Cell><Cell ss:StyleID="s55"><Data ss:Type="Number">0.19138163</Data></Cell><Cell ss:StyleID="s55"><Data ss:Type="Number">1.7154339</Data></Cell><Cell ss:StyleID="s55"><Data ss:Type="String">NM_001034851</Data></Cell></Row><Row><Cell ss:StyleID="s55"><Data ss:Type="String">ASMM9PARTA027533</Data></Cell><Cell ss:StyleID="s55"><Data ss:Type="Number">2.170145e-5</Data></Cell><Cell ss:StyleID="s55"><Data ss:Type="Number">0.014781237</Data></Cell><Cell ss:StyleID="s55"><Data ss:Type="Number">2.1983518</Data></Cell><Cell ss:StyleID="s55"><Data ss:Type="String">NM_007504</Data></Cell></Row><Row><Cell ss:StyleID="s55"><Data ss:Type="String">ASMM9PARTA038365</Data></Cell><Cell ss:StyleID="s55"><Data ss:Type="Number">0.00519222769</Data></Cell><Cell ss:StyleID="s55"><Data ss:Type="Number">0.115283938</Data></Cell><Cell ss:StyleID="s55"><Data ss:Type="Number">1.786248</Data></Cell><Cell ss:StyleID="s55"><Data ss:Type="String">NM_080857</Data></Cell></Row><Row><Cell ss:StyleID="s55"><Data ss:Type="String">ASMM9PARTA041650</Data></Cell><Cell ss:StyleID="s55"><Data ss:Type="Number">0.02143591118</Data></Cell><Cell ss:StyleID="s55"><Data ss:Type="Number">0.18246178</Data></Cell><Cell ss:StyleID="s55"><Data ss:Type="Number">1.6769505</Data></Cell><Cell ss:StyleID="s55"><Data ss:Type="String">NM_172546</Data></Cell></Row><Row><Cell ss:StyleID="s55"><Data ss:Type="String">ASMM9PARTA037902</Data></Cell><Cell ss:StyleID="s55"><Data ss:Type="Number">0.04587401548</Data></Cell><Cell ss:StyleID="s55"><Data ss:Type="Number">0.227194923</Data></Cell><Cell ss:StyleID="s55"><Data ss:Type="Number">3.8230288</Data></Cell><Cell ss:StyleID="s55"><Data ss:Type="String">NM_030702</Data></Cell></Row><Row><Cell ss:StyleID="s55"><Data ss:Type="String">ASMM9PARTA024011</Data></Cell><Cell ss:StyleID="s55"><Data ss:Type="Number">0.02108943864</Data></Cell><Cell ss:StyleID="s55"><Data ss:Type="Number">0.181575134</Data></Cell><Cell ss:StyleID="s55"><Data ss:Type="Number">2.8483387</Data></Cell><Cell ss:StyleID="s55"><Data ss:Type="String">NM_001134299</Data></Cell></Row><Row><Cell ss:StyleID="s55"><Data ss:Type="String">ASMM9PARTA039532</Data></Cell><Cell ss:StyleID="s55"><Data ss:Type="Number">0.02249092341</Data></Cell><Cell ss:StyleID="s55"><Data ss:Type="Number">0.185847357</Data></Cell><Cell ss:StyleID="s55"><Data ss:Type="Number">2.6470066</Data></Cell><Cell ss:StyleID="s55"><Data ss:Type="String">NM_144831</Data></Cell></Row><Row><Cell ss:StyleID="s55"><Data ss:Type="String">ASMM9PARTA028180</Data></Cell><Cell ss:StyleID="s55"><Data ss:Type="Number">0.00406853572</Data></Cell><Cell ss:StyleID="s55"><Data ss:Type="Number">0.107971922</Data></Cell><Cell ss:StyleID="s55"><Data ss:Type="Number">1.6274561</Data></Cell><Cell ss:StyleID="s55"><Data ss:Type="String">NM_008567</Data></Cell></Row><Row><Cell ss:StyleID="s55"><Data ss:Type="String">ASMM9PARTA029622</Data></Cell><Cell ss:StyleID="s55"><Data ss:Type="Number">0.03686685658</Data></Cell><Cell ss:StyleID="s55"><Data ss:Type="Number">0.211797488</Data></Cell><Cell ss:StyleID="s55"><Data ss:Type="Number">2.3895582</Data></Cell><Cell ss:StyleID="s55"><Data ss:Type="String">NM_009899</Data></Cell></Row><Row><Cell ss:StyleID="s55"><Data ss:Type="String">ASMM9PARTA023642</Data></Cell><Cell ss:StyleID="s55"><Data ss:Type="Number">0.00068319687</Data></Cell><Cell ss:StyleID="s55"><Data ss:Type="Number">0.057929802</Data></Cell><Cell ss:StyleID="s55"><Data ss:Type="Number">1.5286795</Data></Cell><Cell ss:StyleID="s55"><Data ss:Type="String">NM_001130444</Data></Cell></Row><Row><Cell ss:StyleID="s55"><Data ss:Type="String">ASMM9PARTA036368</Data></Cell><Cell ss:StyleID="s55"><Data ss:Type="Number">0.00190484071</Data></Cell><Cell ss:StyleID="s55"><Data ss:Type="Number">0.080094925</Data></Cell><Cell ss:StyleID="s55"><Data ss:Type="Number">1.6196217</Data></Cell><Cell ss:StyleID="s55"><Data ss:Type="String">NM_028416</Data></Cell></Row><Row><Cell ss:StyleID="s55"><Data ss:Type="String">ASMM9PARTA039768</Data></Cell><Cell ss:StyleID="s55"><Data ss:Type="Number">0.03801054361</Data></Cell><Cell ss:StyleID="s55"><Data ss:Type="Number">0.213702365</Data></Cell><Cell ss:StyleID="s55"><Data ss:Type="Number">2.5850624</Data></Cell><Cell ss:StyleID="s55"><Data ss:Type="String">NM_146018</Data></Cell></Row><Row><Cell ss:StyleID="s55"><Data ss:Type="String">ASMM9PARTA024842</Data></Cell><Cell ss:StyleID="s55"><Data ss:Type="Number">0.00063622143</Data></Cell><Cell ss:StyleID="s55"><Data ss:Type="Number">0.056917521</Data></Cell><Cell ss:StyleID="s55"><Data ss:Type="Number">1.8834032</Data></Cell><Cell ss:StyleID="s55"><Data ss:Type="String">NM_001161623</Data></Cell></Row><Row><Cell ss:StyleID="s55"><Data ss:Type="String">ASMM9PARTA031440</Data></Cell><Cell ss:StyleID="s55"><Data ss:Type="Number">0.00373062177</Data></Cell><Cell ss:StyleID="s55"><Data ss:Type="Number">0.104511533</Data></Cell><Cell ss:StyleID="s55"><Data ss:Type="Number">2.1011842</Data></Cell><Cell ss:StyleID="s55"><Data ss:Type="String">NM_013469</Data></Cell></Row><Row><Cell ss:StyleID="s55"><Data ss:Type="String">ASMM9PARTA041279</Data></Cell><Cell ss:StyleID="s55"><Data ss:Type="Number">0.00789599154</Data></Cell><Cell ss:StyleID="s55"><Data ss:Type="Number">0.133178211</Data></Cell><Cell ss:StyleID="s55"><Data ss:Type="Number">1.5173266</Data></Cell><Cell ss:StyleID="s55"><Data ss:Type="String">NM_153546</Data></Cell></Row><Row><Cell ss:StyleID="s55"><Data ss:Type="String">ASMM9PARTA044747</Data></Cell><Cell ss:StyleID="s55"><Data ss:Type="Number">0.02777903967</Data></Cell><Cell ss:StyleID="s55"><Data ss:Type="Number">0.195524928</Data></Cell><Cell ss:StyleID="s55"><Data ss:Type="Number">1.5235593</Data></Cell><Cell ss:StyleID="s55"><Data ss:Type="String">NM_199446</Data></Cell></Row><Row><Cell ss:StyleID="s55"><Data ss:Type="String">ASMM9PARTA037628</Data></Cell><Cell ss:StyleID="s55"><Data ss:Type="Number">0.02488054782</Data></Cell><Cell ss:StyleID="s55"><Data ss:Type="Number">0.189247899</Data></Cell><Cell ss:StyleID="s55"><Data ss:Type="Number">1.7396801</Data></Cell><Cell ss:StyleID="s55"><Data ss:Type="String">NM_033320</Data></Cell></Row><Row><Cell ss:StyleID="s55"><Data ss:Type="String">ASMM9PARTA031693</Data></Cell><Cell ss:StyleID="s55"><Data ss:Type="Number">0.00570337051</Data></Cell><Cell ss:StyleID="s55"><Data ss:Type="Number">0.119548571</Data></Cell><Cell ss:StyleID="s55"><Data ss:Type="Number">1.9078507</Data></Cell><Cell ss:StyleID="s55"><Data ss:Type="String">NM_013566</Data></Cell></Row><Row><Cell ss:StyleID="s55"><Data ss:Type="String">ASMM9PARTA034248</Data></Cell><Cell ss:StyleID="s55"><Data ss:Type="Number">5.51267e-6</Data></Cell><Cell ss:StyleID="s55"><Data ss:Type="Number">0.012254577</Data></Cell><Cell ss:StyleID="s55"><Data ss:Type="Number">7.5765269</Data></Cell><Cell ss:StyleID="s55"><Data ss:Type="String">NM_025376</Data></Cell></Row><Row><Cell ss:StyleID="s55"><Data ss:Type="String">ASMM9PARTA039218</Data></Cell><Cell ss:StyleID="s55"><Data ss:Type="Number">0.00259727967</Data></Cell><Cell ss:StyleID="s55"><Data ss:Type="Number">0.089989021</Data></Cell><Cell ss:StyleID="s55"><Data ss:Type="Number">1.6015378</Data></Cell><Cell ss:StyleID="s55"><Data ss:Type="String">NM_144900</Data></Cell></Row><Row><Cell ss:StyleID="s55"><Data ss:Type="String">ASMM9PARTA028018</Data></Cell><Cell ss:StyleID="s55"><Data ss:Type="Number">0.00967158741</Data></Cell><Cell ss:StyleID="s55"><Data ss:Type="Number">0.142144787</Data></Cell><Cell ss:StyleID="s55"><Data ss:Type="Number">2.0432213</Data></Cell><Cell ss:StyleID="s55"><Data ss:Type="String">NM_007998</Data></Cell></Row><Row><Cell ss:StyleID="s55"><Data ss:Type="String">ASMM9PARTA032323</Data></Cell><Cell ss:StyleID="s55"><Data ss:Type="Number">0.01308505092</Data></Cell><Cell ss:StyleID="s55"><Data ss:Type="Number">0.156666915</Data></Cell><Cell ss:StyleID="s55"><Data ss:Type="Number">1.773029</Data></Cell><Cell ss:StyleID="s55"><Data ss:Type="String">NM_018750</Data></Cell></Row><Row><Cell ss:StyleID="s55"><Data ss:Type="String">ASMM9PARTA039785</Data></Cell><Cell ss:StyleID="s55"><Data ss:Type="Number">0.0095512122</Data></Cell><Cell ss:StyleID="s55"><Data ss:Type="Number">0.142029436</Data></Cell><Cell ss:StyleID="s55"><Data ss:Type="Number">1.5589884</Data></Cell><Cell ss:StyleID="s55"><Data ss:Type="String">NM_145456</Data></Cell></Row><Row><Cell ss:StyleID="s55"><Data ss:Type="String">ASMM9PARTA039279</Data></Cell><Cell ss:StyleID="s55"><Data ss:Type="Number">0.0061496506</Data></Cell><Cell ss:StyleID="s55"><Data ss:Type="Number">0.122790137</Data></Cell><Cell ss:StyleID="s55"><Data ss:Type="Number">1.7262724</Data></Cell><Cell ss:StyleID="s55"><Data ss:Type="String">NM_139117</Data></Cell></Row><Row><Cell ss:StyleID="s55"><Data ss:Type="String">ASMM9PARTA039507</Data></Cell><Cell ss:StyleID="s55"><Data ss:Type="Number">7.312284e-5</Data></Cell><Cell ss:StyleID="s55"><Data ss:Type="Number">0.026004465</Data></Cell><Cell ss:StyleID="s55"><Data ss:Type="Number">1.916475</Data></Cell><Cell ss:StyleID="s55"><Data ss:Type="String">NM_145356</Data></Cell></Row><Row><Cell ss:StyleID="s55"><Data ss:Type="String">ASMM9PARTA023330</Data></Cell><Cell ss:StyleID="s55"><Data ss:Type="Number">0.02815595844</Data></Cell><Cell ss:StyleID="s55"><Data ss:Type="Number">0.195903849</Data></Cell><Cell ss:StyleID="s55"><Data ss:Type="Number">1.8616383</Data></Cell><Cell ss:StyleID="s55"><Data ss:Type="String">NM_001114664</Data></Cell></Row><Row><Cell ss:StyleID="s55"><Data ss:Type="String">ASMM9PARTA033913</Data></Cell><Cell ss:StyleID="s55"><Data ss:Type="Number">0.00123185676</Data></Cell><Cell ss:StyleID="s55"><Data ss:Type="Number">0.06973599</Data></Cell><Cell ss:StyleID="s55"><Data ss:Type="Number">2.0018652</Data></Cell><Cell ss:StyleID="s55"><Data ss:Type="String">NM_023525</Data></Cell></Row><Row><Cell ss:StyleID="s55"><Data ss:Type="String">ASMM9PARTA026696</Data></Cell><Cell ss:StyleID="s55"><Data ss:Type="Number">0.02457547382</Data></Cell><Cell ss:StyleID="s55"><Data ss:Type="Number">0.188907706</Data></Cell><Cell ss:StyleID="s55"><Data ss:Type="Number">2.1186592</Data></Cell><Cell ss:StyleID="s55"><Data ss:Type="String">NM_001177968</Data></Cell></Row><Row><Cell ss:StyleID="s55"><Data ss:Type="String">ASMM9PARTA025305</Data></Cell><Cell ss:StyleID="s55"><Data ss:Type="Number">0.00875330626</Data></Cell><Cell ss:StyleID="s55"><Data ss:Type="Number">0.13890356</Data></Cell><Cell ss:StyleID="s55"><Data ss:Type="Number">1.5222396</Data></Cell><Cell ss:StyleID="s55"><Data ss:Type="String">NM_001164204</Data></Cell></Row><Row><Cell ss:StyleID="s55"><Data ss:Type="String">ASMM9PARTA025445</Data></Cell><Cell ss:StyleID="s55"><Data ss:Type="Number">0.0245165645</Data></Cell><Cell ss:StyleID="s55"><Data ss:Type="Number">0.188907706</Data></Cell><Cell ss:StyleID="s55"><Data ss:Type="Number">1.7620204</Data></Cell><Cell ss:StyleID="s55"><Data ss:Type="String">NM_001164611</Data></Cell></Row><Row><Cell ss:StyleID="s55"><Data ss:Type="String">ASMM9PARTA041251</Data></Cell><Cell ss:StyleID="s55"><Data ss:Type="Number">0.00480133185</Data></Cell><Cell ss:StyleID="s55"><Data ss:Type="Number">0.112267834</Data></Cell><Cell ss:StyleID="s55"><Data ss:Type="Number">1.6030953</Data></Cell><Cell ss:StyleID="s55"><Data ss:Type="String">NM_153588</Data></Cell></Row><Row><Cell ss:StyleID="s55"><Data ss:Type="String">ASMM9PARTA024664</Data></Cell><Cell ss:StyleID="s55"><Data ss:Type="Number">0.04673772635</Data></Cell><Cell ss:StyleID="s55"><Data ss:Type="Number">0.228538836</Data></Cell><Cell ss:StyleID="s55"><Data ss:Type="Number">1.7284311</Data></Cell><Cell ss:StyleID="s55"><Data ss:Type="String">NM_001159637</Data></Cell></Row><Row><Cell ss:StyleID="s55"><Data ss:Type="String">ASMM9PARTA038497</Data></Cell><Cell ss:StyleID="s55"><Data ss:Type="Number">0.00299795258</Data></Cell><Cell ss:StyleID="s55"><Data ss:Type="Number">0.095452263</Data></Cell><Cell ss:StyleID="s55"><Data ss:Type="Number">2.2084606</Data></Cell><Cell ss:StyleID="s55"><Data ss:Type="String">NM_130861</Data></Cell></Row><Row><Cell ss:StyleID="s55"><Data ss:Type="String">ASMM9PARTA031205</Data></Cell><Cell ss:StyleID="s55"><Data ss:Type="Number">0.00027335296</Data></Cell><Cell ss:StyleID="s55"><Data ss:Type="Number">0.044255333</Data></Cell><Cell ss:StyleID="s55"><Data ss:Type="Number">4.5059969</Data></Cell><Cell ss:StyleID="s55"><Data ss:Type="String">NM_011619</Data></Cell></Row><Row><Cell ss:StyleID="s55"><Data ss:Type="String">ASMM9PARTA038613</Data></Cell><Cell ss:StyleID="s55"><Data ss:Type="Number">0.01314144361</Data></Cell><Cell ss:StyleID="s55"><Data ss:Type="Number">0.156666915</Data></Cell><Cell ss:StyleID="s55"><Data ss:Type="Number">1.627527</Data></Cell><Cell ss:StyleID="s55"><Data ss:Type="String">NM_133740</Data></Cell></Row><Row><Cell ss:StyleID="s55"><Data ss:Type="String">ASMM9PARTA036738</Data></Cell><Cell ss:StyleID="s55"><Data ss:Type="Number">0.02050233671</Data></Cell><Cell ss:StyleID="s55"><Data ss:Type="Number">0.180142391</Data></Cell><Cell ss:StyleID="s55"><Data ss:Type="Number">1.725899</Data></Cell><Cell ss:StyleID="s55"><Data ss:Type="String">NM_029277</Data></Cell></Row><Row><Cell ss:StyleID="s55"><Data ss:Type="String">ASMM9PARTA041040</Data></Cell><Cell ss:StyleID="s55"><Data ss:Type="Number">0.01383486788</Data></Cell><Cell ss:StyleID="s55"><Data ss:Type="Number">0.159496263</Data></Cell><Cell ss:StyleID="s55"><Data ss:Type="Number">2.4274275</Data></Cell><Cell ss:StyleID="s55"><Data ss:Type="String">NM_153516</Data></Cell></Row><Row><Cell ss:StyleID="s55"><Data ss:Type="String">ASMM9PARTA043915</Data></Cell><Cell ss:StyleID="s55"><Data ss:Type="Number">0.03412658671</Data></Cell><Cell ss:StyleID="s55"><Data ss:Type="Number">0.206658747</Data></Cell><Cell ss:StyleID="s55"><Data ss:Type="Number">4.642394</Data></Cell><Cell ss:StyleID="s55"><Data ss:Type="String">NM_181815</Data></Cell></Row><Row><Cell ss:StyleID="s55"><Data ss:Type="String">ASMM9PARTA030346</Data></Cell><Cell ss:StyleID="s55"><Data ss:Type="Number">0.00216830585</Data></Cell><Cell ss:StyleID="s55"><Data ss:Type="Number">0.085596301</Data></Cell><Cell ss:StyleID="s55"><Data ss:Type="Number">3.7634559</Data></Cell><Cell ss:StyleID="s55"><Data ss:Type="String">NM_010373</Data></Cell></Row><Row><Cell ss:StyleID="s55"><Data ss:Type="String">ASMM9PARTA038801</Data></Cell><Cell ss:StyleID="s55"><Data ss:Type="Number">0.00022092928</Data></Cell><Cell ss:StyleID="s55"><Data ss:Type="Number">0.040309027</Data></Cell><Cell ss:StyleID="s55"><Data ss:Type="Number">1.7563581</Data></Cell><Cell ss:StyleID="s55"><Data ss:Type="String">NM_134086</Data></Cell></Row><Row><Cell ss:StyleID="s55"><Data ss:Type="String">ASMM9PARTA028169</Data></Cell><Cell ss:StyleID="s55"><Data ss:Type="Number">0.00829670844</Data></Cell><Cell ss:StyleID="s55"><Data ss:Type="Number">0.13639537</Data></Cell><Cell ss:StyleID="s55"><Data ss:Type="Number">2.0183937</Data></Cell><Cell ss:StyleID="s55"><Data ss:Type="String">NM_008397</Data></Cell></Row><Row><Cell ss:StyleID="s55"><Data ss:Type="String">ASMM9PARTA038970</Data></Cell><Cell ss:StyleID="s55"><Data ss:Type="Number">0.03655292714</Data></Cell><Cell ss:StyleID="s55"><Data ss:Type="Number">0.211522749</Data></Cell><Cell ss:StyleID="s55"><Data ss:Type="Number">1.6031003</Data></Cell><Cell ss:StyleID="s55"><Data ss:Type="String">NM_133888</Data></Cell></Row><Row><Cell ss:StyleID="s55"><Data ss:Type="String">ASMM9PARTA027889</Data></Cell><Cell ss:StyleID="s55"><Data ss:Type="Number">0.03574597086</Data></Cell><Cell ss:StyleID="s55"><Data ss:Type="Number">0.209974025</Data></Cell><Cell ss:StyleID="s55"><Data ss:Type="Number">2.7330206</Data></Cell><Cell ss:StyleID="s55"><Data ss:Type="String">NM_008231</Data></Cell></Row><Row><Cell ss:StyleID="s55"><Data ss:Type="String">ASMM9PARTA031183</Data></Cell><Cell ss:StyleID="s55"><Data ss:Type="Number">0.01565098407</Data></Cell><Cell ss:StyleID="s55"><Data ss:Type="Number">0.164432038</Data></Cell><Cell ss:StyleID="s55"><Data ss:Type="Number">2.4961405</Data></Cell><Cell ss:StyleID="s55"><Data ss:Type="String">NM_011588</Data></Cell></Row><Row><Cell ss:StyleID="s55"><Data ss:Type="String">ASMM9PARTA039985</Data></Cell><Cell ss:StyleID="s55"><Data ss:Type="Number">0.00073091803</Data></Cell><Cell ss:StyleID="s55"><Data ss:Type="Number">0.057929802</Data></Cell><Cell ss:StyleID="s55"><Data ss:Type="Number">2.0516745</Data></Cell><Cell ss:StyleID="s55"><Data ss:Type="String">NM_146179</Data></Cell></Row><Row><Cell ss:StyleID="s55"><Data ss:Type="String">ASMM9PARTA041907</Data></Cell><Cell ss:StyleID="s55"><Data ss:Type="Number">0.03589369325</Data></Cell><Cell ss:StyleID="s55"><Data ss:Type="Number">0.210075724</Data></Cell><Cell ss:StyleID="s55"><Data ss:Type="Number">2.2931585</Data></Cell><Cell ss:StyleID="s55"><Data ss:Type="String">NM_172784</Data></Cell></Row><Row><Cell ss:StyleID="s55"><Data ss:Type="String">ASMM9PARTA041485</Data></Cell><Cell ss:StyleID="s55"><Data ss:Type="Number">0.04150912923</Data></Cell><Cell ss:StyleID="s55"><Data ss:Type="Number">0.219215844</Data></Cell><Cell ss:StyleID="s55"><Data ss:Type="Number">1.6637103</Data></Cell><Cell ss:StyleID="s55"><Data ss:Type="String">NM_172566</Data></Cell></Row><Row><Cell ss:StyleID="s55"><Data ss:Type="String">ASMM9PARTA023768</Data></Cell><Cell ss:StyleID="s55"><Data ss:Type="Number">3.408112e-5</Data></Cell><Cell ss:StyleID="s55"><Data ss:Type="Number">0.017441221</Data></Cell><Cell ss:StyleID="s55"><Data ss:Type="Number">3.0088107</Data></Cell><Cell ss:StyleID="s55"><Data ss:Type="String">NM_001130179</Data></Cell></Row><Row><Cell ss:StyleID="s55"><Data ss:Type="String">ASMM9PARTA030086</Data></Cell><Cell ss:StyleID="s55"><Data ss:Type="Number">0.02263593898</Data></Cell><Cell ss:StyleID="s55"><Data ss:Type="Number">0.186034967</Data></Cell><Cell ss:StyleID="s55"><Data ss:Type="Number">2.0340668</Data></Cell><Cell ss:StyleID="s55"><Data ss:Type="String">NM_010173</Data></Cell></Row><Row><Cell ss:StyleID="s55"><Data ss:Type="String">ASMM9PARTA020182</Data></Cell><Cell ss:StyleID="s55"><Data ss:Type="Number">0.02775553871</Data></Cell><Cell ss:StyleID="s55"><Data ss:Type="Number">0.195511421</Data></Cell><Cell ss:StyleID="s55"><Data ss:Type="Number">1.7117117</Data></Cell><Cell ss:StyleID="s55"><Data ss:Type="String">NM_001005865</Data></Cell></Row><Row><Cell ss:StyleID="s55"><Data ss:Type="String">ASMM9PARTA021285</Data></Cell><Cell ss:StyleID="s55"><Data ss:Type="Number">0.00941756707</Data></Cell><Cell ss:StyleID="s55"><Data ss:Type="Number">0.140840622</Data></Cell><Cell ss:StyleID="s55"><Data ss:Type="Number">2.96109</Data></Cell><Cell ss:StyleID="s55"><Data ss:Type="String">NM_001037136</Data></Cell></Row><Row><Cell ss:StyleID="s55"><Data ss:Type="String">ASMM9PARTA035313</Data></Cell><Cell ss:StyleID="s55"><Data ss:Type="Number">0.0209768924</Data></Cell><Cell ss:StyleID="s55"><Data ss:Type="Number">0.181337563</Data></Cell><Cell ss:StyleID="s55"><Data ss:Type="Number">2.3049693</Data></Cell><Cell ss:StyleID="s55"><Data ss:Type="String">NM_026501</Data></Cell></Row><Row><Cell ss:StyleID="s55"><Data ss:Type="String">ASMM9PARTA032268</Data></Cell><Cell ss:StyleID="s55"><Data ss:Type="Number">0.01519720141</Data></Cell><Cell ss:StyleID="s55"><Data ss:Type="Number">0.163164998</Data></Cell><Cell ss:StyleID="s55"><Data ss:Type="Number">3.0787438</Data></Cell><Cell ss:StyleID="s55"><Data ss:Type="String">NM_016659</Data></Cell></Row><Row><Cell ss:StyleID="s55"><Data ss:Type="String">ASMM9PARTA028888</Data></Cell><Cell ss:StyleID="s55"><Data ss:Type="Number">0.00937975973</Data></Cell><Cell ss:StyleID="s55"><Data ss:Type="Number">0.140829587</Data></Cell><Cell ss:StyleID="s55"><Data ss:Type="Number">2.6668842</Data></Cell><Cell ss:StyleID="s55"><Data ss:Type="String">NM_009200</Data></Cell></Row><Row><Cell ss:StyleID="s55"><Data ss:Type="String">ASMM9PARTA023844</Data></Cell><Cell ss:StyleID="s55"><Data ss:Type="Number">0.00936857243</Data></Cell><Cell ss:StyleID="s55"><Data ss:Type="Number">0.140829587</Data></Cell><Cell ss:StyleID="s55"><Data ss:Type="Number">2.3037527</Data></Cell><Cell ss:StyleID="s55"><Data ss:Type="String">NM_001136082</Data></Cell></Row><Row><Cell ss:StyleID="s55"><Data ss:Type="String">ASMM9PARTA023722</Data></Cell><Cell ss:StyleID="s55"><Data ss:Type="Number">0.02906911451</Data></Cell><Cell ss:StyleID="s55"><Data ss:Type="Number">0.197476294</Data></Cell><Cell ss:StyleID="s55"><Data ss:Type="Number">1.7048366</Data></Cell><Cell ss:StyleID="s55"><Data ss:Type="String">NM_001122893</Data></Cell></Row><Row><Cell ss:StyleID="s55"><Data ss:Type="String">ASMM9PARTA038418</Data></Cell><Cell ss:StyleID="s55"><Data ss:Type="Number">0.03280570688</Data></Cell><Cell ss:StyleID="s55"><Data ss:Type="Number">0.20417986</Data></Cell><Cell ss:StyleID="s55"><Data ss:Type="Number">1.5350698</Data></Cell><Cell ss:StyleID="s55"><Data ss:Type="String">NM_054097</Data></Cell></Row><Row><Cell ss:StyleID="s55"><Data ss:Type="String">ASMM9PARTA022220</Data></Cell><Cell ss:StyleID="s55"><Data ss:Type="Number">0.01277781912</Data></Cell><Cell ss:StyleID="s55"><Data ss:Type="Number">0.155783963</Data></Cell><Cell ss:StyleID="s55"><Data ss:Type="Number">1.5813867</Data></Cell><Cell ss:StyleID="s55"><Data ss:Type="String">NM_001081367</Data></Cell></Row><Row><Cell ss:StyleID="s55"><Data ss:Type="String">ASMM9PARTA038234</Data></Cell><Cell ss:StyleID="s55"><Data ss:Type="Number">0.00180544506</Data></Cell><Cell ss:StyleID="s55"><Data ss:Type="Number">0.079421715</Data></Cell><Cell ss:StyleID="s55"><Data ss:Type="Number">1.5555526</Data></Cell><Cell ss:StyleID="s55"><Data ss:Type="String">NM_053208</Data></Cell></Row><Row><Cell ss:StyleID="s55"><Data ss:Type="String">ASMM9PARTA027436</Data></Cell><Cell ss:StyleID="s55"><Data ss:Type="Number">0.01474236174</Data></Cell><Cell ss:StyleID="s55"><Data ss:Type="Number">0.1617955</Data></Cell><Cell ss:StyleID="s55"><Data ss:Type="Number">1.5544133</Data></Cell><Cell ss:StyleID="s55"><Data ss:Type="String">NM_007751</Data></Cell></Row><Row><Cell ss:StyleID="s55"><Data ss:Type="String">ASMM9PARTA028372</Data></Cell><Cell ss:StyleID="s55"><Data ss:Type="Number">0.01775511478</Data></Cell><Cell ss:StyleID="s55"><Data ss:Type="Number">0.172133051</Data></Cell><Cell ss:StyleID="s55"><Data ss:Type="Number">3.5998775</Data></Cell><Cell ss:StyleID="s55"><Data ss:Type="String">NM_008630</Data></Cell></Row><Row><Cell ss:StyleID="s55"><Data ss:Type="String">ASMM9PARTA020789</Data></Cell><Cell ss:StyleID="s55"><Data ss:Type="Number">0.03898184283</Data></Cell><Cell ss:StyleID="s55"><Data ss:Type="Number">0.215128097</Data></Cell><Cell ss:StyleID="s55"><Data ss:Type="Number">1.5122622</Data></Cell><Cell ss:StyleID="s55"><Data ss:Type="String">NM_001033321</Data></Cell></Row><Row><Cell ss:StyleID="s55"><Data ss:Type="String">ASMM9PARTA042359</Data></Cell><Cell ss:StyleID="s55"><Data ss:Type="Number">0.02612944141</Data></Cell><Cell ss:StyleID="s55"><Data ss:Type="Number">0.19146729</Data></Cell><Cell ss:StyleID="s55"><Data ss:Type="Number">1.8934281</Data></Cell><Cell ss:StyleID="s55"><Data ss:Type="String">NM_175403</Data></Cell></Row><Row><Cell ss:StyleID="s55"><Data ss:Type="String">ASMM9PARTA033707</Data></Cell><Cell ss:StyleID="s55"><Data ss:Type="Number">0.0020857885</Data></Cell><Cell ss:StyleID="s55"><Data ss:Type="Number">0.083519111</Data></Cell><Cell ss:StyleID="s55"><Data ss:Type="Number">1.7608182</Data></Cell><Cell ss:StyleID="s55"><Data ss:Type="String">NM_023547</Data></Cell></Row><Row><Cell ss:StyleID="s55"><Data ss:Type="String">ASMM9PARTA038103</Data></Cell><Cell ss:StyleID="s55"><Data ss:Type="Number">0.0064963125</Data></Cell><Cell ss:StyleID="s55"><Data ss:Type="Number">0.125412764</Data></Cell><Cell ss:StyleID="s55"><Data ss:Type="Number">2.5037431</Data></Cell><Cell ss:StyleID="s55"><Data ss:Type="String">NM_053195</Data></Cell></Row><Row><Cell ss:StyleID="s55"><Data ss:Type="String">ASMM9PARTA034679</Data></Cell><Cell ss:StyleID="s55"><Data ss:Type="Number">0.04302973284</Data></Cell><Cell ss:StyleID="s55"><Data ss:Type="Number">0.221937269</Data></Cell><Cell ss:StyleID="s55"><Data ss:Type="Number">1.645611</Data></Cell><Cell ss:StyleID="s55"><Data ss:Type="String">NM_025776</Data></Cell></Row><Row><Cell ss:StyleID="s55"><Data ss:Type="String">ASMM9PARTA025673</Data></Cell><Cell ss:StyleID="s55"><Data ss:Type="Number">0.009892232</Data></Cell><Cell ss:StyleID="s55"><Data ss:Type="Number">0.143341721</Data></Cell><Cell ss:StyleID="s55"><Data ss:Type="Number">2.0958642</Data></Cell><Cell ss:StyleID="s55"><Data ss:Type="String">NM_001164793</Data></Cell></Row><Row><Cell ss:StyleID="s55"><Data ss:Type="String">ASMM9PARTA028869</Data></Cell><Cell ss:StyleID="s55"><Data ss:Type="Number">0.01529976839</Data></Cell><Cell ss:StyleID="s55"><Data ss:Type="Number">0.163535273</Data></Cell><Cell ss:StyleID="s55"><Data ss:Type="Number">1.6475939</Data></Cell><Cell ss:StyleID="s55"><Data ss:Type="String">NM_008894</Data></Cell></Row><Row><Cell ss:StyleID="s55"><Data ss:Type="String">ASMM9PARTA043130</Data></Cell><Cell ss:StyleID="s55"><Data ss:Type="Number">0.02867481506</Data></Cell><Cell ss:StyleID="s55"><Data ss:Type="Number">0.196641392</Data></Cell><Cell ss:StyleID="s55"><Data ss:Type="Number">1.765168</Data></Cell><Cell ss:StyleID="s55"><Data ss:Type="String">NM_177788</Data></Cell></Row><Row><Cell ss:StyleID="s55"><Data ss:Type="String">ASMM9PARTA038181</Data></Cell><Cell ss:StyleID="s55"><Data ss:Type="Number">0.024787538</Data></Cell><Cell ss:StyleID="s55"><Data ss:Type="Number">0.189126927</Data></Cell><Cell ss:StyleID="s55"><Data ss:Type="Number">1.7139364</Data></Cell><Cell ss:StyleID="s55"><Data ss:Type="String">NM_130451</Data></Cell></Row><Row><Cell ss:StyleID="s55"><Data ss:Type="String">ASMM9PARTA041054</Data></Cell><Cell ss:StyleID="s55"><Data ss:Type="Number">0.03559340632</Data></Cell><Cell ss:StyleID="s55"><Data ss:Type="Number">0.209722227</Data></Cell><Cell ss:StyleID="s55"><Data ss:Type="Number">1.6080841</Data></Cell><Cell ss:StyleID="s55"><Data ss:Type="String">NM_153093</Data></Cell></Row><Row><Cell ss:StyleID="s55"><Data ss:Type="String">ASMM9PARTA024025</Data></Cell><Cell ss:StyleID="s55"><Data ss:Type="Number">0.0383561419</Data></Cell><Cell ss:StyleID="s55"><Data ss:Type="Number">0.214137457</Data></Cell><Cell ss:StyleID="s55"><Data ss:Type="Number">2.4203282</Data></Cell><Cell ss:StyleID="s55"><Data ss:Type="String">NM_001141978</Data></Cell></Row><Row><Cell ss:StyleID="s55"><Data ss:Type="String">ASMM9PARTA038759</Data></Cell><Cell ss:StyleID="s55"><Data ss:Type="Number">0.0450968541</Data></Cell><Cell ss:StyleID="s55"><Data ss:Type="Number">0.225880518</Data></Cell><Cell ss:StyleID="s55"><Data ss:Type="Number">2.4750826</Data></Cell><Cell ss:StyleID="s55"><Data ss:Type="String">NM_133738</Data></Cell></Row><Row><Cell ss:StyleID="s55"><Data ss:Type="String">ASMM9PARTA031349</Data></Cell><Cell ss:StyleID="s55"><Data ss:Type="Number">0.0199278703</Data></Cell><Cell ss:StyleID="s55"><Data ss:Type="Number">0.179095051</Data></Cell><Cell ss:StyleID="s55"><Data ss:Type="Number">1.6903889</Data></Cell><Cell ss:StyleID="s55"><Data ss:Type="String">NM_011764</Data></Cell></Row><Row><Cell ss:StyleID="s55"><Data ss:Type="String">ASMM9PARTA020388</Data></Cell><Cell ss:StyleID="s55"><Data ss:Type="Number">0.02231893087</Data></Cell><Cell ss:StyleID="s55"><Data ss:Type="Number">0.185522526</Data></Cell><Cell ss:StyleID="s55"><Data ss:Type="Number">1.5207298</Data></Cell><Cell ss:StyleID="s55"><Data ss:Type="String">NM_001025156</Data></Cell></Row><Row><Cell ss:StyleID="s55"><Data ss:Type="String">ASMM9PARTA022542</Data></Cell><Cell ss:StyleID="s55"><Data ss:Type="Number">0.000800798</Data></Cell><Cell ss:StyleID="s55"><Data ss:Type="Number">0.058544751</Data></Cell><Cell ss:StyleID="s55"><Data ss:Type="Number">1.725801</Data></Cell><Cell ss:StyleID="s55"><Data ss:Type="String">NM_001099628</Data></Cell></Row><Row><Cell ss:StyleID="s55"><Data ss:Type="String">ASMM9PARTA020793</Data></Cell><Cell ss:StyleID="s55"><Data ss:Type="Number">0.03494045567</Data></Cell><Cell ss:StyleID="s55"><Data ss:Type="Number">0.208361788</Data></Cell><Cell ss:StyleID="s55"><Data ss:Type="Number">1.8411551</Data></Cell><Cell ss:StyleID="s55"><Data ss:Type="String">NM_001033344</Data></Cell></Row><Row><Cell ss:StyleID="s55"><Data ss:Type="String">ASMM9PARTA030711</Data></Cell><Cell ss:StyleID="s55"><Data ss:Type="Number">0.01936757028</Data></Cell><Cell ss:StyleID="s55"><Data ss:Type="Number">0.177245571</Data></Cell><Cell ss:StyleID="s55"><Data ss:Type="Number">2.1316565</Data></Cell><Cell ss:StyleID="s55"><Data ss:Type="String">NM_011344</Data></Cell></Row><Row><Cell ss:StyleID="s55"><Data ss:Type="String">ASMM9PARTA032863</Data></Cell><Cell ss:StyleID="s55"><Data ss:Type="Number">0.00346280404</Data></Cell><Cell ss:StyleID="s55"><Data ss:Type="Number">0.102708759</Data></Cell><Cell ss:StyleID="s55"><Data ss:Type="Number">1.649675</Data></Cell><Cell ss:StyleID="s55"><Data ss:Type="String">NM_019517</Data></Cell></Row><Row><Cell ss:StyleID="s55"><Data ss:Type="String">ASMM9PARTA034744</Data></Cell><Cell ss:StyleID="s55"><Data ss:Type="Number">0.00427968927</Data></Cell><Cell ss:StyleID="s55"><Data ss:Type="Number">0.108830898</Data></Cell><Cell ss:StyleID="s55"><Data ss:Type="Number">1.5145701</Data></Cell><Cell ss:StyleID="s55"><Data ss:Type="String">NM_026281</Data></Cell></Row><Row><Cell ss:StyleID="s55"><Data ss:Type="String">ASMM9PARTA038933</Data></Cell><Cell ss:StyleID="s55"><Data ss:Type="Number">0.03090959002</Data></Cell><Cell ss:StyleID="s55"><Data ss:Type="Number">0.200402916</Data></Cell><Cell ss:StyleID="s55"><Data ss:Type="Number">2.6040392</Data></Cell><Cell ss:StyleID="s55"><Data ss:Type="String">NM_133801</Data></Cell></Row><Row><Cell ss:StyleID="s55"><Data ss:Type="String">ASMM9PARTA030408</Data></Cell><Cell ss:StyleID="s55"><Data ss:Type="Number">0.01866472984</Data></Cell><Cell ss:StyleID="s55"><Data ss:Type="Number">0.17428721</Data></Cell><Cell ss:StyleID="s55"><Data ss:Type="Number">3.1878552</Data></Cell><Cell ss:StyleID="s55"><Data ss:Type="String">NM_010889</Data></Cell></Row><Row><Cell ss:StyleID="s55"><Data ss:Type="String">ASMM9PARTA023321</Data></Cell><Cell ss:StyleID="s55"><Data ss:Type="Number">0.01213823663</Data></Cell><Cell ss:StyleID="s55"><Data ss:Type="Number">0.152688538</Data></Cell><Cell ss:StyleID="s55"><Data ss:Type="Number">1.6734088</Data></Cell><Cell ss:StyleID="s55"><Data ss:Type="String">NM_001113529</Data></Cell></Row><Row><Cell ss:StyleID="s55"><Data ss:Type="String">ASMM9PARTA038375</Data></Cell><Cell ss:StyleID="s55"><Data ss:Type="Number">0.02194974003</Data></Cell><Cell ss:StyleID="s55"><Data ss:Type="Number">0.184803101</Data></Cell><Cell ss:StyleID="s55"><Data ss:Type="Number">1.6032112</Data></Cell><Cell ss:StyleID="s55"><Data ss:Type="String">NM_133485</Data></Cell></Row><Row><Cell ss:StyleID="s55"><Data ss:Type="String">ASMM9PARTA022282</Data></Cell><Cell ss:StyleID="s55"><Data ss:Type="Number">0.04276926526</Data></Cell><Cell ss:StyleID="s55"><Data ss:Type="Number">0.221438761</Data></Cell><Cell ss:StyleID="s55"><Data ss:Type="Number">2.2833259</Data></Cell><Cell ss:StyleID="s55"><Data ss:Type="String">NM_001081337</Data></Cell></Row><Row><Cell ss:StyleID="s55"><Data ss:Type="String">ASMM9PARTA038386</Data></Cell><Cell ss:StyleID="s55"><Data ss:Type="Number">0.0372076532</Data></Cell><Cell ss:StyleID="s55"><Data ss:Type="Number">0.212325577</Data></Cell><Cell ss:StyleID="s55"><Data ss:Type="Number">1.620822</Data></Cell><Cell ss:StyleID="s55"><Data ss:Type="String">NM_053241</Data></Cell></Row><Row><Cell ss:StyleID="s55"><Data ss:Type="String">ASMM9PARTA029916</Data></Cell><Cell ss:StyleID="s55"><Data ss:Type="Number">0.02097377934</Data></Cell><Cell ss:StyleID="s55"><Data ss:Type="Number">0.181337563</Data></Cell><Cell ss:StyleID="s55"><Data ss:Type="Number">2.4257864</Data></Cell><Cell ss:StyleID="s55"><Data ss:Type="String">NM_010220</Data></Cell></Row><Row><Cell ss:StyleID="s55"><Data ss:Type="String">ASMM9PARTA024050</Data></Cell><Cell ss:StyleID="s55"><Data ss:Type="Number">0.0005054665</Data></Cell><Cell ss:StyleID="s55"><Data ss:Type="Number">0.052799556</Data></Cell><Cell ss:StyleID="s55"><Data ss:Type="Number">2.1576168</Data></Cell><Cell ss:StyleID="s55"><Data ss:Type="String">NM_001136080</Data></Cell></Row><Row><Cell ss:StyleID="s55"><Data ss:Type="String">ASMM9PARTA031912</Data></Cell><Cell ss:StyleID="s55"><Data ss:Type="Number">0.00533607029</Data></Cell><Cell ss:StyleID="s55"><Data ss:Type="Number">0.116350987</Data></Cell><Cell ss:StyleID="s55"><Data ss:Type="Number">1.5074758</Data></Cell><Cell ss:StyleID="s55"><Data ss:Type="String">NM_015794</Data></Cell></Row><Row><Cell ss:StyleID="s55"><Data ss:Type="String">ASMM9PARTA022300</Data></Cell><Cell ss:StyleID="s55"><Data ss:Type="Number">0.03025537083</Data></Cell><Cell ss:StyleID="s55"><Data ss:Type="Number">0.199305192</Data></Cell><Cell ss:StyleID="s55"><Data ss:Type="Number">1.8334431</Data></Cell><Cell ss:StyleID="s55"><Data ss:Type="String">NM_001081043</Data></Cell></Row><Row><Cell ss:StyleID="s55"><Data ss:Type="String">ASMM9PARTA024153</Data></Cell><Cell ss:StyleID="s55"><Data ss:Type="Number">0.01196404081</Data></Cell><Cell ss:StyleID="s55"><Data ss:Type="Number">0.152455276</Data></Cell><Cell ss:StyleID="s55"><Data ss:Type="Number">1.5176998</Data></Cell><Cell ss:StyleID="s55"><Data ss:Type="String">NM_001142809</Data></Cell></Row><Row><Cell ss:StyleID="s55"><Data ss:Type="String">ASMM9PARTA028131</Data></Cell><Cell ss:StyleID="s55"><Data ss:Type="Number">0.03658938522</Data></Cell><Cell ss:StyleID="s55"><Data ss:Type="Number">0.211522749</Data></Cell><Cell ss:StyleID="s55"><Data ss:Type="Number">1.6264153</Data></Cell><Cell ss:StyleID="s55"><Data ss:Type="String">NM_008225</Data></Cell></Row><Row><Cell ss:StyleID="s55"><Data ss:Type="String">ASMM9PARTA041951</Data></Cell><Cell ss:StyleID="s55"><Data ss:Type="Number">0.02624438436</Data></Cell><Cell ss:StyleID="s55"><Data ss:Type="Number">0.191734265</Data></Cell><Cell ss:StyleID="s55"><Data ss:Type="Number">1.9209228</Data></Cell><Cell ss:StyleID="s55"><Data ss:Type="String">NM_172990</Data></Cell></Row><Row><Cell ss:StyleID="s55"><Data ss:Type="String">ASMM9PARTA033260</Data></Cell><Cell ss:StyleID="s55"><Data ss:Type="Number">0.00395228167</Data></Cell><Cell ss:StyleID="s55"><Data ss:Type="Number">0.10718308</Data></Cell><Cell ss:StyleID="s55"><Data ss:Type="Number">3.1745571</Data></Cell><Cell ss:StyleID="s55"><Data ss:Type="String">NM_022004</Data></Cell></Row><Row><Cell ss:StyleID="s55"><Data ss:Type="String">ASMM9PARTA041261</Data></Cell><Cell ss:StyleID="s55"><Data ss:Type="Number">0.02761500323</Data></Cell><Cell ss:StyleID="s55"><Data ss:Type="Number">0.195511421</Data></Cell><Cell ss:StyleID="s55"><Data ss:Type="Number">1.9154834</Data></Cell><Cell ss:StyleID="s55"><Data ss:Type="String">NM_172302</Data></Cell></Row><Row><Cell ss:StyleID="s55"><Data ss:Type="String">ASMM9PARTA020768</Data></Cell><Cell ss:StyleID="s55"><Data ss:Type="Number">0.04623522189</Data></Cell><Cell ss:StyleID="s55"><Data ss:Type="Number">0.2274808</Data></Cell><Cell ss:StyleID="s55"><Data ss:Type="Number">1.570549</Data></Cell><Cell ss:StyleID="s55"><Data ss:Type="String">NM_001026214</Data></Cell></Row><Row><Cell ss:StyleID="s55"><Data ss:Type="String">ASMM9PARTA027977</Data></Cell><Cell ss:StyleID="s55"><Data ss:Type="Number">0.01176291226</Data></Cell><Cell ss:StyleID="s55"><Data ss:Type="Number">0.151602841</Data></Cell><Cell ss:StyleID="s55"><Data ss:Type="Number">1.6388404</Data></Cell><Cell ss:StyleID="s55"><Data ss:Type="String">NM_007933</Data></Cell></Row><Row><Cell ss:StyleID="s55"><Data ss:Type="String">ASMM9PARTA019963</Data></Cell><Cell ss:StyleID="s55"><Data ss:Type="Number">0.03853367511</Data></Cell><Cell ss:StyleID="s55"><Data ss:Type="Number">0.214402962</Data></Cell><Cell ss:StyleID="s55"><Data ss:Type="Number">2.8434929</Data></Cell><Cell ss:StyleID="s55"><Data ss:Type="String">NM_001001883</Data></Cell></Row><Row><Cell ss:StyleID="s55"><Data ss:Type="String">ASMM9PARTA032528</Data></Cell><Cell ss:StyleID="s55"><Data ss:Type="Number">4.735615e-5</Data></Cell><Cell ss:StyleID="s55"><Data ss:Type="Number">0.021600581</Data></Cell><Cell ss:StyleID="s55"><Data ss:Type="Number">1.6466471</Data></Cell><Cell ss:StyleID="s55"><Data ss:Type="String">NM_016857</Data></Cell></Row><Row><Cell ss:StyleID="s55"><Data ss:Type="String">ASMM9PARTA042166</Data></Cell><Cell ss:StyleID="s55"><Data ss:Type="Number">0.04237936699</Data></Cell><Cell ss:StyleID="s55"><Data ss:Type="Number">0.220848985</Data></Cell><Cell ss:StyleID="s55"><Data ss:Type="Number">1.6201779</Data></Cell><Cell ss:StyleID="s55"><Data ss:Type="String">NM_175093</Data></Cell></Row><Row><Cell ss:StyleID="s55"><Data ss:Type="String">ASMM9PARTA038941</Data></Cell><Cell ss:StyleID="s55"><Data ss:Type="Number">0.04198643944</Data></Cell><Cell ss:StyleID="s55"><Data ss:Type="Number">0.219988831</Data></Cell><Cell ss:StyleID="s55"><Data ss:Type="Number">1.944517</Data></Cell><Cell ss:StyleID="s55"><Data ss:Type="String">NM_133927</Data></Cell></Row><Row><Cell ss:StyleID="s55"><Data ss:Type="String">ASMM9PARTA027815</Data></Cell><Cell ss:StyleID="s55"><Data ss:Type="Number">0.02759271662</Data></Cell><Cell ss:StyleID="s55"><Data ss:Type="Number">0.195511421</Data></Cell><Cell ss:StyleID="s55"><Data ss:Type="Number">2.3931525</Data></Cell><Cell ss:StyleID="s55"><Data ss:Type="String">NM_007993</Data></Cell></Row><Row><Cell ss:StyleID="s55"><Data ss:Type="String">ASMM9PARTA031647</Data></Cell><Cell ss:StyleID="s55"><Data ss:Type="Number">0.04668258283</Data></Cell><Cell ss:StyleID="s55"><Data ss:Type="Number">0.228520064</Data></Cell><Cell ss:StyleID="s55"><Data ss:Type="Number">1.6779406</Data></Cell><Cell ss:StyleID="s55"><Data ss:Type="String">NM_013502</Data></Cell></Row><Row><Cell ss:StyleID="s55"><Data ss:Type="String">ASMM9PARTA032333</Data></Cell><Cell ss:StyleID="s55"><Data ss:Type="Number">0.01615308394</Data></Cell><Cell ss:StyleID="s55"><Data ss:Type="Number">0.166302261</Data></Cell><Cell ss:StyleID="s55"><Data ss:Type="Number">1.5302878</Data></Cell><Cell ss:StyleID="s55"><Data ss:Type="String">NM_019400</Data></Cell></Row><Row><Cell ss:StyleID="s55"><Data ss:Type="String">ASMM9PARTA021673</Data></Cell><Cell ss:StyleID="s55"><Data ss:Type="Number">0.02317788241</Data></Cell><Cell ss:StyleID="s55"><Data ss:Type="Number">0.186691285</Data></Cell><Cell ss:StyleID="s55"><Data ss:Type="Number">2.4166609</Data></Cell><Cell ss:StyleID="s55"><Data ss:Type="String">NM_001044703</Data></Cell></Row><Row><Cell ss:StyleID="s55"><Data ss:Type="String">ASMM9PARTA031491</Data></Cell><Cell ss:StyleID="s55"><Data ss:Type="Number">0.03450325859</Data></Cell><Cell ss:StyleID="s55"><Data ss:Type="Number">0.20763503</Data></Cell><Cell ss:StyleID="s55"><Data ss:Type="Number">2.0505582</Data></Cell><Cell ss:StyleID="s55"><Data ss:Type="String">NM_011787</Data></Cell></Row><Row><Cell ss:StyleID="s55"><Data ss:Type="String">ASMM9PARTA029942</Data></Cell><Cell ss:StyleID="s55"><Data ss:Type="Number">0.0234275652</Data></Cell><Cell ss:StyleID="s55"><Data ss:Type="Number">0.187038532</Data></Cell><Cell ss:StyleID="s55"><Data ss:Type="Number">1.6033432</Data></Cell><Cell ss:StyleID="s55"><Data ss:Type="String">NM_010168</Data></Cell></Row><Row><Cell ss:StyleID="s55"><Data ss:Type="String">ASMM9PARTA044130</Data></Cell><Cell ss:StyleID="s55"><Data ss:Type="Number">0.03516345021</Data></Cell><Cell ss:StyleID="s55"><Data ss:Type="Number">0.208803355</Data></Cell><Cell ss:StyleID="s55"><Data ss:Type="Number">1.8102852</Data></Cell><Cell ss:StyleID="s55"><Data ss:Type="String">NM_197959</Data></Cell></Row><Row><Cell ss:StyleID="s55"><Data ss:Type="String">ASMM9PARTA041824</Data></Cell><Cell ss:StyleID="s55"><Data ss:Type="Number">0.01054653967</Data></Cell><Cell ss:StyleID="s55"><Data ss:Type="Number">0.146160829</Data></Cell><Cell ss:StyleID="s55"><Data ss:Type="Number">1.7788978</Data></Cell><Cell ss:StyleID="s55"><Data ss:Type="String">NM_172581</Data></Cell></Row><Row><Cell ss:StyleID="s55"><Data ss:Type="String">ASMM9PARTA021448</Data></Cell><Cell ss:StyleID="s55"><Data ss:Type="Number">0.00479133126</Data></Cell><Cell ss:StyleID="s55"><Data ss:Type="Number">0.112267834</Data></Cell><Cell ss:StyleID="s55"><Data ss:Type="Number">2.5915793</Data></Cell><Cell ss:StyleID="s55"><Data ss:Type="String">NM_001039048</Data></Cell></Row><Row><Cell ss:StyleID="s55"><Data ss:Type="String">ASMM9PARTA023469</Data></Cell><Cell ss:StyleID="s55"><Data ss:Type="Number">0.00049394493</Data></Cell><Cell ss:StyleID="s55"><Data ss:Type="Number">0.052799556</Data></Cell><Cell ss:StyleID="s55"><Data ss:Type="Number">1.521116</Data></Cell><Cell ss:StyleID="s55"><Data ss:Type="String">NM_001114098</Data></Cell></Row><Row><Cell ss:StyleID="s55"><Data ss:Type="String">ASMM9PARTA027407</Data></Cell><Cell ss:StyleID="s55"><Data ss:Type="Number">0.01655300439</Data></Cell><Cell ss:StyleID="s55"><Data ss:Type="Number">0.167995665</Data></Cell><Cell ss:StyleID="s55"><Data ss:Type="Number">2.2643542</Data></Cell><Cell ss:StyleID="s55"><Data ss:Type="String">NM_007730</Data></Cell></Row><Row><Cell ss:StyleID="s55"><Data ss:Type="String">ASMM9PARTA022862</Data></Cell><Cell ss:StyleID="s55"><Data ss:Type="Number">0.02014696705</Data></Cell><Cell ss:StyleID="s55"><Data ss:Type="Number">0.179729064</Data></Cell><Cell ss:StyleID="s55"><Data ss:Type="Number">1.6442608</Data></Cell><Cell ss:StyleID="s55"><Data ss:Type="String">NM_001102438</Data></Cell></Row><Row><Cell ss:StyleID="s55"><Data ss:Type="String">ASMM9PARTA026375</Data></Cell><Cell ss:StyleID="s55"><Data ss:Type="Number">0.02250224074</Data></Cell><Cell ss:StyleID="s55"><Data ss:Type="Number">0.185847357</Data></Cell><Cell ss:StyleID="s55"><Data ss:Type="Number">1.525</Data></Cell><Cell ss:StyleID="s55"><Data ss:Type="String">NM_001170868</Data></Cell></Row><Row><Cell ss:StyleID="s55"><Data ss:Type="String">ASMM9PARTA031768</Data></Cell><Cell ss:StyleID="s55"><Data ss:Type="Number">0.01468143064</Data></Cell><Cell ss:StyleID="s55"><Data ss:Type="Number">0.161767623</Data></Cell><Cell ss:StyleID="s55"><Data ss:Type="Number">1.8411451</Data></Cell><Cell ss:StyleID="s55"><Data ss:Type="String">NM_013657</Data></Cell></Row><Row><Cell ss:StyleID="s55"><Data ss:Type="String">ASMM9PARTA036025</Data></Cell><Cell ss:StyleID="s55"><Data ss:Type="Number">0.02100319923</Data></Cell><Cell ss:StyleID="s55"><Data ss:Type="Number">0.181337563</Data></Cell><Cell ss:StyleID="s55"><Data ss:Type="Number">1.5302009</Data></Cell><Cell ss:StyleID="s55"><Data ss:Type="String">NM_027852</Data></Cell></Row><Row><Cell ss:StyleID="s55"><Data ss:Type="String">ASMM9PARTA020109</Data></Cell><Cell ss:StyleID="s55"><Data ss:Type="Number">0.04932457695</Data></Cell><Cell ss:StyleID="s55"><Data ss:Type="Number">0.232887202</Data></Cell><Cell ss:StyleID="s55"><Data ss:Type="Number">1.5386786</Data></Cell><Cell ss:StyleID="s55"><Data ss:Type="String">NM_001006678</Data></Cell></Row><Row><Cell ss:StyleID="s55"><Data ss:Type="String">ASMM9PARTA030466</Data></Cell><Cell ss:StyleID="s55"><Data ss:Type="Number">0.00446568504</Data></Cell><Cell ss:StyleID="s55"><Data ss:Type="Number">0.110056817</Data></Cell><Cell ss:StyleID="s55"><Data ss:Type="Number">4.7305779</Data></Cell><Cell ss:StyleID="s55"><Data ss:Type="String">NM_010762</Data></Cell></Row><Row><Cell ss:StyleID="s55"><Data ss:Type="String">ASMM9PARTA023843</Data></Cell><Cell ss:StyleID="s55"><Data ss:Type="Number">0.03078625759</Data></Cell><Cell ss:StyleID="s55"><Data ss:Type="Number">0.200186033</Data></Cell><Cell ss:StyleID="s55"><Data ss:Type="Number">2.8329906</Data></Cell><Cell ss:StyleID="s55"><Data ss:Type="String">NM_001136072</Data></Cell></Row><Row><Cell ss:StyleID="s55"><Data ss:Type="String">ASMM9PARTA029032</Data></Cell><Cell ss:StyleID="s55"><Data ss:Type="Number">0.01977269833</Data></Cell><Cell ss:StyleID="s55"><Data ss:Type="Number">0.178687062</Data></Cell><Cell ss:StyleID="s55"><Data ss:Type="Number">1.5451019</Data></Cell><Cell ss:StyleID="s55"><Data ss:Type="String">NM_009336</Data></Cell></Row><Row><Cell ss:StyleID="s55"><Data ss:Type="String">ASMM9PARTA031029</Data></Cell><Cell ss:StyleID="s55"><Data ss:Type="Number">0.0156381287</Data></Cell><Cell ss:StyleID="s55"><Data ss:Type="Number">0.164432038</Data></Cell><Cell ss:StyleID="s55"><Data ss:Type="Number">1.678768</Data></Cell><Cell ss:StyleID="s55"><Data ss:Type="String">NM_011549</Data></Cell></Row><Row><Cell ss:StyleID="s55"><Data ss:Type="String">ASMM9PARTA021068</Data></Cell><Cell ss:StyleID="s55"><Data ss:Type="Number">0.01572331908</Data></Cell><Cell ss:StyleID="s55"><Data ss:Type="Number">0.164919871</Data></Cell><Cell ss:StyleID="s55"><Data ss:Type="Number">1.6236309</Data></Cell><Cell ss:StyleID="s55"><Data ss:Type="String">NM_001037905</Data></Cell></Row><Row><Cell ss:StyleID="s55"><Data ss:Type="String">ASMM9PARTA035973</Data></Cell><Cell ss:StyleID="s55"><Data ss:Type="Number">0.03797468321</Data></Cell><Cell ss:StyleID="s55"><Data ss:Type="Number">0.213683632</Data></Cell><Cell ss:StyleID="s55"><Data ss:Type="Number">1.8258866</Data></Cell><Cell ss:StyleID="s55"><Data ss:Type="String">NM_027270</Data></Cell></Row><Row><Cell ss:StyleID="s55"><Data ss:Type="String">ASMM9PARTA039395</Data></Cell><Cell ss:StyleID="s55"><Data ss:Type="Number">0.01528659876</Data></Cell><Cell ss:StyleID="s55"><Data ss:Type="Number">0.163477786</Data></Cell><Cell ss:StyleID="s55"><Data ss:Type="Number">2.2792137</Data></Cell><Cell ss:StyleID="s55"><Data ss:Type="String">NM_145526</Data></Cell></Row><Row><Cell ss:StyleID="s55"><Data ss:Type="String">ASMM9PARTA030509</Data></Cell><Cell ss:StyleID="s55"><Data ss:Type="Number">5.6864e-7</Data></Cell><Cell ss:StyleID="s55"><Data ss:Type="Number">0.003281218</Data></Cell><Cell ss:StyleID="s55"><Data ss:Type="Number">6.9544881</Data></Cell><Cell ss:StyleID="s55"><Data ss:Type="String">NM_010858</Data></Cell></Row><Row><Cell ss:StyleID="s55"><Data ss:Type="String">ASMM9PARTA034516</Data></Cell><Cell ss:StyleID="s55"><Data ss:Type="Number">0.04005758264</Data></Cell><Cell ss:StyleID="s55"><Data ss:Type="Number">0.216509067</Data></Cell><Cell ss:StyleID="s55"><Data ss:Type="Number">1.5578111</Data></Cell><Cell ss:StyleID="s55"><Data ss:Type="String">NM_025830</Data></Cell></Row><Row><Cell ss:StyleID="s55"><Data ss:Type="String">ASMM9PARTA032259</Data></Cell><Cell ss:StyleID="s55"><Data ss:Type="Number">0.02502973652</Data></Cell><Cell ss:StyleID="s55"><Data ss:Type="Number">0.189320091</Data></Cell><Cell ss:StyleID="s55"><Data ss:Type="Number">2.4539377</Data></Cell><Cell ss:StyleID="s55"><Data ss:Type="String">NM_018793</Data></Cell></Row><Row><Cell ss:StyleID="s55"><Data ss:Type="String">ASMM9PARTA025099</Data></Cell><Cell ss:StyleID="s55"><Data ss:Type="Number">0.03248913029</Data></Cell><Cell ss:StyleID="s55"><Data ss:Type="Number">0.203919445</Data></Cell><Cell ss:StyleID="s55"><Data ss:Type="Number">2.1397981</Data></Cell><Cell ss:StyleID="s55"><Data ss:Type="String">NM_001163511</Data></Cell></Row><Row><Cell ss:StyleID="s55"><Data ss:Type="String">ASMM9PARTA023769</Data></Cell><Cell ss:StyleID="s55"><Data ss:Type="Number">0.00051201509</Data></Cell><Cell ss:StyleID="s55"><Data ss:Type="Number">0.052841524</Data></Cell><Cell ss:StyleID="s55"><Data ss:Type="Number">4.0362219</Data></Cell><Cell ss:StyleID="s55"><Data ss:Type="String">NM_001130181</Data></Cell></Row><Row><Cell ss:StyleID="s55"><Data ss:Type="String">ASMM9PARTA043215</Data></Cell><Cell ss:StyleID="s55"><Data ss:Type="Number">0.03278805833</Data></Cell><Cell ss:StyleID="s55"><Data ss:Type="Number">0.204163263</Data></Cell><Cell ss:StyleID="s55"><Data ss:Type="Number">1.5152085</Data></Cell><Cell ss:StyleID="s55"><Data ss:Type="String">NM_178357</Data></Cell></Row><Row><Cell ss:StyleID="s55"><Data ss:Type="String">ASMM9PARTA038587</Data></Cell><Cell ss:StyleID="s55"><Data ss:Type="Number">0.04647593782</Data></Cell><Cell ss:StyleID="s55"><Data ss:Type="Number">0.228006436</Data></Cell><Cell ss:StyleID="s55"><Data ss:Type="Number">1.5756038</Data></Cell><Cell ss:StyleID="s55"><Data ss:Type="String">NM_134009</Data></Cell></Row><Row><Cell ss:StyleID="s55"><Data ss:Type="String">ASMM9PARTA022392</Data></Cell><Cell ss:StyleID="s55"><Data ss:Type="Number">0.0025904576</Data></Cell><Cell ss:StyleID="s55"><Data ss:Type="Number">0.089989021</Data></Cell><Cell ss:StyleID="s55"><Data ss:Type="Number">1.5163099</Data></Cell><Cell ss:StyleID="s55"><Data ss:Type="String">NM_001081469</Data></Cell></Row><Row><Cell ss:StyleID="s55"><Data ss:Type="String">ASMM9PARTA032225</Data></Cell><Cell ss:StyleID="s55"><Data ss:Type="Number">0.01038664735</Data></Cell><Cell ss:StyleID="s55"><Data ss:Type="Number">0.144902018</Data></Cell><Cell ss:StyleID="s55"><Data ss:Type="Number">2.3760049</Data></Cell><Cell ss:StyleID="s55"><Data ss:Type="String">NM_017407</Data></Cell></Row><Row><Cell ss:StyleID="s55"><Data ss:Type="String">ASMM9PARTA039824</Data></Cell><Cell ss:StyleID="s55"><Data ss:Type="Number">0.01172977759</Data></Cell><Cell ss:StyleID="s55"><Data ss:Type="Number">0.151361743</Data></Cell><Cell ss:StyleID="s55"><Data ss:Type="Number">1.6313253</Data></Cell><Cell ss:StyleID="s55"><Data ss:Type="String">NM_145525</Data></Cell></Row><Row><Cell ss:StyleID="s55"><Data ss:Type="String">ASMM9PARTA026000</Data></Cell><Cell ss:StyleID="s55"><Data ss:Type="Number">0.00518655216</Data></Cell><Cell ss:StyleID="s55"><Data ss:Type="Number">0.115283938</Data></Cell><Cell ss:StyleID="s55"><Data ss:Type="Number">1.5244039</Data></Cell><Cell ss:StyleID="s55"><Data ss:Type="String">NM_001167946</Data></Cell></Row><Row><Cell ss:StyleID="s55"><Data ss:Type="String">ASMM9PARTA032400</Data></Cell><Cell ss:StyleID="s55"><Data ss:Type="Number">0.01967756389</Data></Cell><Cell ss:StyleID="s55"><Data ss:Type="Number">0.17842445</Data></Cell><Cell ss:StyleID="s55"><Data ss:Type="Number">1.7268068</Data></Cell><Cell ss:StyleID="s55"><Data ss:Type="String">NM_019553</Data></Cell></Row><Row><Cell ss:StyleID="s55"><Data ss:Type="String">ASMM9PARTA033037</Data></Cell><Cell ss:StyleID="s55"><Data ss:Type="Number">0.00239417776</Data></Cell><Cell ss:StyleID="s55"><Data ss:Type="Number">0.088278722</Data></Cell><Cell ss:StyleID="s55"><Data ss:Type="Number">1.5715902</Data></Cell><Cell ss:StyleID="s55"><Data ss:Type="String">NM_020504</Data></Cell></Row><Row><Cell ss:StyleID="s55"><Data ss:Type="String">ASMM9PARTA023182</Data></Cell><Cell ss:StyleID="s55"><Data ss:Type="Number">0.00034220013</Data></Cell><Cell ss:StyleID="s55"><Data ss:Type="Number">0.047575356</Data></Cell><Cell ss:StyleID="s55"><Data ss:Type="Number">4.0181569</Data></Cell><Cell ss:StyleID="s55"><Data ss:Type="String">NM_001112702</Data></Cell></Row><Row><Cell ss:StyleID="s55"><Data ss:Type="String">ASMM9PARTA041319</Data></Cell><Cell ss:StyleID="s55"><Data ss:Type="Number">0.0385090418</Data></Cell><Cell ss:StyleID="s55"><Data ss:Type="Number">0.214322736</Data></Cell><Cell ss:StyleID="s55"><Data ss:Type="Number">1.8477172</Data></Cell><Cell ss:StyleID="s55"><Data ss:Type="String">NM_153786</Data></Cell></Row><Row><Cell ss:StyleID="s55"><Data ss:Type="String">ASMM9PARTA028661</Data></Cell><Cell ss:StyleID="s55"><Data ss:Type="Number">0.00900283579</Data></Cell><Cell ss:StyleID="s55"><Data ss:Type="Number">0.139202285</Data></Cell><Cell ss:StyleID="s55"><Data ss:Type="Number">1.5798502</Data></Cell><Cell ss:StyleID="s55"><Data ss:Type="String">NM_008884</Data></Cell></Row><Row><Cell ss:StyleID="s55"><Data ss:Type="String">ASMM9PARTA032849</Data></Cell><Cell ss:StyleID="s55"><Data ss:Type="Number">0.04585887104</Data></Cell><Cell ss:StyleID="s55"><Data ss:Type="Number">0.227194923</Data></Cell><Cell ss:StyleID="s55"><Data ss:Type="Number">1.6455093</Data></Cell><Cell ss:StyleID="s55"><Data ss:Type="String">NM_019963</Data></Cell></Row><Row><Cell ss:StyleID="s55"><Data ss:Type="String">ASMM9PARTA037074</Data></Cell><Cell ss:StyleID="s55"><Data ss:Type="Number">0.00908578481</Data></Cell><Cell ss:StyleID="s55"><Data ss:Type="Number">0.139294111</Data></Cell><Cell ss:StyleID="s55"><Data ss:Type="Number">2.0564081</Data></Cell><Cell ss:StyleID="s55"><Data ss:Type="String">NM_029857</Data></Cell></Row><Row><Cell ss:StyleID="s55"><Data ss:Type="String">ASMM9PARTA031037</Data></Cell><Cell ss:StyleID="s55"><Data ss:Type="Number">0.01414279565</Data></Cell><Cell ss:StyleID="s55"><Data ss:Type="Number">0.16031558</Data></Cell><Cell ss:StyleID="s55"><Data ss:Type="Number">1.8083125</Data></Cell><Cell ss:StyleID="s55"><Data ss:Type="String">NM_011646</Data></Cell></Row><Row><Cell ss:StyleID="s55"><Data ss:Type="String">ASMM9PARTA043333</Data></Cell><Cell ss:StyleID="s55"><Data ss:Type="Number">0.02235988154</Data></Cell><Cell ss:StyleID="s55"><Data ss:Type="Number">0.185522526</Data></Cell><Cell ss:StyleID="s55"><Data ss:Type="Number">1.6177642</Data></Cell><Cell ss:StyleID="s55"><Data ss:Type="String">NM_178648</Data></Cell></Row><Row><Cell ss:StyleID="s55"><Data ss:Type="String">ASMM9PARTA037869</Data></Cell><Cell ss:StyleID="s55"><Data ss:Type="Number">0.00145661992</Data></Cell><Cell ss:StyleID="s55"><Data ss:Type="Number">0.075474679</Data></Cell><Cell ss:StyleID="s55"><Data ss:Type="Number">2.8439406</Data></Cell><Cell ss:StyleID="s55"><Data ss:Type="String">NM_030888</Data></Cell></Row><Row><Cell ss:StyleID="s55"><Data ss:Type="String">ASMM9PARTA029039</Data></Cell><Cell ss:StyleID="s55"><Data ss:Type="Number">0.04133914465</Data></Cell><Cell ss:StyleID="s55"><Data ss:Type="Number">0.219104771</Data></Cell><Cell ss:StyleID="s55"><Data ss:Type="Number">2.173022</Data></Cell><Cell ss:StyleID="s55"><Data ss:Type="String">NM_009431</Data></Cell></Row><Row><Cell ss:StyleID="s55"><Data ss:Type="String">ASMM9PARTA038149</Data></Cell><Cell ss:StyleID="s55"><Data ss:Type="Number">0.02171031094</Data></Cell><Cell ss:StyleID="s55"><Data ss:Type="Number">0.183976472</Data></Cell><Cell ss:StyleID="s55"><Data ss:Type="Number">1.6019287</Data></Cell><Cell ss:StyleID="s55"><Data ss:Type="String">NM_133191</Data></Cell></Row><Row><Cell ss:StyleID="s55"><Data ss:Type="String">ASMM9PARTA023733</Data></Cell><Cell ss:StyleID="s55"><Data ss:Type="Number">0.03788445925</Data></Cell><Cell ss:StyleID="s55"><Data ss:Type="Number">0.213335739</Data></Cell><Cell ss:StyleID="s55"><Data ss:Type="Number">1.8630525</Data></Cell><Cell ss:StyleID="s55"><Data ss:Type="String">NM_001130151</Data></Cell></Row><Row><Cell ss:StyleID="s55"><Data ss:Type="String">ASMM9PARTA042193</Data></Cell><Cell ss:StyleID="s55"><Data ss:Type="Number">0.0313232522</Data></Cell><Cell ss:StyleID="s55"><Data ss:Type="Number">0.201720457</Data></Cell><Cell ss:StyleID="s55"><Data ss:Type="Number">1.5176941</Data></Cell><Cell ss:StyleID="s55"><Data ss:Type="String">NM_173350</Data></Cell></Row><Row><Cell ss:StyleID="s55"><Data ss:Type="String">ASMM9PARTA032478</Data></Cell><Cell ss:StyleID="s55"><Data ss:Type="Number">0.04245287714</Data></Cell><Cell ss:StyleID="s55"><Data ss:Type="Number">0.221138597</Data></Cell><Cell ss:StyleID="s55"><Data ss:Type="Number">1.6976799</Data></Cell><Cell ss:StyleID="s55"><Data ss:Type="String">NM_019466</Data></Cell></Row><Row><Cell ss:StyleID="s55"><Data ss:Type="String">ASMM9PARTA033266</Data></Cell><Cell ss:StyleID="s55"><Data ss:Type="Number">0.00171354433</Data></Cell><Cell ss:StyleID="s55"><Data ss:Type="Number">0.079018873</Data></Cell><Cell ss:StyleID="s55"><Data ss:Type="Number">5.880943</Data></Cell><Cell ss:StyleID="s55"><Data ss:Type="String">NM_020033</Data></Cell></Row><Row><Cell ss:StyleID="s55"><Data ss:Type="String">ASMM9PARTA019760</Data></Cell><Cell ss:StyleID="s55"><Data ss:Type="Number">0.02600861443</Data></Cell><Cell ss:StyleID="s55"><Data ss:Type="Number">0.19138163</Data></Cell><Cell ss:StyleID="s55"><Data ss:Type="Number">1.5400435</Data></Cell><Cell ss:StyleID="s55"><Data ss:Type="String">NM_001001559</Data></Cell></Row><Row><Cell ss:StyleID="s55"><Data ss:Type="String">ASMM9PARTA023522</Data></Cell><Cell ss:StyleID="s55"><Data ss:Type="Number">0.04571605147</Data></Cell><Cell ss:StyleID="s55"><Data ss:Type="Number">0.226934851</Data></Cell><Cell ss:StyleID="s55"><Data ss:Type="Number">2.5149782</Data></Cell><Cell ss:StyleID="s55"><Data ss:Type="String">NM_001115085</Data></Cell></Row><Row><Cell ss:StyleID="s55"><Data ss:Type="String">ASMM9PARTA030931</Data></Cell><Cell ss:StyleID="s55"><Data ss:Type="Number">0.00963773736</Data></Cell><Cell ss:StyleID="s55"><Data ss:Type="Number">0.142107523</Data></Cell><Cell ss:StyleID="s55"><Data ss:Type="Number">2.3568262</Data></Cell><Cell ss:StyleID="s55"><Data ss:Type="String">NM_011791</Data></Cell></Row><Row><Cell ss:StyleID="s55"><Data ss:Type="String">ASMM9PARTA038748</Data></Cell><Cell ss:StyleID="s55"><Data ss:Type="Number">0.01769169191</Data></Cell><Cell ss:StyleID="s55"><Data ss:Type="Number">0.172133051</Data></Cell><Cell ss:StyleID="s55"><Data ss:Type="Number">2.0052635</Data></Cell><Cell ss:StyleID="s55"><Data ss:Type="String">NM_133656</Data></Cell></Row><Row><Cell ss:StyleID="s55"><Data ss:Type="String">ASMM9PARTA043366</Data></Cell><Cell ss:StyleID="s55"><Data ss:Type="Number">0.04295676355</Data></Cell><Cell ss:StyleID="s55"><Data ss:Type="Number">0.221937269</Data></Cell><Cell ss:StyleID="s55"><Data ss:Type="Number">1.8202564</Data></Cell><Cell ss:StyleID="s55"><Data ss:Type="String">NM_178633</Data></Cell></Row><Row><Cell ss:StyleID="s55"><Data ss:Type="String">ASMM9PARTA030838</Data></Cell><Cell ss:StyleID="s55"><Data ss:Type="Number">0.04939952987</Data></Cell><Cell ss:StyleID="s55"><Data ss:Type="Number">0.232887202</Data></Cell><Cell ss:StyleID="s55"><Data ss:Type="Number">1.975588</Data></Cell><Cell ss:StyleID="s55"><Data ss:Type="String">NM_011216</Data></Cell></Row><Row><Cell ss:StyleID="s55"><Data ss:Type="String">ASMM9PARTA032296</Data></Cell><Cell ss:StyleID="s55"><Data ss:Type="Number">0.02000375252</Data></Cell><Cell ss:StyleID="s55"><Data ss:Type="Number">0.179213807</Data></Cell><Cell ss:StyleID="s55"><Data ss:Type="Number">1.5737994</Data></Cell><Cell ss:StyleID="s55"><Data ss:Type="String">NM_019456</Data></Cell></Row><Row><Cell ss:StyleID="s55"><Data ss:Type="String">ASMM9PARTA024365</Data></Cell><Cell ss:StyleID="s55"><Data ss:Type="Number">0.02612305709</Data></Cell><Cell ss:StyleID="s55"><Data ss:Type="Number">0.19146729</Data></Cell><Cell ss:StyleID="s55"><Data ss:Type="Number">5.8565079</Data></Cell><Cell ss:StyleID="s55"><Data ss:Type="String">NM_001159509</Data></Cell></Row><Row><Cell ss:StyleID="s55"><Data ss:Type="String">ASMM9PARTA027915</Data></Cell><Cell ss:StyleID="s55"><Data ss:Type="Number">0.00296180375</Data></Cell><Cell ss:StyleID="s55"><Data ss:Type="Number">0.095167789</Data></Cell><Cell ss:StyleID="s55"><Data ss:Type="Number">1.7698235</Data></Cell><Cell ss:StyleID="s55"><Data ss:Type="String">NM_007887</Data></Cell></Row><Row><Cell ss:StyleID="s55"><Data ss:Type="String">ASMM9PARTA022287</Data></Cell><Cell ss:StyleID="s55"><Data ss:Type="Number">0.02648904153</Data></Cell><Cell ss:StyleID="s55"><Data ss:Type="Number">0.192182942</Data></Cell><Cell ss:StyleID="s55"><Data ss:Type="Number">2.058775</Data></Cell><Cell ss:StyleID="s55"><Data ss:Type="String">NM_001081416</Data></Cell></Row><Row><Cell ss:StyleID="s55"><Data ss:Type="String">ASMM9PARTA025841</Data></Cell><Cell ss:StyleID="s55"><Data ss:Type="Number">0.03994089135</Data></Cell><Cell ss:StyleID="s55"><Data ss:Type="Number">0.216489389</Data></Cell><Cell ss:StyleID="s55"><Data ss:Type="Number">1.5503929</Data></Cell><Cell ss:StyleID="s55"><Data ss:Type="String">NM_001165254</Data></Cell></Row><Row><Cell ss:StyleID="s55"><Data ss:Type="String">ASMM9PARTA029607</Data></Cell><Cell ss:StyleID="s55"><Data ss:Type="Number">0.0009887705</Data></Cell><Cell ss:StyleID="s55"><Data ss:Type="Number">0.064172153</Data></Cell><Cell ss:StyleID="s55"><Data ss:Type="Number">2.1426686</Data></Cell><Cell ss:StyleID="s55"><Data ss:Type="String">NM_009599</Data></Cell></Row><Row><Cell ss:StyleID="s55"><Data ss:Type="String">ASMM9PARTA022243</Data></Cell><Cell ss:StyleID="s55"><Data ss:Type="Number">0.02716949245</Data></Cell><Cell ss:StyleID="s55"><Data ss:Type="Number">0.194033455</Data></Cell><Cell ss:StyleID="s55"><Data ss:Type="Number">1.9449125</Data></Cell><Cell ss:StyleID="s55"><Data ss:Type="String">NM_001081238</Data></Cell></Row><Row><Cell ss:StyleID="s55"><Data ss:Type="String">ASMM9PARTA039517</Data></Cell><Cell ss:StyleID="s55"><Data ss:Type="Number">0.02322234405</Data></Cell><Cell ss:StyleID="s55"><Data ss:Type="Number">0.186829457</Data></Cell><Cell ss:StyleID="s55"><Data ss:Type="Number">1.5616898</Data></Cell><Cell ss:StyleID="s55"><Data ss:Type="String">NM_145475</Data></Cell></Row><Row><Cell ss:StyleID="s55"><Data ss:Type="String">ASMM9PARTA045049</Data></Cell><Cell ss:StyleID="s55"><Data ss:Type="Number">0.01000063755</Data></Cell><Cell ss:StyleID="s55"><Data ss:Type="Number">0.143741188</Data></Cell><Cell ss:StyleID="s55"><Data ss:Type="Number">1.8088737</Data></Cell><Cell ss:StyleID="s55"><Data ss:Type="String">NM_207671</Data></Cell></Row><Row><Cell ss:StyleID="s55"><Data ss:Type="String">ASMM9PARTA032383</Data></Cell><Cell ss:StyleID="s55"><Data ss:Type="Number">0.01450461618</Data></Cell><Cell ss:StyleID="s55"><Data ss:Type="Number">0.16091845</Data></Cell><Cell ss:StyleID="s55"><Data ss:Type="Number">1.698716</Data></Cell><Cell ss:StyleID="s55"><Data ss:Type="String">NM_016859</Data></Cell></Row><Row><Cell ss:StyleID="s55"><Data ss:Type="String">ASMM9PARTA027120</Data></Cell><Cell ss:StyleID="s55"><Data ss:Type="Number">0.01378175479</Data></Cell><Cell ss:StyleID="s55"><Data ss:Type="Number">0.159379513</Data></Cell><Cell ss:StyleID="s55"><Data ss:Type="Number">3.2975367</Data></Cell><Cell ss:StyleID="s55"><Data ss:Type="String">NM_007403</Data></Cell></Row><Row><Cell ss:StyleID="s55"><Data ss:Type="String">ASMM9PARTA041861</Data></Cell><Cell ss:StyleID="s55"><Data ss:Type="Number">0.01070672953</Data></Cell><Cell ss:StyleID="s55"><Data ss:Type="Number">0.147177815</Data></Cell><Cell ss:StyleID="s55"><Data ss:Type="Number">1.8388014</Data></Cell><Cell ss:StyleID="s55"><Data ss:Type="String">NM_172605</Data></Cell></Row><Row><Cell ss:StyleID="s55"><Data ss:Type="String">ASMM9PARTA027625</Data></Cell><Cell ss:StyleID="s55"><Data ss:Type="Number">0.03997178335</Data></Cell><Cell ss:StyleID="s55"><Data ss:Type="Number">0.216489389</Data></Cell><Cell ss:StyleID="s55"><Data ss:Type="Number">2.7924911</Data></Cell><Cell ss:StyleID="s55"><Data ss:Type="String">NM_007907</Data></Cell></Row><Row><Cell ss:StyleID="s55"><Data ss:Type="String">ASMM9PARTA019833</Data></Cell><Cell ss:StyleID="s55"><Data ss:Type="Number">0.00845415528</Data></Cell><Cell ss:StyleID="s55"><Data ss:Type="Number">0.137170026</Data></Cell><Cell ss:StyleID="s55"><Data ss:Type="Number">1.9408653</Data></Cell><Cell ss:StyleID="s55"><Data ss:Type="String">NM_001003405</Data></Cell></Row><Row><Cell ss:StyleID="s55"><Data ss:Type="String">ASMM9PARTA040814</Data></Cell><Cell ss:StyleID="s55"><Data ss:Type="Number">0.00338657182</Data></Cell><Cell ss:StyleID="s55"><Data ss:Type="Number">0.101655293</Data></Cell><Cell ss:StyleID="s55"><Data ss:Type="Number">2.4263527</Data></Cell><Cell ss:StyleID="s55"><Data ss:Type="String">NM_153544</Data></Cell></Row><Row><Cell ss:StyleID="s55"><Data ss:Type="String">ASMM9PARTA029144</Data></Cell><Cell ss:StyleID="s55"><Data ss:Type="Number">7.33586e-6</Data></Cell><Cell ss:StyleID="s55"><Data ss:Type="Number">0.012254577</Data></Cell><Cell ss:StyleID="s55"><Data ss:Type="Number">2.8710173</Data></Cell><Cell ss:StyleID="s55"><Data ss:Type="String">NM_009405</Data></Cell></Row><Row><Cell ss:StyleID="s55"><Data ss:Type="String">ASMM9PARTA022600</Data></Cell><Cell ss:StyleID="s55"><Data ss:Type="Number">0.0109165644</Data></Cell><Cell ss:StyleID="s55"><Data ss:Type="Number">0.148518791</Data></Cell><Cell ss:StyleID="s55"><Data ss:Type="Number">2.0098314</Data></Cell><Cell ss:StyleID="s55"><Data ss:Type="String">NM_001083110</Data></Cell></Row><Row><Cell ss:StyleID="s55"><Data ss:Type="String">ASMM9PARTA035541</Data></Cell><Cell ss:StyleID="s55"><Data ss:Type="Number">0.00063837349</Data></Cell><Cell ss:StyleID="s55"><Data ss:Type="Number">0.056917521</Data></Cell><Cell ss:StyleID="s55"><Data ss:Type="Number">1.72706</Data></Cell><Cell ss:StyleID="s55"><Data ss:Type="String">NM_026929</Data></Cell></Row><Row><Cell ss:StyleID="s55"><Data ss:Type="String">ASMM9PARTA043662</Data></Cell><Cell ss:StyleID="s55"><Data ss:Type="Number">0.00387318817</Data></Cell><Cell ss:StyleID="s55"><Data ss:Type="Number">0.106220133</Data></Cell><Cell ss:StyleID="s55"><Data ss:Type="Number">1.5189559</Data></Cell><Cell ss:StyleID="s55"><Data ss:Type="String">NM_178926</Data></Cell></Row><Row><Cell ss:StyleID="s55"><Data ss:Type="String">ASMM9PARTA028786</Data></Cell><Cell ss:StyleID="s55"><Data ss:Type="Number">9.44013e-6</Data></Cell><Cell ss:StyleID="s55"><Data ss:Type="Number">0.012254577</Data></Cell><Cell ss:StyleID="s55"><Data ss:Type="Number">3.2107975</Data></Cell><Cell ss:StyleID="s55"><Data ss:Type="String">NM_009394</Data></Cell></Row><Row><Cell ss:StyleID="s55"><Data ss:Type="String">ASMM9PARTA021214</Data></Cell><Cell ss:StyleID="s55"><Data ss:Type="Number">0.00601968085</Data></Cell><Cell ss:StyleID="s55"><Data ss:Type="Number">0.122270033</Data></Cell><Cell ss:StyleID="s55"><Data ss:Type="Number">3.23674</Data></Cell><Cell ss:StyleID="s55"><Data ss:Type="String">NM_001039073</Data></Cell></Row><Row><Cell ss:StyleID="s55"><Data ss:Type="String">ASMM9PARTA042335</Data></Cell><Cell ss:StyleID="s55"><Data ss:Type="Number">0.02407775341</Data></Cell><Cell ss:StyleID="s55"><Data ss:Type="Number">0.187841542</Data></Cell><Cell ss:StyleID="s55"><Data ss:Type="Number">1.5478014</Data></Cell><Cell ss:StyleID="s55"><Data ss:Type="String">NM_175464</Data></Cell></Row><Row><Cell ss:StyleID="s55"><Data ss:Type="String">ASMM9PARTA026209</Data></Cell><Cell ss:StyleID="s55"><Data ss:Type="Number">0.01472814373</Data></Cell><Cell ss:StyleID="s55"><Data ss:Type="Number">0.1617955</Data></Cell><Cell ss:StyleID="s55"><Data ss:Type="Number">1.5821518</Data></Cell><Cell ss:StyleID="s55"><Data ss:Type="String">NM_001173477</Data></Cell></Row><Row><Cell ss:StyleID="s55"><Data ss:Type="String">ASMM9PARTA037376</Data></Cell><Cell ss:StyleID="s55"><Data ss:Type="Number">0.04481400949</Data></Cell><Cell ss:StyleID="s55"><Data ss:Type="Number">0.225633816</Data></Cell><Cell ss:StyleID="s55"><Data ss:Type="Number">2.2667643</Data></Cell><Cell ss:StyleID="s55"><Data ss:Type="String">NM_031172</Data></Cell></Row><Row><Cell ss:StyleID="s55"><Data ss:Type="String">ASMM9PARTA022500</Data></Cell><Cell ss:StyleID="s55"><Data ss:Type="Number">0.00702667509</Data></Cell><Cell ss:StyleID="s55"><Data ss:Type="Number">0.128203215</Data></Cell><Cell ss:StyleID="s55"><Data ss:Type="Number">2.2068466</Data></Cell><Cell ss:StyleID="s55"><Data ss:Type="String">NM_001081636</Data></Cell></Row><Row><Cell ss:StyleID="s55"><Data ss:Type="String">ASMM9PARTA040083</Data></Cell><Cell ss:StyleID="s55"><Data ss:Type="Number">0.00395820358</Data></Cell><Cell ss:StyleID="s55"><Data ss:Type="Number">0.10718308</Data></Cell><Cell ss:StyleID="s55"><Data ss:Type="Number">1.7693731</Data></Cell><Cell ss:StyleID="s55"><Data ss:Type="String">NM_145742</Data></Cell></Row><Row><Cell ss:StyleID="s55"><Data ss:Type="String">ASMM9PARTA042295</Data></Cell><Cell ss:StyleID="s55"><Data ss:Type="Number">0.02528676384</Data></Cell><Cell ss:StyleID="s55"><Data ss:Type="Number">0.190099204</Data></Cell><Cell ss:StyleID="s55"><Data ss:Type="Number">1.6926156</Data></Cell><Cell ss:StyleID="s55"><Data ss:Type="String">NM_175318</Data></Cell></Row><Row><Cell ss:StyleID="s55"><Data ss:Type="String">ASMM9PARTA023470</Data></Cell><Cell ss:StyleID="s55"><Data ss:Type="Number">0.01839580319</Data></Cell><Cell ss:StyleID="s55"><Data ss:Type="Number">0.173670091</Data></Cell><Cell ss:StyleID="s55"><Data ss:Type="Number">1.7774858</Data></Cell><Cell ss:StyleID="s55"><Data ss:Type="String">NM_001114131</Data></Cell></Row><Row><Cell ss:StyleID="s55"><Data ss:Type="String">ASMM9PARTA022152</Data></Cell><Cell ss:StyleID="s55"><Data ss:Type="Number">0.00096892678</Data></Cell><Cell ss:StyleID="s55"><Data ss:Type="Number">0.064172153</Data></Cell><Cell ss:StyleID="s55"><Data ss:Type="Number">2.3123619</Data></Cell><Cell ss:StyleID="s55"><Data ss:Type="String">NM_001081378</Data></Cell></Row><Row><Cell ss:StyleID="s55"><Data ss:Type="String">ASMM9PARTA030475</Data></Cell><Cell ss:StyleID="s55"><Data ss:Type="Number">0.00845953742</Data></Cell><Cell ss:StyleID="s55"><Data ss:Type="Number">0.137170026</Data></Cell><Cell ss:StyleID="s55"><Data ss:Type="Number">1.756492</Data></Cell><Cell ss:StyleID="s55"><Data ss:Type="String">NM_010909</Data></Cell></Row><Row><Cell ss:StyleID="s55"><Data ss:Type="String">ASMM9PARTA038677</Data></Cell><Cell ss:StyleID="s55"><Data ss:Type="Number">0.03165924093</Data></Cell><Cell ss:StyleID="s55"><Data ss:Type="Number">0.202090997</Data></Cell><Cell ss:StyleID="s55"><Data ss:Type="Number">1.7577392</Data></Cell><Cell ss:StyleID="s55"><Data ss:Type="String">NM_133700</Data></Cell></Row><Row><Cell ss:StyleID="s55"><Data ss:Type="String">ASMM9PARTA020222</Data></Cell><Cell ss:StyleID="s55"><Data ss:Type="Number">0.04991915736</Data></Cell><Cell ss:StyleID="s55"><Data ss:Type="Number">0.233312701</Data></Cell><Cell ss:StyleID="s55"><Data ss:Type="Number">1.5123685</Data></Cell><Cell ss:StyleID="s55"><Data ss:Type="String">NM_001007570</Data></Cell></Row><Row><Cell ss:StyleID="s55"><Data ss:Type="String">ASMM9PARTA021862</Data></Cell><Cell ss:StyleID="s55"><Data ss:Type="Number">0.01979621079</Data></Cell><Cell ss:StyleID="s55"><Data ss:Type="Number">0.178719952</Data></Cell><Cell ss:StyleID="s55"><Data ss:Type="Number">1.8528674</Data></Cell><Cell ss:StyleID="s55"><Data ss:Type="String">NM_001081092</Data></Cell></Row><Row><Cell ss:StyleID="s55"><Data ss:Type="String">ASMM9PARTA025281</Data></Cell><Cell ss:StyleID="s55"><Data ss:Type="Number">0.00344878849</Data></Cell><Cell ss:StyleID="s55"><Data ss:Type="Number">0.102708759</Data></Cell><Cell ss:StyleID="s55"><Data ss:Type="Number">1.5107332</Data></Cell><Cell ss:StyleID="s55"><Data ss:Type="String">NM_001164571</Data></Cell></Row><Row><Cell ss:StyleID="s55"><Data ss:Type="String">ASMM9PARTA035916</Data></Cell><Cell ss:StyleID="s55"><Data ss:Type="Number">0.04338886025</Data></Cell><Cell ss:StyleID="s55"><Data ss:Type="Number">0.222452069</Data></Cell><Cell ss:StyleID="s55"><Data ss:Type="Number">1.8353979</Data></Cell><Cell ss:StyleID="s55"><Data ss:Type="String">NM_027410</Data></Cell></Row><Row><Cell ss:StyleID="s55"><Data ss:Type="String">ASMM9PARTA040930</Data></Cell><Cell ss:StyleID="s55"><Data ss:Type="Number">0.01716628013</Data></Cell><Cell ss:StyleID="s55"><Data ss:Type="Number">0.170783731</Data></Cell><Cell ss:StyleID="s55"><Data ss:Type="Number">1.8445962</Data></Cell><Cell ss:StyleID="s55"><Data ss:Type="String">NM_153178</Data></Cell></Row><Row><Cell ss:StyleID="s55"><Data ss:Type="String">ASMM9PARTA021608</Data></Cell><Cell ss:StyleID="s55"><Data ss:Type="Number">0.03091717845</Data></Cell><Cell ss:StyleID="s55"><Data ss:Type="Number">0.200402916</Data></Cell><Cell ss:StyleID="s55"><Data ss:Type="Number">2.191655</Data></Cell><Cell ss:StyleID="s55"><Data ss:Type="String">NM_001045523</Data></Cell></Row><Row><Cell ss:StyleID="s55"><Data ss:Type="String">ASMM9PARTA025597</Data></Cell><Cell ss:StyleID="s55"><Data ss:Type="Number">0.02259882391</Data></Cell><Cell ss:StyleID="s55"><Data ss:Type="Number">0.185967863</Data></Cell><Cell ss:StyleID="s55"><Data ss:Type="Number">2.0886624</Data></Cell><Cell ss:StyleID="s55"><Data ss:Type="String">NM_001164357</Data></Cell></Row><Row><Cell ss:StyleID="s55"><Data ss:Type="String">ASMM9PARTA027918</Data></Cell><Cell ss:StyleID="s55"><Data ss:Type="Number">0.00510479763</Data></Cell><Cell ss:StyleID="s55"><Data ss:Type="Number">0.1147069</Data></Cell><Cell ss:StyleID="s55"><Data ss:Type="Number">1.6158079</Data></Cell><Cell ss:StyleID="s55"><Data ss:Type="String">NM_007913</Data></Cell></Row><Row><Cell ss:StyleID="s55"><Data ss:Type="String">ASMM9PARTA034300</Data></Cell><Cell ss:StyleID="s55"><Data ss:Type="Number">0.01638205743</Data></Cell><Cell ss:StyleID="s55"><Data ss:Type="Number">0.167101764</Data></Cell><Cell ss:StyleID="s55"><Data ss:Type="Number">2.6518768</Data></Cell><Cell ss:StyleID="s55"><Data ss:Type="String">NM_025877</Data></Cell></Row><Row><Cell ss:StyleID="s55"><Data ss:Type="String">ASMM9PARTA024641</Data></Cell><Cell ss:StyleID="s55"><Data ss:Type="Number">0.04826876133</Data></Cell><Cell ss:StyleID="s55"><Data ss:Type="Number">0.230809723</Data></Cell><Cell ss:StyleID="s55"><Data ss:Type="Number">3.2498173</Data></Cell><Cell ss:StyleID="s55"><Data ss:Type="String">NM_001161410</Data></Cell></Row><Row><Cell ss:StyleID="s55"><Data ss:Type="String">ASMM9PARTA043066</Data></Cell><Cell ss:StyleID="s55"><Data ss:Type="Number">0.01024819836</Data></Cell><Cell ss:StyleID="s55"><Data ss:Type="Number">0.144507862</Data></Cell><Cell ss:StyleID="s55"><Data ss:Type="Number">1.8409887</Data></Cell><Cell ss:StyleID="s55"><Data ss:Type="String">NM_177673</Data></Cell></Row><Row><Cell ss:StyleID="s55"><Data ss:Type="String">ASMM9PARTA023702</Data></Cell><Cell ss:StyleID="s55"><Data ss:Type="Number">0.00758454634</Data></Cell><Cell ss:StyleID="s55"><Data ss:Type="Number">0.131642284</Data></Cell><Cell ss:StyleID="s55"><Data ss:Type="Number">2.4954618</Data></Cell><Cell ss:StyleID="s55"><Data ss:Type="String">NM_001130008</Data></Cell></Row><Row><Cell ss:StyleID="s55"><Data ss:Type="String">ASMM9PARTA039706</Data></Cell><Cell ss:StyleID="s55"><Data ss:Type="Number">0.03518634214</Data></Cell><Cell ss:StyleID="s55"><Data ss:Type="Number">0.208803355</Data></Cell><Cell ss:StyleID="s55"><Data ss:Type="Number">1.9164721</Data></Cell><Cell ss:StyleID="s55"><Data ss:Type="String">NM_146094</Data></Cell></Row><Row><Cell ss:StyleID="s55"><Data ss:Type="String">ASMM9PARTA041644</Data></Cell><Cell ss:StyleID="s55"><Data ss:Type="Number">0.00597568722</Data></Cell><Cell ss:StyleID="s55"><Data ss:Type="Number">0.121842975</Data></Cell><Cell ss:StyleID="s55"><Data ss:Type="Number">2.4897826</Data></Cell><Cell ss:StyleID="s55"><Data ss:Type="String">NM_172478</Data></Cell></Row><Row><Cell ss:StyleID="s55"><Data ss:Type="String">ASMM9PARTA043219</Data></Cell><Cell ss:StyleID="s55"><Data ss:Type="Number">0.01142854639</Data></Cell><Cell ss:StyleID="s55"><Data ss:Type="Number">0.149980115</Data></Cell><Cell ss:StyleID="s55"><Data ss:Type="Number">2.0991487</Data></Cell><Cell ss:StyleID="s55"><Data ss:Type="String">NM_178640</Data></Cell></Row><Row><Cell ss:StyleID="s55"><Data ss:Type="String">ASMM9PARTA032676</Data></Cell><Cell ss:StyleID="s55"><Data ss:Type="Number">0.03560813003</Data></Cell><Cell ss:StyleID="s55"><Data ss:Type="Number">0.20975008</Data></Cell><Cell ss:StyleID="s55"><Data ss:Type="Number">2.3966859</Data></Cell><Cell ss:StyleID="s55"><Data ss:Type="String">NM_018775</Data></Cell></Row><Row><Cell ss:StyleID="s55"><Data ss:Type="String">ASMM9PARTA019811</Data></Cell><Cell ss:StyleID="s55"><Data ss:Type="Number">0.01682948296</Data></Cell><Cell ss:StyleID="s55"><Data ss:Type="Number">0.168874324</Data></Cell><Cell ss:StyleID="s55"><Data ss:Type="Number">2.8999867</Data></Cell><Cell ss:StyleID="s55"><Data ss:Type="String">NM_001008542</Data></Cell></Row><Row><Cell ss:StyleID="s55"><Data ss:Type="String">ASMM9PARTA033666</Data></Cell><Cell ss:StyleID="s55"><Data ss:Type="Number">0.002431528</Data></Cell><Cell ss:StyleID="s55"><Data ss:Type="Number">0.08867146</Data></Cell><Cell ss:StyleID="s55"><Data ss:Type="Number">1.8380894</Data></Cell><Cell ss:StyleID="s55"><Data ss:Type="String">NM_024241</Data></Cell></Row><Row><Cell ss:StyleID="s55"><Data ss:Type="String">ASMM9PARTA029882</Data></Cell><Cell ss:StyleID="s55"><Data ss:Type="Number">0.01720967214</Data></Cell><Cell ss:StyleID="s55"><Data ss:Type="Number">0.170891311</Data></Cell><Cell ss:StyleID="s55"><Data ss:Type="Number">1.6655891</Data></Cell><Cell ss:StyleID="s55"><Data ss:Type="String">NM_010246</Data></Cell></Row><Row><Cell ss:StyleID="s55"><Data ss:Type="String">ASMM9PARTA038389</Data></Cell><Cell ss:StyleID="s55"><Data ss:Type="Number">0.04605482801</Data></Cell><Cell ss:StyleID="s55"><Data ss:Type="Number">0.227432624</Data></Cell><Cell ss:StyleID="s55"><Data ss:Type="Number">1.7823142</Data></Cell><Cell ss:StyleID="s55"><Data ss:Type="String">NM_054071</Data></Cell></Row><Row><Cell ss:StyleID="s55"><Data ss:Type="String">ASMM9PARTA034998</Data></Cell><Cell ss:StyleID="s55"><Data ss:Type="Number">0.04023676015</Data></Cell><Cell ss:StyleID="s55"><Data ss:Type="Number">0.216918731</Data></Cell><Cell ss:StyleID="s55"><Data ss:Type="Number">1.772058</Data></Cell><Cell ss:StyleID="s55"><Data ss:Type="String">NM_026384</Data></Cell></Row><Row><Cell ss:StyleID="s55"><Data ss:Type="String">ASMM9PARTA031158</Data></Cell><Cell ss:StyleID="s55"><Data ss:Type="Number">0.00503607131</Data></Cell><Cell ss:StyleID="s55"><Data ss:Type="Number">0.114019806</Data></Cell><Cell ss:StyleID="s55"><Data ss:Type="Number">1.6696369</Data></Cell><Cell ss:StyleID="s55"><Data ss:Type="String">NM_011315</Data></Cell></Row><Row><Cell ss:StyleID="s55"><Data ss:Type="String">ASMM9PARTA042081</Data></Cell><Cell ss:StyleID="s55"><Data ss:Type="Number">0.01051331083</Data></Cell><Cell ss:StyleID="s55"><Data ss:Type="Number">0.145958634</Data></Cell><Cell ss:StyleID="s55"><Data ss:Type="Number">2.2395877</Data></Cell><Cell ss:StyleID="s55"><Data ss:Type="String">NM_172775</Data></Cell></Row><Row><Cell ss:StyleID="s55"><Data ss:Type="String">ASMM9PARTA023706</Data></Cell><Cell ss:StyleID="s55"><Data ss:Type="Number">0.03622623881</Data></Cell><Cell ss:StyleID="s55"><Data ss:Type="Number">0.210612065</Data></Cell><Cell ss:StyleID="s55"><Data ss:Type="Number">1.6208498</Data></Cell><Cell ss:StyleID="s55"><Data ss:Type="String">NM_001130453</Data></Cell></Row><Row><Cell ss:StyleID="s55"><Data ss:Type="String">ASMM9PARTA031397</Data></Cell><Cell ss:StyleID="s55"><Data ss:Type="Number">0.00147446263</Data></Cell><Cell ss:StyleID="s55"><Data ss:Type="Number">0.075641014</Data></Cell><Cell ss:StyleID="s55"><Data ss:Type="Number">1.521739</Data></Cell><Cell ss:StyleID="s55"><Data ss:Type="String">NM_012012</Data></Cell></Row><Row><Cell ss:StyleID="s55"><Data ss:Type="String">ASMM9PARTA037708</Data></Cell><Cell ss:StyleID="s55"><Data ss:Type="Number">0.01474171488</Data></Cell><Cell ss:StyleID="s55"><Data ss:Type="Number">0.1617955</Data></Cell><Cell ss:StyleID="s55"><Data ss:Type="Number">1.7141523</Data></Cell><Cell ss:StyleID="s55"><Data ss:Type="String">NM_033371</Data></Cell></Row><Row><Cell ss:StyleID="s55"><Data ss:Type="String">ASMM9PARTA025948</Data></Cell><Cell ss:StyleID="s55"><Data ss:Type="Number">0.00667742025</Data></Cell><Cell ss:StyleID="s55"><Data ss:Type="Number">0.126367383</Data></Cell><Cell ss:StyleID="s55"><Data ss:Type="Number">2.0135517</Data></Cell><Cell ss:StyleID="s55"><Data ss:Type="String">NM_001166545</Data></Cell></Row><Row><Cell ss:StyleID="s55"><Data ss:Type="String">ASMM9PARTA029812</Data></Cell><Cell ss:StyleID="s55"><Data ss:Type="Number">0.01898948481</Data></Cell><Cell ss:StyleID="s55"><Data ss:Type="Number">0.175487427</Data></Cell><Cell ss:StyleID="s55"><Data ss:Type="Number">3.3574013</Data></Cell><Cell ss:StyleID="s55"><Data ss:Type="String">NM_010123</Data></Cell></Row><Row><Cell ss:StyleID="s55"><Data ss:Type="String">ASMM9PARTA039573</Data></Cell><Cell ss:StyleID="s55"><Data ss:Type="Number">0.04081484867</Data></Cell><Cell ss:StyleID="s55"><Data ss:Type="Number">0.218129688</Data></Cell><Cell ss:StyleID="s55"><Data ss:Type="Number">1.6966124</Data></Cell><Cell ss:StyleID="s55"><Data ss:Type="String">NM_144908</Data></Cell></Row><Row><Cell ss:StyleID="s55"><Data ss:Type="String">ASMM9PARTA025801</Data></Cell><Cell ss:StyleID="s55"><Data ss:Type="Number">0.00359817056</Data></Cell><Cell ss:StyleID="s55"><Data ss:Type="Number">0.103759378</Data></Cell><Cell ss:StyleID="s55"><Data ss:Type="Number">1.5285934</Data></Cell><Cell ss:StyleID="s55"><Data ss:Type="String">NM_001164612</Data></Cell></Row><Row><Cell ss:StyleID="s55"><Data ss:Type="String">ASMM9PARTA034756</Data></Cell><Cell ss:StyleID="s55"><Data ss:Type="Number">0.00723120031</Data></Cell><Cell ss:StyleID="s55"><Data ss:Type="Number">0.12990158</Data></Cell><Cell ss:StyleID="s55"><Data ss:Type="Number">1.7836415</Data></Cell><Cell ss:StyleID="s55"><Data ss:Type="String">NM_025891</Data></Cell></Row><Row><Cell ss:StyleID="s55"><Data ss:Type="String">ASMM9PARTA024453</Data></Cell><Cell ss:StyleID="s55"><Data ss:Type="Number">0.03909336767</Data></Cell><Cell ss:StyleID="s55"><Data ss:Type="Number">0.215403635</Data></Cell><Cell ss:StyleID="s55"><Data ss:Type="Number">1.7348221</Data></Cell><Cell ss:StyleID="s55"><Data ss:Type="String">NM_001146100</Data></Cell></Row><Row><Cell ss:StyleID="s55"><Data ss:Type="String">ASMM9PARTA023753</Data></Cell><Cell ss:StyleID="s55"><Data ss:Type="Number">0.02475626809</Data></Cell><Cell ss:StyleID="s55"><Data ss:Type="Number">0.189092107</Data></Cell><Cell ss:StyleID="s55"><Data ss:Type="Number">1.8955074</Data></Cell><Cell ss:StyleID="s55"><Data ss:Type="String">NM_001114386</Data></Cell></Row><Row><Cell ss:StyleID="s55"><Data ss:Type="String">ASMM9PARTA028642</Data></Cell><Cell ss:StyleID="s55"><Data ss:Type="Number">0.00752843049</Data></Cell><Cell ss:StyleID="s55"><Data ss:Type="Number">0.131415581</Data></Cell><Cell ss:StyleID="s55"><Data ss:Type="Number">2.6171713</Data></Cell><Cell ss:StyleID="s55"><Data ss:Type="String">NM_008563</Data></Cell></Row><Row><Cell ss:StyleID="s55"><Data ss:Type="String">ASMM9PARTA030742</Data></Cell><Cell ss:StyleID="s55"><Data ss:Type="Number">0.04730922923</Data></Cell><Cell ss:StyleID="s55"><Data ss:Type="Number">0.229719943</Data></Cell><Cell ss:StyleID="s55"><Data ss:Type="Number">1.8694681</Data></Cell><Cell ss:StyleID="s55"><Data ss:Type="String">NM_011417</Data></Cell></Row><Row><Cell ss:StyleID="s55"><Data ss:Type="String">ASMM9PARTA033748</Data></Cell><Cell ss:StyleID="s55"><Data ss:Type="Number">0.01060055305</Data></Cell><Cell ss:StyleID="s55"><Data ss:Type="Number">0.146494929</Data></Cell><Cell ss:StyleID="s55"><Data ss:Type="Number">1.8311398</Data></Cell><Cell ss:StyleID="s55"><Data ss:Type="String">NM_022432</Data></Cell></Row><Row><Cell ss:StyleID="s55"><Data ss:Type="String">ASMM9PARTA027336</Data></Cell><Cell ss:StyleID="s55"><Data ss:Type="Number">5.933851e-5</Data></Cell><Cell ss:StyleID="s55"><Data ss:Type="Number">0.023788426</Data></Cell><Cell ss:StyleID="s55"><Data ss:Type="Number">6.7485279</Data></Cell><Cell ss:StyleID="s55"><Data ss:Type="String">NM_007617</Data></Cell></Row><Row><Cell ss:StyleID="s55"><Data ss:Type="String">ASMM9PARTA038599</Data></Cell><Cell ss:StyleID="s55"><Data ss:Type="Number">0.0231845139</Data></Cell><Cell ss:StyleID="s55"><Data ss:Type="Number">0.186691285</Data></Cell><Cell ss:StyleID="s55"><Data ss:Type="Number">2.1780323</Data></Cell><Cell ss:StyleID="s55"><Data ss:Type="String">NM_130878</Data></Cell></Row><Row><Cell ss:StyleID="s55"><Data ss:Type="String">ASMM9PARTA034903</Data></Cell><Cell ss:StyleID="s55"><Data ss:Type="Number">0.00414288469</Data></Cell><Cell ss:StyleID="s55"><Data ss:Type="Number">0.108576966</Data></Cell><Cell ss:StyleID="s55"><Data ss:Type="Number">1.5362015</Data></Cell><Cell ss:StyleID="s55"><Data ss:Type="String">NM_026107</Data></Cell></Row><Row><Cell ss:StyleID="s55"><Data ss:Type="String">ASMM9PARTA035362</Data></Cell><Cell ss:StyleID="s55"><Data ss:Type="Number">0.03760514814</Data></Cell><Cell ss:StyleID="s55"><Data ss:Type="Number">0.21295138</Data></Cell><Cell ss:StyleID="s55"><Data ss:Type="Number">1.767378</Data></Cell><Cell ss:StyleID="s55"><Data ss:Type="String">NM_027130</Data></Cell></Row><Row><Cell ss:StyleID="s55"><Data ss:Type="String">ASMM9PARTA044714</Data></Cell><Cell ss:StyleID="s55"><Data ss:Type="Number">0.048013729</Data></Cell><Cell ss:StyleID="s55"><Data ss:Type="Number">0.230618675</Data></Cell><Cell ss:StyleID="s55"><Data ss:Type="Number">1.8626756</Data></Cell><Cell ss:StyleID="s55"><Data ss:Type="String">NM_201352</Data></Cell></Row><Row><Cell ss:StyleID="s55"><Data ss:Type="String">ASMM9PARTA044393</Data></Cell><Cell ss:StyleID="s55"><Data ss:Type="Number">0.01856796111</Data></Cell><Cell ss:StyleID="s55"><Data ss:Type="Number">0.174074743</Data></Cell><Cell ss:StyleID="s55"><Data ss:Type="Number">2.1948297</Data></Cell><Cell ss:StyleID="s55"><Data ss:Type="String">NM_199033</Data></Cell></Row><Row><Cell ss:StyleID="s55"><Data ss:Type="String">ASMM9PARTA029694</Data></Cell><Cell ss:StyleID="s55"><Data ss:Type="Number">0.02054605051</Data></Cell><Cell ss:StyleID="s55"><Data ss:Type="Number">0.180284749</Data></Cell><Cell ss:StyleID="s55"><Data ss:Type="Number">1.7535712</Data></Cell><Cell ss:StyleID="s55"><Data ss:Type="String">NM_009879</Data></Cell></Row><Row><Cell ss:StyleID="s55"><Data ss:Type="String">ASMM9PARTA036689</Data></Cell><Cell ss:StyleID="s55"><Data ss:Type="Number">0.02512786816</Data></Cell><Cell ss:StyleID="s55"><Data ss:Type="Number">0.189583937</Data></Cell><Cell ss:StyleID="s55"><Data ss:Type="Number">1.5168644</Data></Cell><Cell ss:StyleID="s55"><Data ss:Type="String">NM_028672</Data></Cell></Row><Row><Cell ss:StyleID="s55"><Data ss:Type="String">ASMM9PARTA040817</Data></Cell><Cell ss:StyleID="s55"><Data ss:Type="Number">0.00562770627</Data></Cell><Cell ss:StyleID="s55"><Data ss:Type="Number">0.119152909</Data></Cell><Cell ss:StyleID="s55"><Data ss:Type="Number">1.7107198</Data></Cell><Cell ss:StyleID="s55"><Data ss:Type="String">NM_153778</Data></Cell></Row><Row><Cell ss:StyleID="s55"><Data ss:Type="String">ASMM9PARTA032302</Data></Cell><Cell ss:StyleID="s55"><Data ss:Type="Number">0.00646125097</Data></Cell><Cell ss:StyleID="s55"><Data ss:Type="Number">0.125295719</Data></Cell><Cell ss:StyleID="s55"><Data ss:Type="Number">2.2039445</Data></Cell><Cell ss:StyleID="s55"><Data ss:Type="String">NM_019521</Data></Cell></Row><Row><Cell ss:StyleID="s55"><Data ss:Type="String">ASMM9PARTA026580</Data></Cell><Cell ss:StyleID="s55"><Data ss:Type="Number">0.02024079905</Data></Cell><Cell ss:StyleID="s55"><Data ss:Type="Number">0.179833731</Data></Cell><Cell ss:StyleID="s55"><Data ss:Type="Number">2.1896449</Data></Cell><Cell ss:StyleID="s55"><Data ss:Type="String">NM_001177627</Data></Cell></Row><Row><Cell ss:StyleID="s55"><Data ss:Type="String">ASMM9PARTA022082</Data></Cell><Cell ss:StyleID="s55"><Data ss:Type="Number">0.00119853523</Data></Cell><Cell ss:StyleID="s55"><Data ss:Type="Number">0.069052006</Data></Cell><Cell ss:StyleID="s55"><Data ss:Type="Number">1.5841997</Data></Cell><Cell ss:StyleID="s55"><Data ss:Type="String">NM_001077636</Data></Cell></Row><Row><Cell ss:StyleID="s55"><Data ss:Type="String">ASMM9PARTA023628</Data></Cell><Cell ss:StyleID="s55"><Data ss:Type="Number">0.03356183796</Data></Cell><Cell ss:StyleID="s55"><Data ss:Type="Number">0.205429413</Data></Cell><Cell ss:StyleID="s55"><Data ss:Type="Number">1.5327156</Data></Cell><Cell ss:StyleID="s55"><Data ss:Type="String">NM_001115009</Data></Cell></Row><Row><Cell ss:StyleID="s55"><Data ss:Type="String">ASMM9PARTA032326</Data></Cell><Cell ss:StyleID="s55"><Data ss:Type="Number">0.03461236949</Data></Cell><Cell ss:StyleID="s55"><Data ss:Type="Number">0.207998505</Data></Cell><Cell ss:StyleID="s55"><Data ss:Type="Number">1.8113374</Data></Cell><Cell ss:StyleID="s55"><Data ss:Type="String">NM_018790</Data></Cell></Row><Row><Cell ss:StyleID="s55"><Data ss:Type="String">ASMM9PARTA027438</Data></Cell><Cell ss:StyleID="s55"><Data ss:Type="Number">0.04200148964</Data></Cell><Cell ss:StyleID="s55"><Data ss:Type="Number">0.219988831</Data></Cell><Cell ss:StyleID="s55"><Data ss:Type="Number">1.916086</Data></Cell><Cell ss:StyleID="s55"><Data ss:Type="String">NM_007757</Data></Cell></Row><Row><Cell ss:StyleID="s55"><Data ss:Type="String">ASMM9PARTA043827</Data></Cell><Cell ss:StyleID="s55"><Data ss:Type="Number">0.00699970086</Data></Cell><Cell ss:StyleID="s55"><Data ss:Type="Number">0.128045095</Data></Cell><Cell ss:StyleID="s55"><Data ss:Type="Number">1.6684034</Data></Cell><Cell ss:StyleID="s55"><Data ss:Type="String">NM_181417</Data></Cell></Row><Row><Cell ss:StyleID="s55"><Data ss:Type="String">ASMM9PARTA022391</Data></Cell><Cell ss:StyleID="s55"><Data ss:Type="Number">0.01454277929</Data></Cell><Cell ss:StyleID="s55"><Data ss:Type="Number">0.161192073</Data></Cell><Cell ss:StyleID="s55"><Data ss:Type="Number">1.7314989</Data></Cell><Cell ss:StyleID="s55"><Data ss:Type="String">NM_001081468</Data></Cell></Row><Row><Cell ss:StyleID="s55"><Data ss:Type="String">ASMM9PARTA041524</Data></Cell><Cell ss:StyleID="s55"><Data ss:Type="Number">0.00868038393</Data></Cell><Cell ss:StyleID="s55"><Data ss:Type="Number">0.138538715</Data></Cell><Cell ss:StyleID="s55"><Data ss:Type="Number">2.0071362</Data></Cell><Cell ss:StyleID="s55"><Data ss:Type="String">NM_172768</Data></Cell></Row><Row><Cell ss:StyleID="s55"><Data ss:Type="String">ASMM9PARTA029402</Data></Cell><Cell ss:StyleID="s55"><Data ss:Type="Number">0.00033586927</Data></Cell><Cell ss:StyleID="s55"><Data ss:Type="Number">0.047575356</Data></Cell><Cell ss:StyleID="s55"><Data ss:Type="Number">1.9766103</Data></Cell><Cell ss:StyleID="s55"><Data ss:Type="String">NM_009694</Data></Cell></Row><Row><Cell ss:StyleID="s55"><Data ss:Type="String">ASMM9PARTA028222</Data></Cell><Cell ss:StyleID="s55"><Data ss:Type="Number">0.04004362394</Data></Cell><Cell ss:StyleID="s55"><Data ss:Type="Number">0.216489389</Data></Cell><Cell ss:StyleID="s55"><Data ss:Type="Number">2.0730094</Data></Cell><Cell ss:StyleID="s55"><Data ss:Type="String">NM_008610</Data></Cell></Row><Row><Cell ss:StyleID="s55"><Data ss:Type="String">ASMM9PARTA035234</Data></Cell><Cell ss:StyleID="s55"><Data ss:Type="Number">0.00317594023</Data></Cell><Cell ss:StyleID="s55"><Data ss:Type="Number">0.098422147</Data></Cell><Cell ss:StyleID="s55"><Data ss:Type="Number">1.558912</Data></Cell><Cell ss:StyleID="s55"><Data ss:Type="String">NM_026403</Data></Cell></Row><Row><Cell ss:StyleID="s55"><Data ss:Type="String">ASMM9PARTA041790</Data></Cell><Cell ss:StyleID="s55"><Data ss:Type="Number">0.01760734208</Data></Cell><Cell ss:StyleID="s55"><Data ss:Type="Number">0.172133051</Data></Cell><Cell ss:StyleID="s55"><Data ss:Type="Number">1.5827514</Data></Cell><Cell ss:StyleID="s55"><Data ss:Type="String">NM_172613</Data></Cell></Row><Row><Cell ss:StyleID="s55"><Data ss:Type="String">ASMM9PARTA024323</Data></Cell><Cell ss:StyleID="s55"><Data ss:Type="Number">0.0086090679</Data></Cell><Cell ss:StyleID="s55"><Data ss:Type="Number">0.13783937</Data></Cell><Cell ss:StyleID="s55"><Data ss:Type="Number">1.7824122</Data></Cell><Cell ss:StyleID="s55"><Data ss:Type="String">NM_001159354</Data></Cell></Row><Row><Cell ss:StyleID="s55"><Data ss:Type="String">ASMM9PARTA036876</Data></Cell><Cell ss:StyleID="s55"><Data ss:Type="Number">0.00091364787</Data></Cell><Cell ss:StyleID="s55"><Data ss:Type="Number">0.061839225</Data></Cell><Cell ss:StyleID="s55"><Data ss:Type="Number">1.5853342</Data></Cell><Cell ss:StyleID="s55"><Data ss:Type="String">NM_029102</Data></Cell></Row><Row><Cell ss:StyleID="s55"><Data ss:Type="String">ASMM9PARTA027851</Data></Cell><Cell ss:StyleID="s55"><Data ss:Type="Number">0.02911156563</Data></Cell><Cell ss:StyleID="s55"><Data ss:Type="Number">0.197476294</Data></Cell><Cell ss:StyleID="s55"><Data ss:Type="Number">1.8604829</Data></Cell><Cell ss:StyleID="s55"><Data ss:Type="String">NM_008243</Data></Cell></Row><Row><Cell ss:StyleID="s55"><Data ss:Type="String">ASMM9PARTA029480</Data></Cell><Cell ss:StyleID="s55"><Data ss:Type="Number">0.00744212814</Data></Cell><Cell ss:StyleID="s55"><Data ss:Type="Number">0.131230542</Data></Cell><Cell ss:StyleID="s55"><Data ss:Type="Number">2.135463</Data></Cell><Cell ss:StyleID="s55"><Data ss:Type="String">NM_009876</Data></Cell></Row><Row><Cell ss:StyleID="s55"><Data ss:Type="String">ASMM9PARTA032623</Data></Cell><Cell ss:StyleID="s55"><Data ss:Type="Number">0.01765131953</Data></Cell><Cell ss:StyleID="s55"><Data ss:Type="Number">0.172133051</Data></Cell><Cell ss:StyleID="s55"><Data ss:Type="Number">1.6620545</Data></Cell><Cell ss:StyleID="s55"><Data ss:Type="String">NM_019753</Data></Cell></Row><Row><Cell ss:StyleID="s55"><Data ss:Type="String">ASMM9PARTA028425</Data></Cell><Cell ss:StyleID="s55"><Data ss:Type="Number">0.03362912988</Data></Cell><Cell ss:StyleID="s55"><Data ss:Type="Number">0.205530275</Data></Cell><Cell ss:StyleID="s55"><Data ss:Type="Number">1.5329394</Data></Cell><Cell ss:StyleID="s55"><Data ss:Type="String">NM_008421</Data></Cell></Row><Row><Cell ss:StyleID="s55"><Data ss:Type="String">ASMM9PARTA023173</Data></Cell><Cell ss:StyleID="s55"><Data ss:Type="Number">0.01722476502</Data></Cell><Cell ss:StyleID="s55"><Data ss:Type="Number">0.170960274</Data></Cell><Cell ss:StyleID="s55"><Data ss:Type="Number">1.9744333</Data></Cell><Cell ss:StyleID="s55"><Data ss:Type="String">NM_001110337</Data></Cell></Row><Row><Cell ss:StyleID="s55"><Data ss:Type="String">ASMM9PARTA023845</Data></Cell><Cell ss:StyleID="s55"><Data ss:Type="Number">0.02758707573</Data></Cell><Cell ss:StyleID="s55"><Data ss:Type="Number">0.195511421</Data></Cell><Cell ss:StyleID="s55"><Data ss:Type="Number">1.6252232</Data></Cell><Cell ss:StyleID="s55"><Data ss:Type="String">NM_001136222</Data></Cell></Row><Row><Cell ss:StyleID="s55"><Data ss:Type="String">ASMM9PARTA035171</Data></Cell><Cell ss:StyleID="s55"><Data ss:Type="Number">0.01577087534</Data></Cell><Cell ss:StyleID="s55"><Data ss:Type="Number">0.165095384</Data></Cell><Cell ss:StyleID="s55"><Data ss:Type="Number">2.543407</Data></Cell><Cell ss:StyleID="s55"><Data ss:Type="String">NM_026268</Data></Cell></Row><Row><Cell ss:StyleID="s55"><Data ss:Type="String">ASMM9PARTA026939</Data></Cell><Cell ss:StyleID="s55"><Data ss:Type="Number">0.0359627078</Data></Cell><Cell ss:StyleID="s55"><Data ss:Type="Number">0.2101865</Data></Cell><Cell ss:StyleID="s55"><Data ss:Type="Number">1.5559007</Data></Cell><Cell ss:StyleID="s55"><Data ss:Type="String">NM_001195537</Data></Cell></Row><Row><Cell ss:StyleID="s55"><Data ss:Type="String">ASMM9PARTA030775</Data></Cell><Cell ss:StyleID="s55"><Data ss:Type="Number">0.00065104399</Data></Cell><Cell ss:StyleID="s55"><Data ss:Type="Number">0.056917521</Data></Cell><Cell ss:StyleID="s55"><Data ss:Type="Number">2.3822605</Data></Cell><Cell ss:StyleID="s55"><Data ss:Type="String">NM_011359</Data></Cell></Row><Row><Cell ss:StyleID="s55"><Data ss:Type="String">ASMM9PARTA038190</Data></Cell><Cell ss:StyleID="s55"><Data ss:Type="Number">0.01331741155</Data></Cell><Cell ss:StyleID="s55"><Data ss:Type="Number">0.157038753</Data></Cell><Cell ss:StyleID="s55"><Data ss:Type="Number">2.5463448</Data></Cell><Cell ss:StyleID="s55"><Data ss:Type="String">NM_133360</Data></Cell></Row><Row><Cell ss:StyleID="s55"><Data ss:Type="String">ASMM9PARTA027171</Data></Cell><Cell ss:StyleID="s55"><Data ss:Type="Number">0.04169061735</Data></Cell><Cell ss:StyleID="s55"><Data ss:Type="Number">0.21945623</Data></Cell><Cell ss:StyleID="s55"><Data ss:Type="Number">2.2632848</Data></Cell><Cell ss:StyleID="s55"><Data ss:Type="String">NM_001198824</Data></Cell></Row><Row><Cell ss:StyleID="s55"><Data ss:Type="String">ASMM9PARTA031317</Data></Cell><Cell ss:StyleID="s55"><Data ss:Type="Number">0.02351447587</Data></Cell><Cell ss:StyleID="s55"><Data ss:Type="Number">0.187038532</Data></Cell><Cell ss:StyleID="s55"><Data ss:Type="Number">1.6534671</Data></Cell><Cell ss:StyleID="s55"><Data ss:Type="String">NM_011733</Data></Cell></Row><Row><Cell ss:StyleID="s55"><Data ss:Type="String">ASMM9PARTA029400</Data></Cell><Cell ss:StyleID="s55"><Data ss:Type="Number">0.03650519687</Data></Cell><Cell ss:StyleID="s55"><Data ss:Type="Number">0.211522749</Data></Cell><Cell ss:StyleID="s55"><Data ss:Type="Number">1.5532968</Data></Cell><Cell ss:StyleID="s55"><Data ss:Type="String">NM_009634</Data></Cell></Row><Row><Cell ss:StyleID="s55"><Data ss:Type="String">ASMM9PARTA036184</Data></Cell><Cell ss:StyleID="s55"><Data ss:Type="Number">0.01493797166</Data></Cell><Cell ss:StyleID="s55"><Data ss:Type="Number">0.162314097</Data></Cell><Cell ss:StyleID="s55"><Data ss:Type="Number">1.728786</Data></Cell><Cell ss:StyleID="s55"><Data ss:Type="String">NM_028133</Data></Cell></Row><Row><Cell ss:StyleID="s55"><Data ss:Type="String">ASMM9PARTA030986</Data></Cell><Cell ss:StyleID="s55"><Data ss:Type="Number">0.00248591717</Data></Cell><Cell ss:StyleID="s55"><Data ss:Type="Number">0.088991208</Data></Cell><Cell ss:StyleID="s55"><Data ss:Type="Number">1.7658693</Data></Cell><Cell ss:StyleID="s55"><Data ss:Type="String">NM_011456</Data></Cell></Row><Row><Cell ss:StyleID="s55"><Data ss:Type="String">ASMM9PARTA026655</Data></Cell><Cell ss:StyleID="s55"><Data ss:Type="Number">0.0178269575</Data></Cell><Cell ss:StyleID="s55"><Data ss:Type="Number">0.172195692</Data></Cell><Cell ss:StyleID="s55"><Data ss:Type="Number">1.6219637</Data></Cell><Cell ss:StyleID="s55"><Data ss:Type="String">NM_001177852</Data></Cell></Row><Row><Cell ss:StyleID="s55"><Data ss:Type="String">ASMM9PARTA023784</Data></Cell><Cell ss:StyleID="s55"><Data ss:Type="Number">0.00071760533</Data></Cell><Cell ss:StyleID="s55"><Data ss:Type="Number">0.057929802</Data></Cell><Cell ss:StyleID="s55"><Data ss:Type="Number">3.0161824</Data></Cell><Cell ss:StyleID="s55"><Data ss:Type="String">NM_001144855</Data></Cell></Row><Row><Cell ss:StyleID="s55"><Data ss:Type="String">ASMM9PARTA025785</Data></Cell><Cell ss:StyleID="s55"><Data ss:Type="Number">0.03690900959</Data></Cell><Cell ss:StyleID="s55"><Data ss:Type="Number">0.211797488</Data></Cell><Cell ss:StyleID="s55"><Data ss:Type="Number">1.9940972</Data></Cell><Cell ss:StyleID="s55"><Data ss:Type="String">NM_001166643</Data></Cell></Row><Row><Cell ss:StyleID="s55"><Data ss:Type="String">ASMM9PARTA030694</Data></Cell><Cell ss:StyleID="s55"><Data ss:Type="Number">0.00202623382</Data></Cell><Cell ss:StyleID="s55"><Data ss:Type="Number">0.082114166</Data></Cell><Cell ss:StyleID="s55"><Data ss:Type="Number">1.8253435</Data></Cell><Cell ss:StyleID="s55"><Data ss:Type="String">NM_011118</Data></Cell></Row><Row><Cell ss:StyleID="s55"><Data ss:Type="String">ASMM9PARTA037938</Data></Cell><Cell ss:StyleID="s55"><Data ss:Type="Number">1.057007e-5</Data></Cell><Cell ss:StyleID="s55"><Data ss:Type="Number">0.012254577</Data></Cell><Cell ss:StyleID="s55"><Data ss:Type="Number">4.6109899</Data></Cell><Cell ss:StyleID="s55"><Data ss:Type="String">NM_031189</Data></Cell></Row><Row><Cell ss:StyleID="s55"><Data ss:Type="String">ASMM9PARTA041669</Data></Cell><Cell ss:StyleID="s55"><Data ss:Type="Number">0.00434324421</Data></Cell><Cell ss:StyleID="s55"><Data ss:Type="Number">0.109291414</Data></Cell><Cell ss:StyleID="s55"><Data ss:Type="Number">1.8466149</Data></Cell><Cell ss:StyleID="s55"><Data ss:Type="String">NM_172877</Data></Cell></Row><Row><Cell ss:StyleID="s55"><Data ss:Type="String">ASMM9PARTA022290</Data></Cell><Cell ss:StyleID="s55"><Data ss:Type="Number">0.03335849316</Data></Cell><Cell ss:StyleID="s55"><Data ss:Type="Number">0.205373235</Data></Cell><Cell ss:StyleID="s55"><Data ss:Type="Number">1.6467684</Data></Cell><Cell ss:StyleID="s55"><Data ss:Type="String">NM_001081548</Data></Cell></Row><Row><Cell ss:StyleID="s55"><Data ss:Type="String">ASMM9PARTA038267</Data></Cell><Cell ss:StyleID="s55"><Data ss:Type="Number">0.00312321001</Data></Cell><Cell ss:StyleID="s55"><Data ss:Type="Number">0.097586308</Data></Cell><Cell ss:StyleID="s55"><Data ss:Type="Number">1.7997413</Data></Cell><Cell ss:StyleID="s55"><Data ss:Type="String">NM_053090</Data></Cell></Row><Row><Cell ss:StyleID="s55"><Data ss:Type="String">ASMM9PARTA031924</Data></Cell><Cell ss:StyleID="s55"><Data ss:Type="Number">0.00580409426</Data></Cell><Cell ss:StyleID="s55"><Data ss:Type="Number">0.120494331</Data></Cell><Cell ss:StyleID="s55"><Data ss:Type="Number">1.6342054</Data></Cell><Cell ss:StyleID="s55"><Data ss:Type="String">NM_016866</Data></Cell></Row><Row><Cell ss:StyleID="s55"><Data ss:Type="String">ASMM9PARTA028402</Data></Cell><Cell ss:StyleID="s55"><Data ss:Type="Number">0.02459562857</Data></Cell><Cell ss:StyleID="s55"><Data ss:Type="Number">0.188907706</Data></Cell><Cell ss:StyleID="s55"><Data ss:Type="Number">1.5228887</Data></Cell><Cell ss:StyleID="s55"><Data ss:Type="String">NM_008684</Data></Cell></Row><Row><Cell ss:StyleID="s55"><Data ss:Type="String">ASMM9PARTA031309</Data></Cell><Cell ss:StyleID="s55"><Data ss:Type="Number">0.01177037377</Data></Cell><Cell ss:StyleID="s55"><Data ss:Type="Number">0.151605882</Data></Cell><Cell ss:StyleID="s55"><Data ss:Type="Number">1.9814364</Data></Cell><Cell ss:StyleID="s55"><Data ss:Type="String">NM_011622</Data></Cell></Row><Row><Cell ss:StyleID="s55"><Data ss:Type="String">ASMM9PARTA024281</Data></Cell><Cell ss:StyleID="s55"><Data ss:Type="Number">0.01207846359</Data></Cell><Cell ss:StyleID="s55"><Data ss:Type="Number">0.152565296</Data></Cell><Cell ss:StyleID="s55"><Data ss:Type="Number">1.7620082</Data></Cell><Cell ss:StyleID="s55"><Data ss:Type="String">NM_001145919</Data></Cell></Row><Row><Cell ss:StyleID="s55"><Data ss:Type="String">ASMM9PARTA029335</Data></Cell><Cell ss:StyleID="s55"><Data ss:Type="Number">0.01876886721</Data></Cell><Cell ss:StyleID="s55"><Data ss:Type="Number">0.174565311</Data></Cell><Cell ss:StyleID="s55"><Data ss:Type="Number">1.6425203</Data></Cell><Cell ss:StyleID="s55"><Data ss:Type="String">NM_009747</Data></Cell></Row><Row><Cell ss:StyleID="s55"><Data ss:Type="String">ASMM9PARTA033327</Data></Cell><Cell ss:StyleID="s55"><Data ss:Type="Number">0.00681670344</Data></Cell><Cell ss:StyleID="s55"><Data ss:Type="Number">0.127308412</Data></Cell><Cell ss:StyleID="s55"><Data ss:Type="Number">2.0395681</Data></Cell><Cell ss:StyleID="s55"><Data ss:Type="String">NM_021600</Data></Cell></Row><Row><Cell ss:StyleID="s55"><Data ss:Type="String">ASMM9PARTA031508</Data></Cell><Cell ss:StyleID="s55"><Data ss:Type="Number">0.00065420826</Data></Cell><Cell ss:StyleID="s55"><Data ss:Type="Number">0.056956837</Data></Cell><Cell ss:StyleID="s55"><Data ss:Type="Number">1.519283</Data></Cell><Cell ss:StyleID="s55"><Data ss:Type="String">NM_013551</Data></Cell></Row><Row><Cell ss:StyleID="s55"><Data ss:Type="String">ASMM9PARTA031261</Data></Cell><Cell ss:StyleID="s55"><Data ss:Type="Number">0.02230839382</Data></Cell><Cell ss:StyleID="s55"><Data ss:Type="Number">0.185522526</Data></Cell><Cell ss:StyleID="s55"><Data ss:Type="Number">2.7926298</Data></Cell><Cell ss:StyleID="s55"><Data ss:Type="String">NM_011809</Data></Cell></Row><Row><Cell ss:StyleID="s55"><Data ss:Type="String">ASMM9PARTA036770</Data></Cell><Cell ss:StyleID="s55"><Data ss:Type="Number">0.02538446044</Data></Cell><Cell ss:StyleID="s55"><Data ss:Type="Number">0.190442791</Data></Cell><Cell ss:StyleID="s55"><Data ss:Type="Number">2.0913144</Data></Cell><Cell ss:StyleID="s55"><Data ss:Type="String">NM_028794</Data></Cell></Row><Row><Cell ss:StyleID="s55"><Data ss:Type="String">ASMM9PARTA031606</Data></Cell><Cell ss:StyleID="s55"><Data ss:Type="Number">0.03740909606</Data></Cell><Cell ss:StyleID="s55"><Data ss:Type="Number">0.21295138</Data></Cell><Cell ss:StyleID="s55"><Data ss:Type="Number">1.8153958</Data></Cell><Cell ss:StyleID="s55"><Data ss:Type="String">NM_011914</Data></Cell></Row><Row><Cell ss:StyleID="s55"><Data ss:Type="String">ASMM9PARTA026934</Data></Cell><Cell ss:StyleID="s55"><Data ss:Type="Number">0.00346235078</Data></Cell><Cell ss:StyleID="s55"><Data ss:Type="Number">0.102708759</Data></Cell><Cell ss:StyleID="s55"><Data ss:Type="Number">1.7730825</Data></Cell><Cell ss:StyleID="s55"><Data ss:Type="String">NM_001193661</Data></Cell></Row><Row><Cell ss:StyleID="s55"><Data ss:Type="String">ASMM9PARTA021654</Data></Cell><Cell ss:StyleID="s55"><Data ss:Type="Number">0.03864473173</Data></Cell><Cell ss:StyleID="s55"><Data ss:Type="Number">0.214752415</Data></Cell><Cell ss:StyleID="s55"><Data ss:Type="Number">1.6168227</Data></Cell><Cell ss:StyleID="s55"><Data ss:Type="String">NM_001039242</Data></Cell></Row><Row><Cell ss:StyleID="s55"><Data ss:Type="String">ASMM9PARTA031516</Data></Cell><Cell ss:StyleID="s55"><Data ss:Type="Number">0.01207222463</Data></Cell><Cell ss:StyleID="s55"><Data ss:Type="Number">0.152565296</Data></Cell><Cell ss:StyleID="s55"><Data ss:Type="Number">2.6061404</Data></Cell><Cell ss:StyleID="s55"><Data ss:Type="String">NM_013655</Data></Cell></Row><Row><Cell ss:StyleID="s55"><Data ss:Type="String">ASMM9PARTA037948</Data></Cell><Cell ss:StyleID="s55"><Data ss:Type="Number">0.00017198644</Data></Cell><Cell ss:StyleID="s55"><Data ss:Type="Number">0.037985468</Data></Cell><Cell ss:StyleID="s55"><Data ss:Type="Number">3.1903675</Data></Cell><Cell ss:StyleID="s55"><Data ss:Type="String">NM_033525</Data></Cell></Row><Row><Cell ss:StyleID="s55"><Data ss:Type="String">ASMM9PARTA033340</Data></Cell><Cell ss:StyleID="s55"><Data ss:Type="Number">0.03246117767</Data></Cell><Cell ss:StyleID="s55"><Data ss:Type="Number">0.203919445</Data></Cell><Cell ss:StyleID="s55"><Data ss:Type="Number">2.1362108</Data></Cell><Cell ss:StyleID="s55"><Data ss:Type="String">NM_020259</Data></Cell></Row><Row><Cell ss:StyleID="s55"><Data ss:Type="String">ASMM9PARTA027600</Data></Cell><Cell ss:StyleID="s55"><Data ss:Type="Number">0.00041925528</Data></Cell><Cell ss:StyleID="s55"><Data ss:Type="Number">0.050614396</Data></Cell><Cell ss:StyleID="s55"><Data ss:Type="Number">1.5404507</Data></Cell><Cell ss:StyleID="s55"><Data ss:Type="String">NM_008063</Data></Cell></Row><Row><Cell ss:StyleID="s55"><Data ss:Type="String">ASMM9PARTA041359</Data></Cell><Cell ss:StyleID="s55"><Data ss:Type="Number">0.01536399618</Data></Cell><Cell ss:StyleID="s55"><Data ss:Type="Number">0.163783805</Data></Cell><Cell ss:StyleID="s55"><Data ss:Type="Number">2.1562177</Data></Cell><Cell ss:StyleID="s55"><Data ss:Type="String">NM_172393</Data></Cell></Row><Row><Cell ss:StyleID="s55"><Data ss:Type="String">ASMM9PARTA022468</Data></Cell><Cell ss:StyleID="s55"><Data ss:Type="Number">0.04464838947</Data></Cell><Cell ss:StyleID="s55"><Data ss:Type="Number">0.225087099</Data></Cell><Cell ss:StyleID="s55"><Data ss:Type="Number">1.6785672</Data></Cell><Cell ss:StyleID="s55"><Data ss:Type="String">NM_001085449</Data></Cell></Row><Row><Cell ss:StyleID="s55"><Data ss:Type="String">ASMM9PARTA023867</Data></Cell><Cell ss:StyleID="s55"><Data ss:Type="Number">0.0019260541</Data></Cell><Cell ss:StyleID="s55"><Data ss:Type="Number">0.080663607</Data></Cell><Cell ss:StyleID="s55"><Data ss:Type="Number">4.6600809</Data></Cell><Cell ss:StyleID="s55"><Data ss:Type="String">NM_001130178</Data></Cell></Row><Row><Cell ss:StyleID="s55"><Data ss:Type="String">ASMM9PARTA034622</Data></Cell><Cell ss:StyleID="s55"><Data ss:Type="Number">0.0375268431</Data></Cell><Cell ss:StyleID="s55"><Data ss:Type="Number">0.21295138</Data></Cell><Cell ss:StyleID="s55"><Data ss:Type="Number">2.3304416</Data></Cell><Cell ss:StyleID="s55"><Data ss:Type="String">NM_025845</Data></Cell></Row><Row><Cell ss:StyleID="s55"><Data ss:Type="String">ASMM9PARTA036014</Data></Cell><Cell ss:StyleID="s55"><Data ss:Type="Number">0.01560670732</Data></Cell><Cell ss:StyleID="s55"><Data ss:Type="Number">0.164305034</Data></Cell><Cell ss:StyleID="s55"><Data ss:Type="Number">1.5073093</Data></Cell><Cell ss:StyleID="s55"><Data ss:Type="String">NM_027434</Data></Cell></Row><Row><Cell ss:StyleID="s55"><Data ss:Type="String">ASMM9PARTA022514</Data></Cell><Cell ss:StyleID="s55"><Data ss:Type="Number">0.00832110106</Data></Cell><Cell ss:StyleID="s55"><Data ss:Type="Number">0.136507695</Data></Cell><Cell ss:StyleID="s55"><Data ss:Type="Number">1.6218478</Data></Cell><Cell ss:StyleID="s55"><Data ss:Type="String">NM_001081292</Data></Cell></Row><Row><Cell ss:StyleID="s55"><Data ss:Type="String">ASMM9PARTA035692</Data></Cell><Cell ss:StyleID="s55"><Data ss:Type="Number">0.00040546966</Data></Cell><Cell ss:StyleID="s55"><Data ss:Type="Number">0.050614396</Data></Cell><Cell ss:StyleID="s55"><Data ss:Type="Number">2.442118</Data></Cell><Cell ss:StyleID="s55"><Data ss:Type="String">NM_027120</Data></Cell></Row><Row><Cell ss:StyleID="s55"><Data ss:Type="String">ASMM9PARTA042470</Data></Cell><Cell ss:StyleID="s55"><Data ss:Type="Number">0.02057167397</Data></Cell><Cell ss:StyleID="s55"><Data ss:Type="Number">0.18037395</Data></Cell><Cell ss:StyleID="s55"><Data ss:Type="Number">1.9939318</Data></Cell><Cell ss:StyleID="s55"><Data ss:Type="String">NM_175438</Data></Cell></Row><Row><Cell ss:StyleID="s55"><Data ss:Type="String">ASMM9PARTA036553</Data></Cell><Cell ss:StyleID="s55"><Data ss:Type="Number">0.02605417844</Data></Cell><Cell ss:StyleID="s55"><Data ss:Type="Number">0.19138163</Data></Cell><Cell ss:StyleID="s55"><Data ss:Type="Number">1.8581582</Data></Cell><Cell ss:StyleID="s55"><Data ss:Type="String">NM_028720</Data></Cell></Row><Row><Cell ss:StyleID="s55"><Data ss:Type="String">ASMM9PARTA041678</Data></Cell><Cell ss:StyleID="s55"><Data ss:Type="Number">0.03998987647</Data></Cell><Cell ss:StyleID="s55"><Data ss:Type="Number">0.216489389</Data></Cell><Cell ss:StyleID="s55"><Data ss:Type="Number">1.938276</Data></Cell><Cell ss:StyleID="s55"><Data ss:Type="String">NM_172436</Data></Cell></Row><Row><Cell ss:StyleID="s55"><Data ss:Type="String">ASMM9PARTA032145</Data></Cell><Cell ss:StyleID="s55"><Data ss:Type="Number">0.01627223407</Data></Cell><Cell ss:StyleID="s55"><Data ss:Type="Number">0.166529154</Data></Cell><Cell ss:StyleID="s55"><Data ss:Type="Number">2.0856345</Data></Cell><Cell ss:StyleID="s55"><Data ss:Type="String">NM_016985</Data></Cell></Row><Row><Cell ss:StyleID="s55"><Data ss:Type="String">ASMM9PARTA038020</Data></Cell><Cell ss:StyleID="s55"><Data ss:Type="Number">0.0178717629</Data></Cell><Cell ss:StyleID="s55"><Data ss:Type="Number">0.17226538</Data></Cell><Cell ss:StyleID="s55"><Data ss:Type="Number">1.6977917</Data></Cell><Cell ss:StyleID="s55"><Data ss:Type="String">NM_033613</Data></Cell></Row><Row><Cell ss:StyleID="s55"><Data ss:Type="String">ASMM9PARTA041258</Data></Cell><Cell ss:StyleID="s55"><Data ss:Type="Number">0.0009943674</Data></Cell><Cell ss:StyleID="s55"><Data ss:Type="Number">0.064172153</Data></Cell><Cell ss:StyleID="s55"><Data ss:Type="Number">2.3536511</Data></Cell><Cell ss:StyleID="s55"><Data ss:Type="String">NM_172156</Data></Cell></Row><Row><Cell ss:StyleID="s55"><Data ss:Type="String">ASMM9PARTA035627</Data></Cell><Cell ss:StyleID="s55"><Data ss:Type="Number">0.02177581008</Data></Cell><Cell ss:StyleID="s55"><Data ss:Type="Number">0.184194434</Data></Cell><Cell ss:StyleID="s55"><Data ss:Type="Number">3.9641076</Data></Cell><Cell ss:StyleID="s55"><Data ss:Type="String">NM_027225</Data></Cell></Row><Row><Cell ss:StyleID="s55"><Data ss:Type="String">ASMM9PARTA043118</Data></Cell><Cell ss:StyleID="s55"><Data ss:Type="Number">0.00453759361</Data></Cell><Cell ss:StyleID="s55"><Data ss:Type="Number">0.110056817</Data></Cell><Cell ss:StyleID="s55"><Data ss:Type="Number">1.8153705</Data></Cell><Cell ss:StyleID="s55"><Data ss:Type="String">NM_178244</Data></Cell></Row><Row><Cell ss:StyleID="s55"><Data ss:Type="String">ASMM9PARTA041407</Data></Cell><Cell ss:StyleID="s55"><Data ss:Type="Number">0.00255219431</Data></Cell><Cell ss:StyleID="s55"><Data ss:Type="Number">0.08961728</Data></Cell><Cell ss:StyleID="s55"><Data ss:Type="Number">1.7175669</Data></Cell><Cell ss:StyleID="s55"><Data ss:Type="String">NM_172579</Data></Cell></Row><Row><Cell ss:StyleID="s55"><Data ss:Type="String">ASMM9PARTA037036</Data></Cell><Cell ss:StyleID="s55"><Data ss:Type="Number">0.04111942538</Data></Cell><Cell ss:StyleID="s55"><Data ss:Type="Number">0.21852507</Data></Cell><Cell ss:StyleID="s55"><Data ss:Type="Number">2.353584</Data></Cell><Cell ss:StyleID="s55"><Data ss:Type="String">NM_029364</Data></Cell></Row><Row><Cell ss:StyleID="s55"><Data ss:Type="String">ASMM9PARTA027031</Data></Cell><Cell ss:StyleID="s55"><Data ss:Type="Number">0.04439085067</Data></Cell><Cell ss:StyleID="s55"><Data ss:Type="Number">0.224327753</Data></Cell><Cell ss:StyleID="s55"><Data ss:Type="Number">1.5626119</Data></Cell><Cell ss:StyleID="s55"><Data ss:Type="String">NM_001193659</Data></Cell></Row><Row><Cell ss:StyleID="s55"><Data ss:Type="String">ASMM9PARTA022665</Data></Cell><Cell ss:StyleID="s55"><Data ss:Type="Number">0.00028607871</Data></Cell><Cell ss:StyleID="s55"><Data ss:Type="Number">0.044794802</Data></Cell><Cell ss:StyleID="s55"><Data ss:Type="Number">1.5479415</Data></Cell><Cell ss:StyleID="s55"><Data ss:Type="String">NM_001083903</Data></Cell></Row><Row><Cell ss:StyleID="s55"><Data ss:Type="String">ASMM9PARTA031026</Data></Cell><Cell ss:StyleID="s55"><Data ss:Type="Number">0.00092602055</Data></Cell><Cell ss:StyleID="s55"><Data ss:Type="Number">0.062274882</Data></Cell><Cell ss:StyleID="s55"><Data ss:Type="Number">2.4333352</Data></Cell><Cell ss:StyleID="s55"><Data ss:Type="String">NM_011463</Data></Cell></Row><Row><Cell ss:StyleID="s55"><Data ss:Type="String">ASMM9PARTA041613</Data></Cell><Cell ss:StyleID="s55"><Data ss:Type="Number">0.04562134361</Data></Cell><Cell ss:StyleID="s55"><Data ss:Type="Number">0.226777311</Data></Cell><Cell ss:StyleID="s55"><Data ss:Type="Number">1.5530361</Data></Cell><Cell ss:StyleID="s55"><Data ss:Type="String">NM_172558</Data></Cell></Row><Row><Cell ss:StyleID="s55"><Data ss:Type="String">ASMM9PARTA021830</Data></Cell><Cell ss:StyleID="s55"><Data ss:Type="Number">0.0298656626</Data></Cell><Cell ss:StyleID="s55"><Data ss:Type="Number">0.198903187</Data></Cell><Cell ss:StyleID="s55"><Data ss:Type="Number">2.9390055</Data></Cell><Cell ss:StyleID="s55"><Data ss:Type="String">NM_001040403</Data></Cell></Row><Row><Cell ss:StyleID="s55"><Data ss:Type="String">ASMM9PARTA026329</Data></Cell><Cell ss:StyleID="s55"><Data ss:Type="Number">0.03965778821</Data></Cell><Cell ss:StyleID="s55"><Data ss:Type="Number">0.216085204</Data></Cell><Cell ss:StyleID="s55"><Data ss:Type="Number">1.8016649</Data></Cell><Cell ss:StyleID="s55"><Data ss:Type="String">NM_001170710</Data></Cell></Row><Row><Cell ss:StyleID="s55"><Data ss:Type="String">ASMM9PARTA031877</Data></Cell><Cell ss:StyleID="s55"><Data ss:Type="Number">0.00391745241</Data></Cell><Cell ss:StyleID="s55"><Data ss:Type="Number">0.106886848</Data></Cell><Cell ss:StyleID="s55"><Data ss:Type="Number">2.0285831</Data></Cell><Cell ss:StyleID="s55"><Data ss:Type="String">NM_013733</Data></Cell></Row><Row><Cell ss:StyleID="s55"><Data ss:Type="String">ASMM9PARTA041361</Data></Cell><Cell ss:StyleID="s55"><Data ss:Type="Number">0.00289826691</Data></Cell><Cell ss:StyleID="s55"><Data ss:Type="Number">0.09413535</Data></Cell><Cell ss:StyleID="s55"><Data ss:Type="Number">1.8703224</Data></Cell><Cell ss:StyleID="s55"><Data ss:Type="String">NM_172428</Data></Cell></Row><Row><Cell ss:StyleID="s55"><Data ss:Type="String">ASMM9PARTA040032</Data></Cell><Cell ss:StyleID="s55"><Data ss:Type="Number">0.03046528074</Data></Cell><Cell ss:StyleID="s55"><Data ss:Type="Number">0.199881964</Data></Cell><Cell ss:StyleID="s55"><Data ss:Type="Number">2.391786</Data></Cell><Cell ss:StyleID="s55"><Data ss:Type="String">NM_146200</Data></Cell></Row><Row><Cell ss:StyleID="s55"><Data ss:Type="String">ASMM9PARTA024290</Data></Cell><Cell ss:StyleID="s55"><Data ss:Type="Number">0.00223843074</Data></Cell><Cell ss:StyleID="s55"><Data ss:Type="Number">0.085705755</Data></Cell><Cell ss:StyleID="s55"><Data ss:Type="Number">7.7445836</Data></Cell><Cell ss:StyleID="s55"><Data ss:Type="String">NM_001159507</Data></Cell></Row><Row><Cell ss:StyleID="s55"><Data ss:Type="String">ASMM9PARTA028450</Data></Cell><Cell ss:StyleID="s55"><Data ss:Type="Number">0.02783700607</Data></Cell><Cell ss:StyleID="s55"><Data ss:Type="Number">0.195604843</Data></Cell><Cell ss:StyleID="s55"><Data ss:Type="Number">1.7756782</Data></Cell><Cell ss:StyleID="s55"><Data ss:Type="String">NM_008853</Data></Cell></Row><Row><Cell ss:StyleID="s55"><Data ss:Type="String">ASMM9PARTA039411</Data></Cell><Cell ss:StyleID="s55"><Data ss:Type="Number">0.007756519</Data></Cell><Cell ss:StyleID="s55"><Data ss:Type="Number">0.132228367</Data></Cell><Cell ss:StyleID="s55"><Data ss:Type="Number">2.4593908</Data></Cell><Cell ss:StyleID="s55"><Data ss:Type="String">NM_146006</Data></Cell></Row><Row><Cell ss:StyleID="s55"><Data ss:Type="String">ASMM9PARTA039538</Data></Cell><Cell ss:StyleID="s55"><Data ss:Type="Number">0.03082660984</Data></Cell><Cell ss:StyleID="s55"><Data ss:Type="Number">0.200248894</Data></Cell><Cell ss:StyleID="s55"><Data ss:Type="Number">2.0783661</Data></Cell><Cell ss:StyleID="s55"><Data ss:Type="String">NM_144918</Data></Cell></Row><Row><Cell ss:StyleID="s55"><Data ss:Type="String">ASMM9PARTA026656</Data></Cell><Cell ss:StyleID="s55"><Data ss:Type="Number">0.00522510785</Data></Cell><Cell ss:StyleID="s55"><Data ss:Type="Number">0.115601075</Data></Cell><Cell ss:StyleID="s55"><Data ss:Type="Number">1.8302517</Data></Cell><Cell ss:StyleID="s55"><Data ss:Type="String">NM_001177854</Data></Cell></Row><Row><Cell ss:StyleID="s55"><Data ss:Type="String">ASMM9PARTA027496</Data></Cell><Cell ss:StyleID="s55"><Data ss:Type="Number">0.02159865407</Data></Cell><Cell ss:StyleID="s55"><Data ss:Type="Number">0.183357951</Data></Cell><Cell ss:StyleID="s55"><Data ss:Type="Number">1.5592235</Data></Cell><Cell ss:StyleID="s55"><Data ss:Type="String">NM_007601</Data></Cell></Row><Row><Cell ss:StyleID="s55"><Data ss:Type="String">ASMM9PARTA034774</Data></Cell><Cell ss:StyleID="s55"><Data ss:Type="Number">0.02498320556</Data></Cell><Cell ss:StyleID="s55"><Data ss:Type="Number">0.189247899</Data></Cell><Cell ss:StyleID="s55"><Data ss:Type="Number">3.1029459</Data></Cell><Cell ss:StyleID="s55"><Data ss:Type="String">NM_026181</Data></Cell></Row><Row><Cell ss:StyleID="s55"><Data ss:Type="String">ASMM9PARTA019733</Data></Cell><Cell ss:StyleID="s55"><Data ss:Type="Number">0.03836212468</Data></Cell><Cell ss:StyleID="s55"><Data ss:Type="Number">0.214137457</Data></Cell><Cell ss:StyleID="s55"><Data ss:Type="Number">1.5220235</Data></Cell><Cell ss:StyleID="s55"><Data ss:Type="String">NM_001003918</Data></Cell></Row><Row><Cell ss:StyleID="s55"><Data ss:Type="String">ASMM9PARTA042712</Data></Cell><Cell ss:StyleID="s55"><Data ss:Type="Number">0.02707263299</Data></Cell><Cell ss:StyleID="s55"><Data ss:Type="Number">0.193803475</Data></Cell><Cell ss:StyleID="s55"><Data ss:Type="Number">1.787889</Data></Cell><Cell ss:StyleID="s55"><Data ss:Type="String">NM_175398</Data></Cell></Row><Row><Cell ss:StyleID="s55"><Data ss:Type="String">ASMM9PARTA043469</Data></Cell><Cell ss:StyleID="s55"><Data ss:Type="Number">0.049414442</Data></Cell><Cell ss:StyleID="s55"><Data ss:Type="Number">0.232887202</Data></Cell><Cell ss:StyleID="s55"><Data ss:Type="Number">1.8773103</Data></Cell><Cell ss:StyleID="s55"><Data ss:Type="String">NM_178641</Data></Cell></Row><Row><Cell ss:StyleID="s55"><Data ss:Type="String">ASMM9PARTA038231</Data></Cell><Cell ss:StyleID="s55"><Data ss:Type="Number">0.0223663443</Data></Cell><Cell ss:StyleID="s55"><Data ss:Type="Number">0.185522526</Data></Cell><Cell ss:StyleID="s55"><Data ss:Type="Number">1.9423883</Data></Cell><Cell ss:StyleID="s55"><Data ss:Type="String">NM_053169</Data></Cell></Row><Row><Cell ss:StyleID="s55"><Data ss:Type="String">ASMM9PARTA027723</Data></Cell><Cell ss:StyleID="s55"><Data ss:Type="Number">0.00594996019</Data></Cell><Cell ss:StyleID="s55"><Data ss:Type="Number">0.121574416</Data></Cell><Cell ss:StyleID="s55"><Data ss:Type="Number">1.5938627</Data></Cell><Cell ss:StyleID="s55"><Data ss:Type="String">NM_007746</Data></Cell></Row><Row><Cell ss:StyleID="s55"><Data ss:Type="String">ASMM9PARTA028801</Data></Cell><Cell ss:StyleID="s55"><Data ss:Type="Number">0.02825157525</Data></Cell><Cell ss:StyleID="s55"><Data ss:Type="Number">0.196014619</Data></Cell><Cell ss:StyleID="s55"><Data ss:Type="Number">2.4588623</Data></Cell><Cell ss:StyleID="s55"><Data ss:Type="String">NM_009086</Data></Cell></Row><Row><Cell ss:StyleID="s55"><Data ss:Type="String">ASMM9PARTA036379</Data></Cell><Cell ss:StyleID="s55"><Data ss:Type="Number">0.00031542276</Data></Cell><Cell ss:StyleID="s55"><Data ss:Type="Number">0.046937591</Data></Cell><Cell ss:StyleID="s55"><Data ss:Type="Number">2.1725059</Data></Cell><Cell ss:StyleID="s55"><Data ss:Type="String">NM_027760</Data></Cell></Row><Row><Cell ss:StyleID="s55"><Data ss:Type="String">ASMM9PARTA022172</Data></Cell><Cell ss:StyleID="s55"><Data ss:Type="Number">4.99734e-6</Data></Cell><Cell ss:StyleID="s55"><Data ss:Type="Number">0.012254577</Data></Cell><Cell ss:StyleID="s55"><Data ss:Type="Number">4.9374986</Data></Cell><Cell ss:StyleID="s55"><Data ss:Type="String">NM_001081157</Data></Cell></Row><Row><Cell ss:StyleID="s55"><Data ss:Type="String">ASMM9PARTA044014</Data></Cell><Cell ss:StyleID="s55"><Data ss:Type="Number">0.03658571599</Data></Cell><Cell ss:StyleID="s55"><Data ss:Type="Number">0.211522749</Data></Cell><Cell ss:StyleID="s55"><Data ss:Type="Number">2.2720192</Data></Cell><Cell ss:StyleID="s55"><Data ss:Type="String">NM_181750</Data></Cell></Row><Row><Cell ss:StyleID="s55"><Data ss:Type="String">ASMM9PARTA020035</Data></Cell><Cell ss:StyleID="s55"><Data ss:Type="Number">0.00581081579</Data></Cell><Cell ss:StyleID="s55"><Data ss:Type="Number">0.120494331</Data></Cell><Cell ss:StyleID="s55"><Data ss:Type="Number">1.8228595</Data></Cell><Cell ss:StyleID="s55"><Data ss:Type="String">NM_001003664</Data></Cell></Row><Row><Cell ss:StyleID="s55"><Data ss:Type="String">ASMM9PARTA039346</Data></Cell><Cell ss:StyleID="s55"><Data ss:Type="Number">0.02973375532</Data></Cell><Cell ss:StyleID="s55"><Data ss:Type="Number">0.198897587</Data></Cell><Cell ss:StyleID="s55"><Data ss:Type="Number">1.6685725</Data></Cell><Cell ss:StyleID="s55"><Data ss:Type="String">NM_144550</Data></Cell></Row><Row><Cell ss:StyleID="s55"><Data ss:Type="String">ASMM9PARTA031415</Data></Cell><Cell ss:StyleID="s55"><Data ss:Type="Number">0.01378483021</Data></Cell><Cell ss:StyleID="s55"><Data ss:Type="Number">0.159379513</Data></Cell><Cell ss:StyleID="s55"><Data ss:Type="Number">1.7733613</Data></Cell><Cell ss:StyleID="s55"><Data ss:Type="String">NM_011647</Data></Cell></Row><Row><Cell ss:StyleID="s55"><Data ss:Type="String">ASMM9PARTA035810</Data></Cell><Cell ss:StyleID="s55"><Data ss:Type="Number">1.078885e-5</Data></Cell><Cell ss:StyleID="s55"><Data ss:Type="Number">0.012254577</Data></Cell><Cell ss:StyleID="s55"><Data ss:Type="Number">5.6608369</Data></Cell><Cell ss:StyleID="s55"><Data ss:Type="String">NM_027402</Data></Cell></Row><Row><Cell ss:StyleID="s55"><Data ss:Type="String">ASMM9PARTA043803</Data></Cell><Cell ss:StyleID="s55"><Data ss:Type="Number">0.03076251122</Data></Cell><Cell ss:StyleID="s55"><Data ss:Type="Number">0.200186033</Data></Cell><Cell ss:StyleID="s55"><Data ss:Type="Number">1.7648492</Data></Cell><Cell ss:StyleID="s55"><Data ss:Type="String">NM_183014</Data></Cell></Row><Row><Cell ss:StyleID="s55"><Data ss:Type="String">ASMM9PARTA023009</D
[truncated: 286,340 more chars]
