# Supplementary material for: Identification of MyoD-Responsive Transcripts Reveals a Novel Long Non-coding RNA (lncRNA-AK143003) that Negatively Regulates Myoblast Differentiation
Source: Sci Rep. 2017 Jun 6;7:2828. doi: 10.1038/s41598-017-03071-7 (PMC5460278; doi:10.1038/s41598-017-03071-7)
Supplement: Supplementary file 4 — Supplementary Table 3 [file 41598_2017_3071_MOESM4_ESM.xml]

<?xml version="1.0" encoding="UTF-8"?>
<?mso-application progid="Excel.Sheet"?><Workbook xmlns:o="urn:schemas-microsoft-com:office:office" xmlns:x="urn:schemas-microsoft-com:office:excel" xmlns:html="http://www.w3.org/TR/REC-html40" xmlns:ss="urn:schemas-microsoft-com:office:spreadsheet" xmlns:dt="uuid:C2F41010-65B3-11d1-A29F-00AA00C14882"><DocumentProperties xmlns="urn:schemas-microsoft-com:office:office"><Created>2015-06-05T18:19:00Z</Created><LastSaved>2017-02-15T17:40:37Z</LastSaved></DocumentProperties><CustomDocumentProperties xmlns="urn:schemas-microsoft-com:office:office"><KSOProductBuildVer dt:dt="string">2052-10.1.0.6030</KSOProductBuildVer></CustomDocumentProperties><ExcelWorkbook xmlns="urn:schemas-microsoft-com:office:excel"><WindowWidth>20385</WindowWidth><WindowHeight>8520</WindowHeight><ProtectStructure>False</ProtectStructure><ProtectWindows>False</ProtectWindows></ExcelWorkbook><Styles><Style ss:ID="s8" ss:Name="千位分隔"><NumberFormat ss:Format="_ * #,##0.00_ ;_ * \-#,##0.00_ ;_ * &quot;-&quot;??_ ;_ @_ "/></Style><Style ss:ID="Default" ss:Name="Normal"><Alignment ss:Vertical="Bottom"/><Borders/><Font ss:FontName="等线" x:CharSet="134" ss:Size="11" ss:Color="#000000"/><Interior/><NumberFormat/><Protection/></Style><Style ss:ID="s45" ss:Name="60% - 强调文字颜色 5"><Font ss:FontName="等线" x:CharSet="0" ss:Size="11" ss:Color="#FFFFFF"/><Interior ss:Color="#8EA9DB" ss:Pattern="Solid"/></Style><Style ss:ID="s35" ss:Name="20% - 强调文字颜色 1"><Font ss:FontName="等线" x:CharSet="0" ss:Size="11" ss:Color="#000000"/><Interior ss:Color="#DDEBF7" ss:Pattern="Solid"/></Style><Style ss:ID="s21" ss:Name="60% - 强调文字颜色 1"><Font ss:FontName="等线" x:CharSet="0" ss:Size="11" ss:Color="#FFFFFF"/><Interior ss:Color="#9BC2E6" ss:Pattern="Solid"/></Style><Style ss:ID="s20" ss:Name="标题 2"><Borders><Border ss:Position="Bottom" ss:LineStyle="Continuous" ss:Weight="2" ss:Color="#5B9BD5"/></Borders><Font ss:FontName="等线" x:CharSet="134" ss:Size="13" ss:Color="#44546A" ss:Bold="1"/></Style><Style ss:ID="s16" ss:Name="警告文本"><Font ss:FontName="等线" x:CharSet="0" ss:Size="11" ss:Color="#FF0000"/></Style><Style ss:ID="s1" ss:Name="货币[0]"><NumberFormat ss:Format="_ &quot;￥&quot;* #,##0_ ;_ &quot;￥&quot;* \-#,##0_ ;_ &quot;￥&quot;* &quot;-&quot;_ ;_ @_ "/></Style><Style ss:ID="s7" ss:Name="差"><Font ss:FontName="等线" x:CharSet="0" ss:Size="11" ss:Color="#9C0006"/><Interior ss:Color="#FFC7CE" ss:Pattern="Solid"/></Style><Style ss:ID="s34" ss:Name="强调文字颜色 1"><Font ss:FontName="等线" x:CharSet="0" ss:Size="11" ss:Color="#FFFFFF"/><Interior ss:Color="#5B9BD5" ss:Pattern="Solid"/></Style><Style ss:ID="s29" ss:Name="链接单元格"><Borders><Border ss:Position="Bottom" ss:LineStyle="Double" ss:Weight="3" ss:Color="#FF8001"/></Borders><Font ss:FontName="等线" x:CharSet="0" ss:Size="11" ss:Color="#FA7D00"/></Style><Style ss:ID="s14" ss:Name="60% - 强调文字颜色 2"><Font ss:FontName="等线" x:CharSet="0" ss:Size="11" ss:Color="#FFFFFF"/><Interior ss:Color="#F4B084" ss:Pattern="Solid"/></Style><Style ss:ID="s6" ss:Name="40% - 强调文字颜色 3"><Font ss:FontName="等线" x:CharSet="0" ss:Size="11" ss:Color="#000000"/><Interior ss:Color="#DBDBDB" ss:Pattern="Solid"/></Style><Style ss:ID="s47" ss:Name="40% - 强调文字颜色 6"><Font ss:FontName="等线" x:CharSet="0" ss:Size="11" ss:Color="#000000"/><Interior ss:Color="#C6E0B4" ss:Pattern="Solid"/></Style><Style ss:ID="s46" ss:Name="强调文字颜色 6"><Font ss:FontName="等线" x:CharSet="0" ss:Size="11" ss:Color="#FFFFFF"/><Interior ss:Color="#70AD47" ss:Pattern="Solid"/></Style><Style ss:ID="s39" ss:Name="强调文字颜色 3"><Font ss:FontName="等线" x:CharSet="0" ss:Size="11" ss:Color="#FFFFFF"/><Interior ss:Color="#A5A5A5" ss:Pattern="Solid"/></Style><Style ss:ID="s24" ss:Name="输出"><Borders><Border ss:Position="Bottom" ss:LineStyle="Continuous" ss:Weight="1" ss:Color="#3F3F3F"/><Border ss:Position="Left" ss:LineStyle="Continuous" ss:Weight="1" ss:Color="#3F3F3F"/><Border ss:Position="Right" ss:LineStyle="Continuous" ss:Weight="1" ss:Color="#3F3F3F"/><Border ss:Position="Top" ss:LineStyle="Continuous" ss:Weight="1" ss:Color="#3F3F3F"/></Borders><Font ss:FontName="等线" x:CharSet="0" ss:Size="11" ss:Color="#3F3F3F" ss:Bold="1"/><Interior ss:Color="#F2F2F2" ss:Pattern="Solid"/></Style><Style ss:ID="s22" ss:Name="标题 3"><Borders><Border ss:Position="Bottom" ss:LineStyle="Continuous" ss:Weight="2" ss:Color="#ACCCEA"/></Borders><Font ss:FontName="等线" x:CharSet="134" ss:Size="11" ss:Color="#44546A" ss:Bold="1"/></Style><Style ss:ID="s19" ss:Name="标题 1"><Borders><Border ss:Position="Bottom" ss:LineStyle="Continuous" ss:Weight="2" ss:Color="#5B9BD5"/></Borders><Font ss:FontName="等线" x:CharSet="134" ss:Size="15" ss:Color="#44546A" ss:Bold="1"/></Style><Style ss:ID="s13" ss:Name="注释"><Borders><Border ss:Position="Bottom" ss:LineStyle="Continuous" ss:Weight="1" ss:Color="#B2B2B2"/><Border ss:Position="Left" ss:LineStyle="Continuous" ss:Weight="1" ss:Color="#B2B2B2"/><Border ss:Position="Right" ss:LineStyle="Continuous" ss:Weight="1" ss:Color="#B2B2B2"/><Border ss:Position="Top" ss:LineStyle="Continuous" ss:Weight="1" ss:Color="#B2B2B2"/></Borders><Interior ss:Color="#FFFFCC" ss:Pattern="Solid"/></Style><Style ss:ID="s5" ss:Name="千位分隔[0]"><NumberFormat ss:Format="_ * #,##0_ ;_ * \-#,##0_ ;_ * &quot;-&quot;_ ;_ @_ "/></Style><Style ss:ID="s43" ss:Name="强调文字颜色 5"><Font ss:FontName="等线" x:CharSet="0" ss:Size="11" ss:Color="#FFFFFF"/><Interior ss:Color="#4472C4" ss:Pattern="Solid"/></Style><Style ss:ID="s40" ss:Name="强调文字颜色 4"><Font ss:FontName="等线" x:CharSet="0" ss:Size="11" ss:Color="#FFFFFF"/><Interior ss:Color="#FFC000" ss:Pattern="Solid"/></Style><Style ss:ID="s17" ss:Name="标题"><Font ss:FontName="等线" x:CharSet="134" ss:Size="18" ss:Color="#44546A" ss:Bold="1"/></Style><Style ss:ID="s10" ss:Name="超链接"><Font ss:FontName="等线" x:CharSet="0" ss:Size="11" ss:Color="#0000FF" ss:Underline="Single"/></Style><Style ss:ID="s9" ss:Name="60% - 强调文字颜色 3"><Font ss:FontName="等线" x:CharSet="0" ss:Size="11" ss:Color="#FFFFFF"/><Interior ss:Color="#C9C9C9" ss:Pattern="Solid"/></Style><Style ss:ID="s3" ss:Name="输入"><Borders><Border ss:Position="Bottom" ss:LineStyle="Continuous" ss:Weight="1" ss:Color="#7F7F7F"/><Border ss:Position="Left" ss:LineStyle="Continuous" ss:Weight="1" ss:Color="#7F7F7F"/><Border ss:Position="Right" ss:LineStyle="Continuous" ss:Weight="1" ss:Color="#7F7F7F"/><Border ss:Position="Top" ss:LineStyle="Continuous" ss:Weight="1" ss:Color="#7F7F7F"/></Borders><Font ss:FontName="等线" x:CharSet="0" ss:Size="11" ss:Color="#3F3F76"/><Interior ss:Color="#FFCC99" ss:Pattern="Solid"/></Style><Style ss:ID="s4" ss:Name="货币"><NumberFormat ss:Format="_ &quot;￥&quot;* #,##0.00_ ;_ &quot;￥&quot;* \-#,##0.00_ ;_ &quot;￥&quot;* &quot;-&quot;??_ ;_ @_ "/></Style><Style ss:ID="s37" ss:Name="20% - 强调文字颜色 2"><Font ss:FontName="等线" x:CharSet="0" ss:Size="11" ss:Color="#000000"/><Interior ss:Color="#FCE4D6" ss:Pattern="Solid"/></Style><Style ss:ID="s32" ss:Name="适中"><Font ss:FontName="等线" x:CharSet="0" ss:Size="11" ss:Color="#9C6500"/><Interior ss:Color="#FFEB9C" ss:Pattern="Solid"/></Style><Style ss:ID="s28" ss:Name="强调文字颜色 2"><Font ss:FontName="等线" x:CharSet="0" ss:Size="11" ss:Color="#FFFFFF"/><Interior ss:Color="#ED7D31" ss:Pattern="Solid"/></Style><Style ss:ID="s2" ss:Name="20% - 强调文字颜色 3"><Font ss:FontName="等线" x:CharSet="0" ss:Size="11" ss:Color="#000000"/><Interior ss:Color="#EDEDED" ss:Pattern="Solid"/></Style><Style ss:ID="s48" ss:Name="60% - 强调文字颜色 6"><Font ss:FontName="等线" x:CharSet="0" ss:Size="11" ss:Color="#FFFFFF"/><Interior ss:Color="#A9D08E" ss:Pattern="Solid"/></Style><Style ss:ID="s33" ss:Name="20% - 强调文字颜色 5"><Font ss:FontName="等线" x:CharSet="0" ss:Size="11" ss:Color="#000000"/><Interior ss:Color="#D9E1F2" ss:Pattern="Solid"/></Style><Style ss:ID="s27" ss:Name="20% - 强调文字颜色 6"><Font ss:FontName="等线" x:CharSet="0" ss:Size="11" ss:Color="#000000"/><Interior ss:Color="#E2EFDA" ss:Pattern="Solid"/></Style><Style ss:ID="s26" ss:Name="检查单元格"><Borders><Border ss:Position="Bottom" ss:LineStyle="Double" ss:Weight="3" ss:Color="#3F3F3F"/><Border ss:Position="Left" ss:LineStyle="Double" ss:Weight="3" ss:Color="#3F3F3F"/><Border ss:Position="Right" ss:LineStyle="Double" ss:Weight="3" ss:Color="#3F3F3F"/><Border ss:Position="Top" ss:LineStyle="Double" ss:Weight="3" ss:Color="#3F3F3F"/></Borders><Font ss:FontName="等线" x:CharSet="0" ss:Size="11" ss:Color="#FFFFFF" ss:Bold="1"/><Interior ss:Color="#A5A5A5" ss:Pattern="Solid"/></Style><Style ss:ID="s18" ss:Name="解释性文本"><Font ss:FontName="等线" x:CharSet="0" ss:Size="11" ss:Color="#7F7F7F" ss:Italic="1"/></Style><Style ss:ID="s15" ss:Name="标题 4"><Font ss:FontName="等线" x:CharSet="134" ss:Size="11" ss:Color="#44546A" ss:Bold="1"/></Style><Style ss:ID="s12" ss:Name="已访问的超链接"><Font ss:FontName="等线" x:CharSet="0" ss:Size="11" ss:Color="#800080" ss:Underline="Single"/></Style><Style ss:ID="s11" ss:Name="百分比"><NumberFormat ss:Format="0%"/></Style><Style ss:ID="s44" ss:Name="40% - 强调文字颜色 5"><Font ss:FontName="等线" x:CharSet="0" ss:Size="11" ss:Color="#000000"/><Interior ss:Color="#B4C6E7" ss:Pattern="Solid"/></Style><Style ss:ID="s42" ss:Name="40% - 强调文字颜色 4"><Font ss:FontName="等线" x:CharSet="0" ss:Size="11" ss:Color="#000000"/><Interior ss:Color="#FFE699" ss:Pattern="Solid"/></Style><Style ss:ID="s30" ss:Name="汇总"><Borders><Border ss:Position="Bottom" ss:LineStyle="Double" ss:Weight="3" ss:Color="#5B9BD5"/><Border ss:Position="Top" ss:LineStyle="Continuous" ss:Weight="1" ss:Color="#5B9BD5"/></Borders><Font ss:FontName="等线" x:CharSet="0" ss:Size="11" ss:Color="#000000" ss:Bold="1"/></Style><Style ss:ID="s25" ss:Name="计算"><Borders><Border ss:Position="Bottom" ss:LineStyle="Continuous" ss:Weight="1" ss:Color="#7F7F7F"/><Border ss:Position="Left" ss:LineStyle="Continuous" ss:Weight="1" ss:Color="#7F7F7F"/><Border ss:Position="Right" ss:LineStyle="Continuous" ss:Weight="1" ss:Color="#7F7F7F"/><Border ss:Position="Top" ss:LineStyle="Continuous" ss:Weight="1" ss:Color="#7F7F7F"/></Borders><Font ss:FontName="等线" x:CharSet="0" ss:Size="11" ss:Color="#FA7D00" ss:Bold="1"/><Interior ss:Color="#F2F2F2" ss:Pattern="Solid"/></Style><Style ss:ID="s23" ss:Name="60% - 强调文字颜色 4"><Font ss:FontName="等线" x:CharSet="0" ss:Size="11" ss:Color="#FFFFFF"/><Interior ss:Color="#FFD966" ss:Pattern="Solid"/></Style><Style ss:ID="s41" ss:Name="20% - 强调文字颜色 4"><Font ss:FontName="等线" x:CharSet="0" ss:Size="11" ss:Color="#000000"/><Interior ss:Color="#FFF2CC" ss:Pattern="Solid"/></Style><Style ss:ID="s38" ss:Name="40% - 强调文字颜色 2"><Font ss:FontName="等线" x:CharSet="0" ss:Size="11" ss:Color="#000000"/><Interior ss:Color="#F8CBAD" ss:Pattern="Solid"/></Style><Style ss:ID="s36" ss:Name="40% - 强调文字颜色 1"><Font ss:FontName="等线" x:CharSet="0" ss:Size="11" ss:Color="#000000"/><Interior ss:Color="#BDD7EE" ss:Pattern="Solid"/></Style><Style ss:ID="s31" ss:Name="好"><Font ss:FontName="等线" x:CharSet="0" ss:Size="11" ss:Color="#006100"/><Interior ss:Color="#C6EFCE" ss:Pattern="Solid"/></Style><Style ss:ID="s49" ss:Name="常规 2"><Alignment/><Borders/><Font ss:FontName="宋体" x:CharSet="134" ss:Size="11" ss:Color="#000000"/><Interior/><NumberFormat/><Protection/></Style><Style ss:ID="s50" ss:Name="常规 3"><Alignment/><Borders/><Font ss:FontName="宋体" x:CharSet="134" ss:Size="12"/><Interior/><NumberFormat/><Protection/></Style><Style ss:ID="s51"/><Style ss:ID="s52"><Font ss:FontName="等线" x:CharSet="134" ss:Size="11" ss:Color="#000000" ss:Bold="1"/></Style></Styles><Worksheet ss:Name="Sheet1"><Table ss:ExpandedColumnCount="2" ss:ExpandedRowCount="330" x:FullColumns="1" x:FullRows="1" ss:DefaultColumnWidth="54" ss:DefaultRowHeight="13.5"><Column ss:Index="1" ss:StyleID="Default" ss:AutoFitWidth="0" ss:Width="168.5"/><Column ss:Index="2" ss:StyleID="Default" ss:AutoFitWidth="0" ss:Width="201"/><Row><Cell ss:StyleID="s52"><Data ss:Type="String">gene </Data></Cell><Cell ss:StyleID="s52"><Data ss:Type="String">primer</Data></Cell></Row><Row><Cell><Data ss:Type="String">uc007cua.1-1F</Data></Cell><Cell><Data ss:Type="String">CACCGAATGAAGACCAACT</Data></Cell></Row><Row><Cell><Data ss:Type="String">uc007cua.1-1R</Data></Cell><Cell><Data ss:Type="String">CTCCCACTATCCAAACAGG</Data></Cell></Row><Row><Cell><Data ss:Type="String">uc007cua.1-2F</Data></Cell><Cell><Data ss:Type="String">CGGGCGTTGGAAATAGATG</Data></Cell></Row><Row><Cell><Data ss:Type="String">uc007cua.1-2R</Data></Cell><Cell><Data ss:Type="String">GCATAGTGCGGGCATAGGG</Data></Cell></Row><Row><Cell><Data ss:Type="String">ENSMUST00000118584-F</Data></Cell><Cell><Data ss:Type="String">GGTGTCCGCAGGTTTG</Data></Cell></Row><Row><Cell><Data ss:Type="String">ENSMUST00000118584-R</Data></Cell><Cell><Data ss:Type="String">TTCCGTTCATCGTCTTCT</Data></Cell></Row><Row><Cell><Data ss:Type="String">ENSMUST00000118351-1F</Data></Cell><Cell><Data ss:Type="String">ACGGCAAGGGAAGGTCAC</Data></Cell></Row><Row><Cell><Data ss:Type="String">ENSMUST00000118351-1R</Data></Cell><Cell><Data ss:Type="String">CCTCCTGGCAGTCGTAGAGT</Data></Cell></Row><Row><Cell><Data ss:Type="String">ENSMUST00000118351-2F</Data></Cell><Cell><Data ss:Type="String">GTCAAGTACGACCGCAAGGA</Data></Cell></Row><Row><Cell><Data ss:Type="String">ENSMUST00000118351-2R</Data></Cell><Cell><Data ss:Type="String">CAGCCCGGGTATCATCACTC</Data></Cell></Row><Row><Cell><Data ss:Type="String">ENSMUST00000168516-1F</Data></Cell><Cell><Data ss:Type="String">AGACCCAAGCCAGATGAATA</Data></Cell></Row><Row><Cell><Data ss:Type="String">ENSMUST00000168516-1R</Data></Cell><Cell><Data ss:Type="String">AAGTAGAAGCAGCAGCAACG</Data></Cell></Row><Row><Cell><Data ss:Type="String">ENSMUST00000168516-2F</Data></Cell><Cell><Data ss:Type="String">AGCATCTGAGGTTGGTTCTGC</Data></Cell></Row><Row><Cell><Data ss:Type="String">ENSMUST00000168516-2R</Data></Cell><Cell><Data ss:Type="String">GCTCTTTTGCCCGTTCCAAG</Data></Cell></Row><Row><Cell><Data ss:Type="String">AK141672-F</Data></Cell><Cell><Data ss:Type="String">GGTAGACGTGCAGAGCTTGT</Data></Cell></Row><Row><Cell><Data ss:Type="String">AK141672-R</Data></Cell><Cell><Data ss:Type="String">GTTGCATTCTGACTCCCCCA</Data></Cell></Row><Row><Cell><Data ss:Type="String">AK143003-F</Data></Cell><Cell><Data ss:Type="String">CCCCTAACCTGTGCCTGAC</Data></Cell></Row><Row><Cell><Data ss:Type="String">AK143003-R</Data></Cell><Cell><Data ss:Type="String">AGGACCCAGTGGTTTCAGC</Data></Cell></Row><Row><Cell><Data ss:Type="String">AK003545-1F</Data></Cell><Cell><Data ss:Type="String">CCCCAACCATCGTGAC</Data></Cell></Row><Row><Cell><Data ss:Type="String">AK003545-1R</Data></Cell><Cell><Data ss:Type="String">TAGGCAACTGAACTAGCAAT</Data></Cell></Row><Row><Cell><Data ss:Type="String">AK003545-2F</Data></Cell><Cell><Data ss:Type="String">AAGACAGGGAAGTTGACGCT</Data></Cell></Row><Row><Cell><Data ss:Type="String">AK003545-2R</Data></Cell><Cell><Data ss:Type="String">CGTTTCGGTCACGATGGTTG</Data></Cell></Row><Row><Cell><Data ss:Type="String">AK017535-1F</Data></Cell><Cell><Data ss:Type="String">ATTGGGAAGGATAGCCTGGTC</Data></Cell></Row><Row><Cell><Data ss:Type="String">AK017535-1R</Data></Cell><Cell><Data ss:Type="String">CTGCCTCATTGCCTTGGTCT</Data></Cell></Row><Row><Cell><Data ss:Type="String">AK017535-2F</Data></Cell><Cell><Data ss:Type="String">TTTCTCTGAAGGGCGGAACG</Data></Cell></Row><Row><Cell><Data ss:Type="String">AK0175352R</Data></Cell><Cell><Data ss:Type="String">AGAGTCGGAGTGAAGCAGGT</Data></Cell></Row><Row><Cell><Data ss:Type="String">AK077959-1F</Data></Cell><Cell><Data ss:Type="String">CGCCACAGACTCAGAAGC</Data></Cell></Row><Row><Cell><Data ss:Type="String">AK077959-1R</Data></Cell><Cell><Data ss:Type="String">TGAAGGTGCGGTGAACTA</Data></Cell></Row><Row><Cell><Data ss:Type="String">AK077959-2F</Data></Cell><Cell><Data ss:Type="String">AACATTCGGAACTGACAACAC</Data></Cell></Row><Row><Cell><Data ss:Type="String">AK077959-2R</Data></Cell><Cell><Data ss:Type="String">CCTGCCTCAAACTCCCATA</Data></Cell></Row><Row><Cell><Data ss:Type="String">AK003545-1F</Data></Cell><Cell><Data ss:Type="String">TAAGCACCCACCCTCTCTTT</Data></Cell></Row><Row><Cell><Data ss:Type="String">AK003545-1R</Data></Cell><Cell><Data ss:Type="String">CCCTGTCTTAGTGGGGATGC</Data></Cell></Row><Row><Cell><Data ss:Type="String">AK003545-2F</Data></Cell><Cell><Data ss:Type="String">ACAGGGAAGTTGACGCTGTAA</Data></Cell></Row><Row><Cell><Data ss:Type="String">AK003545-2R</Data></Cell><Cell><Data ss:Type="String">ACGATGGTTGGGGGTTTTCC</Data></Cell></Row><Row><Cell><Data ss:Type="String">NR_033595-F</Data></Cell><Cell><Data ss:Type="String">TGTTGCTGGATCCTTCACTGTT</Data></Cell></Row><Row><Cell><Data ss:Type="String">NR_033595-R</Data></Cell><Cell><Data ss:Type="String">GTACAGGGTGATGGGACAGC</Data></Cell></Row><Row><Cell><Data ss:Type="String">ENSMUST00000117910-F</Data></Cell><Cell><Data ss:Type="String">AACAGAAAAAGGAGAGAAAGCAGG</Data></Cell></Row><Row><Cell><Data ss:Type="String">ENSMUST00000117910-R</Data></Cell><Cell><Data ss:Type="String">TGACCTCTCTAAGGTGGGGA</Data></Cell></Row><Row><Cell><Data ss:Type="String">ENSMUST00000170449-F</Data></Cell><Cell><Data ss:Type="String">TGGGATGACACTAAGGAATG</Data></Cell></Row><Row><Cell><Data ss:Type="String">ENSMUST00000170449-R</Data></Cell><Cell><Data ss:Type="String">CCAAAGAAGGGCTGAAAC</Data></Cell></Row><Row><Cell><Data ss:Type="String">AV5707737-1F</Data></Cell><Cell><Data ss:Type="String">CCCACCCACAGCAACTGATT</Data></Cell></Row><Row><Cell><Data ss:Type="String">AV5707737-1R</Data></Cell><Cell><Data ss:Type="String">GGCGTCAAGTTCTGGCTTCT</Data></Cell></Row><Row><Cell><Data ss:Type="String">AV5707737-2F</Data></Cell><Cell><Data ss:Type="String">CTGATTCTAAGGGCTGAC</Data></Cell></Row><Row><Cell><Data ss:Type="String">AV5707737-2R</Data></Cell><Cell><Data ss:Type="String">CAAGTTCTGGCTTCTCC</Data></Cell></Row><Row><Cell><Data ss:Type="String">ENSMUST00000121443-1F</Data></Cell><Cell><Data ss:Type="String">ATCCGGGACTGGACTCATCA</Data></Cell></Row><Row><Cell><Data ss:Type="String">ENSMUST00000121443-1R</Data></Cell><Cell><Data ss:Type="String">AGCTCCAGGCAGGTTCATTC</Data></Cell></Row><Row><Cell><Data ss:Type="String">ENSMUST00000121443-2F</Data></Cell><Cell><Data ss:Type="String">CCCTGGACAATGCCTAC</Data></Cell></Row><Row><Cell><Data ss:Type="String">ENSMUST00000121443-2R</Data></Cell><Cell><Data ss:Type="String">TCTGCCTCCCAAGTGC</Data></Cell></Row><Row><Cell><Data ss:Type="String">ENSMUST00000121443-3F</Data></Cell><Cell><Data ss:Type="String">GCCACTCTGAAGATGACCC</Data></Cell></Row><Row><Cell><Data ss:Type="String">ENSMUST00000121443-3R</Data></Cell><Cell><Data ss:Type="String">CAGCACCTTTCTCCTTTACC</Data></Cell></Row><Row><Cell><Data ss:Type="String">ENSMUST00000122027-F</Data></Cell><Cell><Data ss:Type="String">CAGCGAAGGCCAATGGACAG</Data></Cell></Row><Row><Cell><Data ss:Type="String">ENSMUST00000122027-R</Data></Cell><Cell><Data ss:Type="String">GCTGCCTCATCAAGGGTGGT</Data></Cell></Row><Row><Cell><Data ss:Type="String">NR_033578-1F</Data></Cell><Cell><Data ss:Type="String">CAGAAGAGGGCGTCAGA</Data></Cell></Row><Row><Cell><Data ss:Type="String">NR_033578-1R</Data></Cell><Cell><Data ss:Type="String">GAGATGGCTCAGTGGGT</Data></Cell></Row><Row><Cell><Data ss:Type="String">NR_033578-2F</Data></Cell><Cell><Data ss:Type="String">GAGCACACTACCTGCCACTG</Data></Cell></Row><Row><Cell><Data ss:Type="String">NR_033578-2R</Data></Cell><Cell><Data ss:Type="String">AGGTCTACAGGTCAGTACATCCA</Data></Cell></Row><Row><Cell><Data ss:Type="String">uc007tdb.1</Data></Cell><Cell><Data ss:Type="String">TTTTGGCACTGGAGGTTGG</Data></Cell></Row><Row><Cell><Data ss:Type="String">uc007tdb.1</Data></Cell><Cell><Data ss:Type="String">CAGGGACAAAGACAGAGGTAGG</Data></Cell></Row><Row><Cell><Data ss:Type="String">ENSMUST00000120163-1F</Data></Cell><Cell><Data ss:Type="String">CCAACAAGCACAACCGTCTG</Data></Cell></Row><Row><Cell><Data ss:Type="String">ENSMUST00000120163-1R</Data></Cell><Cell><Data ss:Type="String">CAGCAAGGTAGTGGGCATGA</Data></Cell></Row><Row><Cell><Data ss:Type="String">ENSMUST00000120163-2F</Data></Cell><Cell><Data ss:Type="String">GCTGCGTCACAATCAAGTCC</Data></Cell></Row><Row><Cell><Data ss:Type="String">ENSMUST00000120163-2R</Data></Cell><Cell><Data ss:Type="String">TAGAGTACCCAGGACAGGGC</Data></Cell></Row><Row><Cell><Data ss:Type="String">ENSMUST00000108749-1F</Data></Cell><Cell><Data ss:Type="String">GGGGAGAGGCGTTTTTCTCA</Data></Cell></Row><Row><Cell><Data ss:Type="String">ENSMUST00000108749-1R</Data></Cell><Cell><Data ss:Type="String">CCAACCTCATAGCAGGGCAT</Data></Cell></Row><Row><Cell><Data ss:Type="String">ENSMUST00000108749-2F</Data></Cell><Cell><Data ss:Type="String"> AAGGCAAATAGCGGGAAGG</Data></Cell></Row><Row><Cell><Data ss:Type="String">ENSMUST00000108749-2R</Data></Cell><Cell><Data ss:Type="String">CAGCACCAGACCAACTCCAA</Data></Cell></Row><Row><Cell><Data ss:Type="String">ENSMUST00000121735-1F</Data></Cell><Cell><Data ss:Type="String">AGGACCTGGGCAGATGAC</Data></Cell></Row><Row><Cell><Data ss:Type="String">ENSMUST00000121735-1R</Data></Cell><Cell><Data ss:Type="String">ATGGCAAGCAAGTGAGTTT</Data></Cell></Row><Row><Cell><Data ss:Type="String">ENSMUST00000121735-2F</Data></Cell><Cell><Data ss:Type="String">GACCTGGGCAGATGACTT</Data></Cell></Row><Row><Cell><Data ss:Type="String">ENSMUST00000121735-2R</Data></Cell><Cell><Data ss:Type="String">CCATGAGCTGGATTTGTG</Data></Cell></Row><Row><Cell><Data ss:Type="String">ENSMUST00000099216-1F</Data></Cell><Cell><Data ss:Type="String">GTCGCATAAACGGGAGGA</Data></Cell></Row><Row><Cell><Data ss:Type="String">ENSMUST00000099216-1R</Data></Cell><Cell><Data ss:Type="String">GCAGTTCGGAAGCACAGG</Data></Cell></Row><Row><Cell><Data ss:Type="String">ENSMUST00000099216-2F</Data></Cell><Cell><Data ss:Type="String">CTCCTGTTCTCCCCCTCAGA</Data></Cell></Row><Row><Cell><Data ss:Type="String">ENSMUST00000099216-2R</Data></Cell><Cell><Data ss:Type="String">TCGGAAGCACAGGTTTCTCAA</Data></Cell></Row><Row><Cell><Data ss:Type="String">ENSMUST00000053965-1F</Data></Cell><Cell><Data ss:Type="String">AAGGTCAGCTACGAGATGGG</Data></Cell></Row><Row><Cell><Data ss:Type="String">ENSMUST00000053965-1R</Data></Cell><Cell><Data ss:Type="String">TGTTTAGCAGGCAGGTTTCCT</Data></Cell></Row><Row><Cell><Data ss:Type="String">ENSMUST00000053965-2F</Data></Cell><Cell><Data ss:Type="String">CAGCTACGAGATGGGAGAGGA</Data></Cell></Row><Row><Cell><Data ss:Type="String">ENSMUST00000053965-2R</Data></Cell><Cell><Data ss:Type="String">AGGGAGTGTGTTTGAGACTGG</Data></Cell></Row><Row><Cell><Data ss:Type="String">ENSMUST00000053965-3F</Data></Cell><Cell><Data ss:Type="String">GTCAGCTACGAGATGGGAGAG</Data></Cell></Row><Row><Cell><Data ss:Type="String">ENSMUST00000053965-3R</Data></Cell><Cell><Data ss:Type="String">AGGCAGGTTTCCTGGTGTTTA</Data></Cell></Row><Row><Cell><Data ss:Type="String">ENSMUST00000167752-1F</Data></Cell><Cell><Data ss:Type="String">CAGACTCAAGCCTCCTAACT</Data></Cell></Row><Row><Cell><Data ss:Type="String">ENSMUST00000167752-1R</Data></Cell><Cell><Data ss:Type="String">GTCCCTGAATAACCTGACATAA</Data></Cell></Row><Row><Cell><Data ss:Type="String">ENSMUST00000167752-2F</Data></Cell><Cell><Data ss:Type="String">TCATCTCATCACCAAGCGGG</Data></Cell></Row><Row><Cell><Data ss:Type="String">ENSMUST00000167752-2R</Data></Cell><Cell><Data ss:Type="String">GTTGTCGAGTGGCCTGTACC</Data></Cell></Row><Row><Cell><Data ss:Type="String">ENSMUST00000167752-3F</Data></Cell><Cell><Data ss:Type="String">TTGGTAAGCGCCATCTCCAG</Data></Cell></Row><Row><Cell><Data ss:Type="String">ENSMUST00000167752-3R</Data></Cell><Cell><Data ss:Type="String">TGTCTCCAGGTTTCTCGTGC</Data></Cell></Row><Row><Cell><Data ss:Type="String">uc.330+1F</Data></Cell><Cell><Data ss:Type="String">AATCCAGCGAGGACTTTG</Data></Cell></Row><Row><Cell><Data ss:Type="String">uc.330+1R</Data></Cell><Cell><Data ss:Type="String">ACCGCCGTTTATCAGAGT</Data></Cell></Row><Row><Cell><Data ss:Type="String">uc.330+2F</Data></Cell><Cell><Data ss:Type="String">ATAGGAGCCCGAATAGCGTG</Data></Cell></Row><Row><Cell><Data ss:Type="String">uc.330+2R</Data></Cell><Cell><Data ss:Type="String">TGTCTTCTTCTCTCGACTAGGT</Data></Cell></Row><Row><Cell><Data ss:Type="String">ENSMUST00000120431-1F</Data></Cell><Cell><Data ss:Type="String">GATGAAAGTCACCAGAGGCA</Data></Cell></Row><Row><Cell><Data ss:Type="String">ENSMUST00000120431-1R</Data></Cell><Cell><Data ss:Type="String">GGTCTCGGGGTCAGTACATC</Data></Cell></Row><Row><Cell><Data ss:Type="String">ENSMUST00000120431-2F</Data></Cell><Cell><Data ss:Type="String">TTCTATGTTGCGGACCTCGG</Data></Cell></Row><Row><Cell><Data ss:Type="String">ENSMUST00000120431-2R</Data></Cell><Cell><Data ss:Type="String">GAACCAACTTTGCCTCTGGTG</Data></Cell></Row><Row><Cell><Data ss:Type="String">ENSMUST00000119046-F</Data></Cell><Cell><Data ss:Type="String">TCGCAACGAAGGTTTTGGG</Data></Cell></Row><Row><Cell><Data ss:Type="String">ENSMUST00000119046-R</Data></Cell><Cell><Data ss:Type="String">GGGTTGGAATACTGTGGTTGC</Data></Cell></Row><Row><Cell><Data ss:Type="String">uc008mau.1-1F</Data></Cell><Cell><Data ss:Type="String">ACCTCACCCACAATGTCCTCA</Data></Cell></Row><Row><Cell><Data ss:Type="String">uc008mau.1-1R</Data></Cell><Cell><Data ss:Type="String">ATGGCAGTGCTGTTCCAAATA</Data></Cell></Row><Row><Cell><Data ss:Type="String">uc008mau.1-2F</Data></Cell><Cell><Data ss:Type="String">ATTCCTAGTGTTCTCAAACC</Data></Cell></Row><Row><Cell><Data ss:Type="String">uc008mau.1-2R</Data></Cell><Cell><Data ss:Type="String">CGTGTACTTTCGTTACCTTC</Data></Cell></Row><Row><Cell><Data ss:Type="String">ENSMUST00000118202-1F</Data></Cell><Cell><Data ss:Type="String">CATCGCTGCCAACATCTTCA</Data></Cell></Row><Row><Cell><Data ss:Type="String">ENSMUST00000118202-1R</Data></Cell><Cell><Data ss:Type="String">CACCCTCAGTTTCCACCTCC</Data></Cell></Row><Row><Cell><Data ss:Type="String">ENSMUST00000118202-2F</Data></Cell><Cell><Data ss:Type="String">GACCCAAACCTCACCTACCT</Data></Cell></Row><Row><Cell><Data ss:Type="String">ENSMUST00000118202-2R</Data></Cell><Cell><Data ss:Type="String">CCAGTTCAGAGCACCACTTG</Data></Cell></Row><Row><Cell><Data ss:Type="String">ENSMUST00000118202-3F</Data></Cell><Cell><Data ss:Type="String">TGAACTGGGTAGCAAATGCC</Data></Cell></Row><Row><Cell><Data ss:Type="String">ENSMUST00000118202-3R</Data></Cell><Cell><Data ss:Type="String">AATTCCCCAAAAGTGCCCAG</Data></Cell></Row><Row><Cell><Data ss:Type="String">ENSMUST00000122215-1F</Data></Cell><Cell><Data ss:Type="String">GGAGCCGTTGAAAAGGTTGG</Data></Cell></Row><Row><Cell><Data ss:Type="String">ENSMUST00000122215-1R</Data></Cell><Cell><Data ss:Type="String">CTTCCTGGTCCTCTCGGTCA</Data></Cell></Row><Row><Cell><Data ss:Type="String">ENSMUST00000122215-2F</Data></Cell><Cell><Data ss:Type="String">AGCCTGGATCTGTTTGGCTG</Data></Cell></Row><Row><Cell><Data ss:Type="String">ENSMUST00000122215-2R</Data></Cell><Cell><Data ss:Type="String">CATCTGAGTCGGGGGCTTC</Data></Cell></Row><Row><Cell><Data ss:Type="String">ENSMUST00000099214-1F</Data></Cell><Cell><Data ss:Type="String">GGGTCAGCCTGGTGGTCTA</Data></Cell></Row><Row><Cell><Data ss:Type="String">ENSMUST00000099214-1R</Data></Cell><Cell><Data ss:Type="String">GCGGTGCCCTCTTGTTTC</Data></Cell></Row><Row><Cell><Data ss:Type="String">ENSMUST00000099214-2F</Data></Cell><Cell><Data ss:Type="String">GGGCACCGCTCAGAAGTCAC</Data></Cell></Row><Row><Cell><Data ss:Type="String">ENSMUST00000099214-2R</Data></Cell><Cell><Data ss:Type="String">GGACCCAGACGCTCCCATTA</Data></Cell></Row><Row><Cell><Data ss:Type="String">ENSMUST00000099212-1F</Data></Cell><Cell><Data ss:Type="String">TTACAATCCACGATGACG</Data></Cell></Row><Row><Cell><Data ss:Type="String">ENSMUST00000099212-1R</Data></Cell><Cell><Data ss:Type="String">ATTATGAGGGAGCAGACG</Data></Cell></Row><Row><Cell><Data ss:Type="String">ENSMUST00000099212-2F</Data></Cell><Cell><Data ss:Type="String">ACCCCAAAAGACCACTGACC</Data></Cell></Row><Row><Cell><Data ss:Type="String">ENSMUST00000099212-2R</Data></Cell><Cell><Data ss:Type="String">ATACGCCATCACACCACACA</Data></Cell></Row><Row><Cell><Data ss:Type="String">ENSMUST00000117669-1F</Data></Cell><Cell><Data ss:Type="String">CATCAGTTGCTATCTGGTGGTC</Data></Cell></Row><Row><Cell><Data ss:Type="String">ENSMUST00000117669-1R</Data></Cell><Cell><Data ss:Type="String">TCCGCAGGGCTCTTTCTT</Data></Cell></Row><Row><Cell><Data ss:Type="String">ENSMUST00000117669-2F</Data></Cell><Cell><Data ss:Type="String">GCATATCTGGGCTACGGTGA</Data></Cell></Row><Row><Cell><Data ss:Type="String">ENSMUST00000117669-2R</Data></Cell><Cell><Data ss:Type="String">CACAAACGCAGGGGAGAACT</Data></Cell></Row><Row><Cell><Data ss:Type="String">ENSMUST00000099215-1F</Data></Cell><Cell><Data ss:Type="String">ACACTGTCGGCAAGTTTAG</Data></Cell></Row><Row><Cell><Data ss:Type="String">ENSMUST00000099215-1R</Data></Cell><Cell><Data ss:Type="String">CAACTGCTTGGCACTTATT</Data></Cell></Row><Row><Cell><Data ss:Type="String">ENSMUST00000099215-2F</Data></Cell><Cell><Data ss:Type="String">AGACAGCTCTAGCAGGAAGC</Data></Cell></Row><Row><Cell><Data ss:Type="String">ENSMUST00000099215-2R</Data></Cell><Cell><Data ss:Type="String">CACTGTTCTCTCCGATGGCT</Data></Cell></Row><Row><Cell><Data ss:Type="String">MM9LINCRNAEXON11909-1F</Data></Cell><Cell><Data ss:Type="String">GGGCACCGCTGAACCAATCTA</Data></Cell></Row><Row><Cell><Data ss:Type="String">MM9LINCRNAEXON11909-1R</Data></Cell><Cell><Data ss:Type="String">GCACCCGACTGCTCTTCCAAA</Data></Cell></Row><Row><Cell><Data ss:Type="String">MM9LINCRNAEXON11909-2F</Data></Cell><Cell><Data ss:Type="String">GGTCCTCCTAACTCCCACGA</Data></Cell></Row><Row><Cell><Data ss:Type="String">MM9LINCRNAEXON11909-2R</Data></Cell><Cell><Data ss:Type="String">CAGAGCAGAGATGACCCGAT</Data></Cell></Row><Row><Cell><Data ss:Type="String">ENSMUST00000119836-1F</Data></Cell><Cell><Data ss:Type="String">TCGTGGAGCACTGTAACCTG</Data></Cell></Row><Row><Cell><Data ss:Type="String">ENSMUST00000119836-1R</Data></Cell><Cell><Data ss:Type="String">TGGAACCCATTGAAAGTAGAA</Data></Cell></Row><Row><Cell><Data ss:Type="String">ENSMUST00000119836-2F</Data></Cell><Cell><Data ss:Type="String">GATTCCAAAGCAGCGTGCC</Data></Cell></Row><Row><Cell><Data ss:Type="String">ENSMUST00000119836-2R</Data></Cell><Cell><Data ss:Type="String">GCTCTTTTGCCCGTTCCAAG</Data></Cell></Row><Row><Cell><Data ss:Type="String">uc008kbg.1-1F</Data></Cell><Cell><Data ss:Type="String">TGTAGAGCAGGCTTTCATCC</Data></Cell></Row><Row><Cell><Data ss:Type="String">uc008kbg.1-1R</Data></Cell><Cell><Data ss:Type="String">TCAGGTCGTCAGACTTGGTG</Data></Cell></Row><Row><Cell><Data ss:Type="String">uc008kbg.1-2F</Data></Cell><Cell><Data ss:Type="String">TATCCCACAGCCCTTTCCAC</Data></Cell></Row><Row><Cell><Data ss:Type="String">uc008kbg.1-2R</Data></Cell><Cell><Data ss:Type="String">ACGCAGCCAAAGCATACAAG</Data></Cell></Row><Row><Cell><Data ss:Type="String">AK141672-1F</Data></Cell><Cell><Data ss:Type="String">GGTAGACGTGCAGAGCTTGT</Data></Cell></Row><Row><Cell><Data ss:Type="String">AK141672-1R</Data></Cell><Cell><Data ss:Type="String">GTTGCATTCTGACTCCCCCA</Data></Cell></Row><Row><Cell><Data ss:Type="String">AK141672-2F</Data></Cell><Cell><Data ss:Type="String">TGGGGGAGTCAGAATGCAAC</Data></Cell></Row><Row><Cell><Data ss:Type="String">AK141672-2R</Data></Cell><Cell><Data ss:Type="String">GCCGCAGCATGATACTGACA</Data></Cell></Row><Row><Cell><Data ss:Type="String">MM9LINCRNAEXON11961-1F</Data></Cell><Cell><Data ss:Type="String">AAGGCAATACAATCAAAAAA</Data></Cell></Row><Row><Cell><Data ss:Type="String">MM9LINCRNAEXON11961-1R</Data></Cell><Cell><Data ss:Type="String">AAAGGATGGAAACAAAAACA</Data></Cell></Row><Row><Cell><Data ss:Type="String">MM9LINCRNAEXON11961-2F</Data></Cell><Cell><Data ss:Type="String">TGATAAATGACAAACCACCCCAA</Data></Cell></Row><Row><Cell><Data ss:Type="String">MM9LINCRNAEXON11961-2R</Data></Cell><Cell><Data ss:Type="String">GGACTCAGAAAATACTGCCAACC</Data></Cell></Row><Row><Cell><Data ss:Type="String">AK013372-F</Data></Cell><Cell><Data ss:Type="String">ATCCTTCTTAATCCCTCCCC</Data></Cell></Row><Row><Cell><Data ss:Type="String">AK013372-R</Data></Cell><Cell><Data ss:Type="String">ACCTTTCACACCATTCCGTT</Data></Cell></Row><Row><Cell><Data ss:Type="String">MM9LINCRNAEXON11966-1F</Data></Cell><Cell><Data ss:Type="String">CACCCAGATGTGAACTGTGAAAGA</Data></Cell></Row><Row><Cell><Data ss:Type="String">MM9LINCRNAEXON11966-1R</Data></Cell><Cell><Data ss:Type="String">TATGCCCATTGAAGAAAATGATAA</Data></Cell></Row><Row><Cell><Data ss:Type="String">AK148935-1F</Data></Cell><Cell><Data ss:Type="String">ACATTTCCCCCAAAGACTCCA</Data></Cell></Row><Row><Cell><Data ss:Type="String">AK148935-1R</Data></Cell><Cell><Data ss:Type="String">TTTATCTGCCACCCACCCACT</Data></Cell></Row><Row><Cell><Data ss:Type="String">AK148935-2F</Data></Cell><Cell><Data ss:Type="String">CTGCCCACTCAAAGGATGTC</Data></Cell></Row><Row><Cell><Data ss:Type="String">AK148935-2R</Data></Cell><Cell><Data ss:Type="String">GGCTCATTTCCACACGCTAC</Data></Cell></Row><Row><Cell><Data ss:Type="String">AK163925-1F</Data></Cell><Cell><Data ss:Type="String">ACTTCTTGATGTTTGGGGAT</Data></Cell></Row><Row><Cell><Data ss:Type="String">AK163925-1R</Data></Cell><Cell><Data ss:Type="String">GGACTTTGGTTTGTGGTTCT</Data></Cell></Row><Row><Cell><Data ss:Type="String">AK163925-2F</Data></Cell><Cell><Data ss:Type="String">TTCTTGATGTTTGGGGATTT</Data></Cell></Row><Row><Cell><Data ss:Type="String">AK163925-2R</Data></Cell><Cell><Data ss:Type="String">TATGGATGGCTTTATGTGGC</Data></Cell></Row><Row><Cell><Data ss:Type="String">AK163925-3F</Data></Cell><Cell><Data ss:Type="String">TGCTTCGGCATTTGTGTTCA</Data></Cell></Row><Row><Cell><Data ss:Type="String">AK163925-3R</Data></Cell><Cell><Data ss:Type="String">AGGTCAAGGGGCACAATACA</Data></Cell></Row><Row><Cell><Data ss:Type="String">MM9LINCRNAEXON11957-1F</Data></Cell><Cell><Data ss:Type="String">CTGGGAAACCCCTTGAGCAT</Data></Cell></Row><Row><Cell><Data ss:Type="String">MM9LINCRNAEXON11957-1R</Data></Cell><Cell><Data ss:Type="String">TGGCAGACCTTCAGTACCTT</Data></Cell></Row><Row><Cell><Data ss:Type="String">MM9LINCRNAEXON11957-2F</Data></Cell><Cell><Data ss:Type="String">GCTCTCCTGCAATCCCTCTC</Data></Cell></Row><Row><Cell><Data ss:Type="String">MM9LINCRNAEXON11957-2R</Data></Cell><Cell><Data ss:Type="String">AGCCCTGGGTTTTCATCTTC</Data></Cell></Row><Row><Cell><Data ss:Type="String">MM9LINCRNAEXON11959-1F</Data></Cell><Cell><Data ss:Type="String">CCCATTTGATTGTGTGCTC</Data></Cell></Row><Row><Cell><Data ss:Type="String">MM9LINCRNAEXON11959-1R</Data></Cell><Cell><Data ss:Type="String">ACATCTTCCTCGGTTTCTC</Data></Cell></Row><Row><Cell><Data ss:Type="String">MM9LINCRNAEXON11959-2F</Data></Cell><Cell><Data ss:Type="String">TCATTCTGTCCCCATCAAGGC</Data></Cell></Row><Row><Cell><Data ss:Type="String">MM9LINCRNAEXON11959-2R</Data></Cell><Cell><Data ss:Type="String">AGGGTCTGAGCACACAATCAA</Data></Cell></Row><Row><Cell><Data ss:Type="String">MM9LINCRNAEXON11972-1F</Data></Cell><Cell><Data ss:Type="String">AGAAATGGGCAGAGTGGAAAAT</Data></Cell></Row><Row><Cell><Data ss:Type="String">MM9LINCRNAEXON11972-1R</Data></Cell><Cell><Data ss:Type="String">TGGCAGTCAACATAGCAGAAGT</Data></Cell></Row><Row><Cell><Data ss:Type="String">MM9LINCRNAEXON11972-2F</Data></Cell><Cell><Data ss:Type="String">ATGGGCAGAGTGGAAAATCCT</Data></Cell></Row><Row><Cell><Data ss:Type="String">MM9LINCRNAEXON11972-2R</Data></Cell><Cell><Data ss:Type="String">GTGAACAGAGGGAGATGGCT</Data></Cell></Row><Row><Cell><Data ss:Type="String">AK037210-1F</Data></Cell><Cell><Data ss:Type="String">GTTGTTTTGTGTTCTGCGATGG</Data></Cell></Row><Row><Cell><Data ss:Type="String">AK037210-1R</Data></Cell><Cell><Data ss:Type="String">GTGAGTGCTGTATGTGGGTTTG</Data></Cell></Row><Row><Cell><Data ss:Type="String">AK037210-2F</Data></Cell><Cell><Data ss:Type="String">CCTCCACTGACCTACGCTAA</Data></Cell></Row><Row><Cell><Data ss:Type="String">AK037210-2R</Data></Cell><Cell><Data ss:Type="String">CGCAGAACACAAAACAACAA</Data></Cell></Row><Row><Cell><Data ss:Type="String">AK052777-1F</Data></Cell><Cell><Data ss:Type="String">TAATAACACTACTCTGTCTACCTGC</Data></Cell></Row><Row><Cell><Data ss:Type="String">AK052777-1R</Data></Cell><Cell><Data ss:Type="String">AAAATAAACATCTCACAACAATCTA</Data></Cell></Row><Row><Cell><Data ss:Type="String">AK052777-2F</Data></Cell><Cell><Data ss:Type="String">ACTCTTTAGGCAGCTTTTGATCG</Data></Cell></Row><Row><Cell><Data ss:Type="String">AK052777-2R</Data></Cell><Cell><Data ss:Type="String">CAGGAAGGTATTGCAGGTAGACA</Data></Cell></Row><Row><Cell><Data ss:Type="String">MM9LINCRNAEXON11971-1F</Data></Cell><Cell><Data ss:Type="String">TCTTTCCCTTCGCTTCTCTGCT</Data></Cell></Row><Row><Cell><Data ss:Type="String">MM9LINCRNAEXON11971-1R</Data></Cell><Cell><Data ss:Type="String">TTTGCTCTCCTTATCCACTGCT</Data></Cell></Row><Row><Cell><Data ss:Type="String">MM9LINCRNAEXON11971-2F</Data></Cell><Cell><Data ss:Type="String">TTCTCCCGGTAATGTGCATCC</Data></Cell></Row><Row><Cell><Data ss:Type="String">MM9LINCRNAEXON11971-2R</Data></Cell><Cell><Data ss:Type="String">TGCTCTCCTTATCCACTGCTTG</Data></Cell></Row><Row><Cell><Data ss:Type="String">MM9LINCRNAEXON12093+1F</Data></Cell><Cell><Data ss:Type="String">TTTTTCCCTTGGTCTTATGTTTGT</Data></Cell></Row><Row><Cell><Data ss:Type="String">MM9LINCRNAEXON12093+1R</Data></Cell><Cell><Data ss:Type="String">GGATTTGAGTGTTTTTCTGGTTGT</Data></Cell></Row><Row><Cell><Data ss:Type="String">MM9LINCRNAEXON12093+2F</Data></Cell><Cell><Data ss:Type="String">CTGGGAAGTTGGGTCTCAGG</Data></Cell></Row><Row><Cell><Data ss:Type="String">MM9LINCRNAEXON12093+2R</Data></Cell><Cell><Data ss:Type="String">TCCCAAACCCCCACTGTTCT</Data></Cell></Row><Row><Cell><Data ss:Type="String">MM9LINCRNAEXON11969-1F</Data></Cell><Cell><Data ss:Type="String">GAGGAGTGTTTGTGAGGAGGG</Data></Cell></Row><Row><Cell><Data ss:Type="String">MM9LINCRNAEXON11969-1R</Data></Cell><Cell><Data ss:Type="String">AGAAGCTGGCTGGATTTAGGC</Data></Cell></Row><Row><Cell><Data ss:Type="String">MM9LINCRNAEXON11969-2F</Data></Cell><Cell><Data ss:Type="String">GAGACCCACTTCCGTGCTTT</Data></Cell></Row><Row><Cell><Data ss:Type="String">MM9LINCRNAEXON11969-2R</Data></Cell><Cell><Data ss:Type="String">AAGCTGGCTGGATTTAGGCG</Data></Cell></Row><Row><Cell><Data ss:Type="String">ENSMUST00000154720-1F</Data></Cell><Cell><Data ss:Type="String">CACTGTTGTCACCACTGGATTT</Data></Cell></Row><Row><Cell><Data ss:Type="String">ENSMUST00000154720-1R</Data></Cell><Cell><Data ss:Type="String">CGAGCACACTGAGGCTTTTTAT</Data></Cell></Row><Row><Cell><Data ss:Type="String">ENSMUST00000154720-2F</Data></Cell><Cell><Data ss:Type="String">CCTCAGTGTGCTCGCTTTGT</Data></Cell></Row><Row><Cell><Data ss:Type="String">ENSMUST00000154720-2R</Data></Cell><Cell><Data ss:Type="String">TGGAGCACTACATGGTATTTCCT</Data></Cell></Row><Row><Cell><Data ss:Type="String">AK048117-1F</Data></Cell><Cell><Data ss:Type="String">CTCCCCCCTTATCTAATCAC</Data></Cell></Row><Row><Cell><Data ss:Type="String">AK048117-1R</Data></Cell><Cell><Data ss:Type="String">TCTTCAGAAACAGACCAGCC</Data></Cell></Row><Row><Cell><Data ss:Type="String">AK048117-2F</Data></Cell><Cell><Data ss:Type="String">GATGGAGGAATGGAGAGGCG</Data></Cell></Row><Row><Cell><Data ss:Type="String">AK048117-2R</Data></Cell><Cell><Data ss:Type="String">TCAAGCATCGCAGAACACCT</Data></Cell></Row><Row><Cell><Data ss:Type="String">AK038409-1F</Data></Cell><Cell><Data ss:Type="String">TAAGCGTTGGGCAGGGAAAC</Data></Cell></Row><Row><Cell><Data ss:Type="String">AK038409-1R</Data></Cell><Cell><Data ss:Type="String">GACTGTTAGCAAGCCCCTCT</Data></Cell></Row><Row><Cell><Data ss:Type="String">AK038409-2F</Data></Cell><Cell><Data ss:Type="String">TTGAAAAAAATACTGGGTGT</Data></Cell></Row><Row><Cell><Data ss:Type="String">AK038409-2R</Data></Cell><Cell><Data ss:Type="String">GCAGGAGAGAAAGAATAAGG</Data></Cell></Row><Row><Cell><Data ss:Type="String">ENSMUST00000150337-1F</Data></Cell><Cell><Data ss:Type="String">CCCTTCCCTCTTCCACGATG</Data></Cell></Row><Row><Cell><Data ss:Type="String">ENSMUST00000150337-1R</Data></Cell><Cell><Data ss:Type="String">TCCTTTTGGGGGAGTGAGGT</Data></Cell></Row><Row><Cell><Data ss:Type="String">ENSMUST00000150337-2F</Data></Cell><Cell><Data ss:Type="String">CTAATTCTTCTCGCCCCGCT</Data></Cell></Row><Row><Cell><Data ss:Type="String">ENSMUST00000150337-2R</Data></Cell><Cell><Data ss:Type="String">TTCGCCGAGGTCAGGTTATG</Data></Cell></Row><Row><Cell><Data ss:Type="String">uc007xwx.1-1F</Data></Cell><Cell><Data ss:Type="String">TCGGTAGAAGGACAGAAGACACG</Data></Cell></Row><Row><Cell><Data ss:Type="String">uc007xwx.1-1R</Data></Cell><Cell><Data ss:Type="String">ATGCAGGCAGATAGTTAAGGGGT</Data></Cell></Row><Row><Cell><Data ss:Type="String">uc007xwx.1-2F</Data></Cell><Cell><Data ss:Type="String">GCGCCAACGTAGACCAAAAG</Data></Cell></Row><Row><Cell><Data ss:Type="String">uc007xwx.1-2R</Data></Cell><Cell><Data ss:Type="String">TCTACCGATGTTGGGGACCT</Data></Cell></Row><Row><Cell><Data ss:Type="String">AK031663-1F</Data></Cell><Cell><Data ss:Type="String">AGCACCACTAATCTGACTCGC</Data></Cell></Row><Row><Cell><Data ss:Type="String">AK031663-1R</Data></Cell><Cell><Data ss:Type="String">TTCCCATCACTCTCTTCCATC</Data></Cell></Row><Row><Cell><Data ss:Type="String">AK031663-2F</Data></Cell><Cell><Data ss:Type="String">ATCTTCTCCTGGCTCCGACA</Data></Cell></Row><Row><Cell><Data ss:Type="String">AK031663-2R</Data></Cell><Cell><Data ss:Type="String">CTGGGGTGGGGAATAGGGAT</Data></Cell></Row><Row><Cell><Data ss:Type="String">AK031663-3F</Data></Cell><Cell><Data ss:Type="String">TACAGGCTGACTTGGAGGGA</Data></Cell></Row><Row><Cell><Data ss:Type="String">AK031663-3R</Data></Cell><Cell><Data ss:Type="String">GGAGCCCCTTTCCAATGGTT</Data></Cell></Row><Row><Cell><Data ss:Type="String">uc008hmc.1-1F</Data></Cell><Cell><Data ss:Type="String">CCTTGATGTGGCTCTTGTTTCTTC</Data></Cell></Row><Row><Cell><Data ss:Type="String">uc008hmc.1-1R</Data></Cell><Cell><Data ss:Type="String">GGTTTTAGCGTTTCTTTTGGATGT</Data></Cell></Row><Row><Cell><Data ss:Type="String">AK077661-1F</Data></Cell><Cell><Data ss:Type="String">ACAATCAAAACATCTCACACCC</Data></Cell></Row><Row><Cell><Data ss:Type="String">AK077661-1R</Data></Cell><Cell><Data ss:Type="String">ACACAAATGAACACAATCCAAA</Data></Cell></Row><Row><Cell><Data ss:Type="String">AK077661-2F</Data></Cell><Cell><Data ss:Type="String">AGTAGTCCCCGAGGCTTTCA</Data></Cell></Row><Row><Cell><Data ss:Type="String">AK077661-2R</Data></Cell><Cell><Data ss:Type="String">TGCCCAGACTCACCAAACTG</Data></Cell></Row><Row><Cell><Data ss:Type="String">AK139402-1F</Data></Cell><Cell><Data ss:Type="String">GTTCTTAGTGTTTTTGGGGT</Data></Cell></Row><Row><Cell><Data ss:Type="String">AK139402-1R</Data></Cell><Cell><Data ss:Type="String">GGTATCTTTTTATTTTGGCC</Data></Cell></Row><Row><Cell><Data ss:Type="String">AK139402-2F</Data></Cell><Cell><Data ss:Type="String">TTGGGGTTTGGCATTAAGAGG</Data></Cell></Row><Row><Cell><Data ss:Type="String">AK139402-2R</Data></Cell><Cell><Data ss:Type="String">TCCGCAAAACCCAATCACCT</Data></Cell></Row><Row><Cell><Data ss:Type="String">AK052414-1F</Data></Cell><Cell><Data ss:Type="String">TACACTCAGCCATCTGCCCCAA</Data></Cell></Row><Row><Cell><Data ss:Type="String">AK052414-1R</Data></Cell><Cell><Data ss:Type="String">TCCTCTGCTCAACTCCTTCCCA</Data></Cell></Row><Row><Cell><Data ss:Type="String">AK009928-1F</Data></Cell><Cell><Data ss:Type="String">CAACAGAAAGAAATGAAGGAAAAC</Data></Cell></Row><Row><Cell><Data ss:Type="String">AK009928-1R</Data></Cell><Cell><Data ss:Type="String">TACAAAATACCTACGGTCAGAGTC</Data></Cell></Row><Row><Cell><Data ss:Type="String">AK009928-2F</Data></Cell><Cell><Data ss:Type="String">AGCTCCACATCACGCTTCTT</Data></Cell></Row><Row><Cell><Data ss:Type="String">AK009928-2R</Data></Cell><Cell><Data ss:Type="String">CCAGACCATTCATCCGCTGTG</Data></Cell></Row><Row><Cell><Data ss:Type="String">ENSMUST00000104935-1F</Data></Cell><Cell><Data ss:Type="String">CTCAGAGGCTAGAGAGCACAG</Data></Cell></Row><Row><Cell><Data ss:Type="String">ENSMUST00000104935-1R</Data></Cell><Cell><Data ss:Type="String">CAAGGACTTGGGTGGTGCATA</Data></Cell></Row><Row><Cell><Data ss:Type="String">ENSMUST00000104935-2F</Data></Cell><Cell><Data ss:Type="String">AGGCTAGAGAGCACAGAAAGG</Data></Cell></Row><Row><Cell><Data ss:Type="String">ENSMUST00000104935-2R</Data></Cell><Cell><Data ss:Type="String">GCAGTCTGATCCATCCACTCAT</Data></Cell></Row><Row><Cell><Data ss:Type="String">ENSMUST00000099216-1F</Data></Cell><Cell><Data ss:Type="String">AGAACGCTATGAGGCTTGTGT</Data></Cell></Row><Row><Cell><Data ss:Type="String">ENSMUST00000099216-1R</Data></Cell><Cell><Data ss:Type="String">ATTTGCAGTTCGGAAGCACAG</Data></Cell></Row><Row><Cell><Data ss:Type="String">ENSMUST00000099216-2F</Data></Cell><Cell><Data ss:Type="String">GCACGGGAAACAACAGAGACC</Data></Cell></Row><Row><Cell><Data ss:Type="String">ENSMUST00000099216-2R</Data></Cell><Cell><Data ss:Type="String">GCGTTAGAGAAAGGGAAGGAG</Data></Cell></Row><Row><Cell><Data ss:Type="String">ENSMUST00000123269-1F</Data></Cell><Cell><Data ss:Type="String">AAACAGGGCACAGAGCAGTT </Data></Cell></Row><Row><Cell><Data ss:Type="String">ENSMUST00000123269-1R</Data></Cell><Cell><Data ss:Type="String">GCGATCCAATAGGGTGAGGG</Data></Cell></Row><Row><Cell><Data ss:Type="String">ENSMUST00000123269-2F</Data></Cell><Cell><Data ss:Type="String">ATGGGTGCTTGTCTCTGCAT</Data></Cell></Row><Row><Cell><Data ss:Type="String">ENSMUST00000123269-2R</Data></Cell><Cell><Data ss:Type="String">GTTCTCCAGCAAGGGTCATCA</Data></Cell></Row><Row><Cell><Data ss:Type="String">uc008onz.1-1F</Data></Cell><Cell><Data ss:Type="String">CTCATATCTGGGCCGAACCC</Data></Cell></Row><Row><Cell><Data ss:Type="String">uc008onz.1-1R</Data></Cell><Cell><Data ss:Type="String">AGCTTTGGAGTTGCCCATCA</Data></Cell></Row><Row><Cell><Data ss:Type="String">AK017643-1F</Data></Cell><Cell><Data ss:Type="String">ACGGCGTAATAACAGGCATC</Data></Cell></Row><Row><Cell><Data ss:Type="String">AK017643-1R</Data></Cell><Cell><Data ss:Type="String">GGAAGAAAGCAGACACTGGAGA</Data></Cell></Row><Row><Cell><Data ss:Type="String">AK017643-2F</Data></Cell><Cell><Data ss:Type="String">GCTGTTGACTACACCCAGAGAA</Data></Cell></Row><Row><Cell><Data ss:Type="String">AK017643-2R</Data></Cell><Cell><Data ss:Type="String">TCATGCACACTTTTCAGGAGCA</Data></Cell></Row><Row><Cell><Data ss:Type="String">AK036896-1F</Data></Cell><Cell><Data ss:Type="String">TCTCCGGCAATCATCTGCTAC</Data></Cell></Row><Row><Cell><Data ss:Type="String">AK036896-1R</Data></Cell><Cell><Data ss:Type="String">CACGTCGAGCCGAGCTATTT</Data></Cell></Row><Row><Cell><Data ss:Type="String">AK036896-2F</Data></Cell><Cell><Data ss:Type="String">AGAGCAACCAGTGACTTTTTACCT</Data></Cell></Row><Row><Cell><Data ss:Type="String">AK036896-2R</Data></Cell><Cell><Data ss:Type="String">CACACACACACACATTTTCCTACC</Data></Cell></Row><Row><Cell><Data ss:Type="String">AK036896-3F</Data></Cell><Cell><Data ss:Type="String">TGTCTTGGGGAGAACCTCGT</Data></Cell></Row><Row><Cell><Data ss:Type="String">AK036896-3R</Data></Cell><Cell><Data ss:Type="String">TGCACTCCTTCTGTCAAACCA</Data></Cell></Row><Row><Cell><Data ss:Type="String">AK160312-1F</Data></Cell><Cell><Data ss:Type="String">TGCCAAGTAGAAGACCAGCA</Data></Cell></Row><Row><Cell><Data ss:Type="String">AK160312-1R</Data></Cell><Cell><Data ss:Type="String">GCTTACACGAACCAAGGCAG</Data></Cell></Row><Row><Cell><Data ss:Type="String">AK160312-2F</Data></Cell><Cell><Data ss:Type="String">GCCAAAGAAAAGGAGAAA</Data></Cell></Row><Row><Cell><Data ss:Type="String">AK160312-2R</Data></Cell><Cell><Data ss:Type="String">TGGAGGAATAAGGGGTCA</Data></Cell></Row><Row><Cell><Data ss:Type="String">AK160312-3F</Data></Cell><Cell><Data ss:Type="String">CACATAGAGGAACAGGTGGGG</Data></Cell></Row><Row><Cell><Data ss:Type="String">AK160312-3R</Data></Cell><Cell><Data ss:Type="String">GGGGTCACAAAATTCCTTGGC</Data></Cell></Row><Row><Cell><Data ss:Type="String">AK021071-1F</Data></Cell><Cell><Data ss:Type="String">AAATCACTATGTAGCCAAAT</Data></Cell></Row><Row><Cell><Data ss:Type="String">AK021071-1R</Data></Cell><Cell><Data ss:Type="String">AGCAAAACTAAACAAAGAAC</Data></Cell></Row><Row><Cell><Data ss:Type="String">AK021071-2F</Data></Cell><Cell><Data ss:Type="String">AAGGTGGGTCCCCTGTATGT</Data></Cell></Row><Row><Cell><Data ss:Type="String">AK021071-2R</Data></Cell><Cell><Data ss:Type="String">GTGGTCCATGTCGAAGGAGG</Data></Cell></Row><Row><Cell><Data ss:Type="String">uc009hgq.1-F</Data></Cell><Cell><Data ss:Type="String">AGATGTGGAAGGAGCCAGAAC</Data></Cell></Row><Row><Cell><Data ss:Type="String">uc009hgq.1-R</Data></Cell><Cell><Data ss:Type="String">AGCGAGGCAGAAGAATGAAAG</Data></Cell></Row><Row><Cell><Data ss:Type="String">ENSMUST00000119613-F</Data></Cell><Cell><Data ss:Type="String">AAGCGGAACCTTTTCCAACA</Data></Cell></Row><Row><Cell><Data ss:Type="String">ENSMUST00000119613-R</Data></Cell><Cell><Data ss:Type="String">CGCCAAAACTGCTCTATCT</Data></Cell></Row><Row><Cell><Data ss:Type="String">ENSMUST00000156387-1F</Data></Cell><Cell><Data ss:Type="String">CGCACACACTACCCCTAAAC</Data></Cell></Row><Row><Cell><Data ss:Type="String">ENSMUST00000156387-1R</Data></Cell><Cell><Data ss:Type="String">CTTGTCCCAGCAGACCTCAG</Data></Cell></Row><Row><Cell><Data ss:Type="String">ENSMUST00000156387-2F</Data></Cell><Cell><Data ss:Type="String">GTTTACCTCCTGTGCCCGAT</Data></Cell></Row><Row><Cell><Data ss:Type="String">ENSMUST00000156387-2R</Data></Cell><Cell><Data ss:Type="String">GACAGGTGACAGTGAGTGAGG</Data></Cell></Row><Row><Cell><Data ss:Type="String">ENSMUST00000149378-1F</Data></Cell><Cell><Data ss:Type="String">ACCAGACGCGAAGCTAGAAC</Data></Cell></Row><Row><Cell><Data ss:Type="String">ENSMUST00000149378-1R</Data></Cell><Cell><Data ss:Type="String">AGTCCCCAAGTCCATCCTGT</Data></Cell></Row><Row><Cell><Data ss:Type="String">ENSMUST00000149378-2F</Data></Cell><Cell><Data ss:Type="String">AGCCCATCAGCACAAAGTA</Data></Cell></Row><Row><Cell><Data ss:Type="String">ENSMUST00000149378-2R</Data></Cell><Cell><Data ss:Type="String">GAAGACAGGCAGGAAAAAA</Data></Cell></Row><Row><Cell><Data ss:Type="String">AK017263.1-1F</Data></Cell><Cell><Data ss:Type="String">CACCAGCAGCCACAGAAAGTC</Data></Cell></Row><Row><Cell><Data ss:Type="String">AK017263.1-1R</Data></Cell><Cell><Data ss:Type="String">TGTCCAGGGCAAACAGAAAAA</Data></Cell></Row><Row><Cell><Data ss:Type="String">AK017263.1-2F</Data></Cell><Cell><Data ss:Type="String">CACCAGCAGCCACAGAAAGT</Data></Cell></Row><Row><Cell><Data ss:Type="String">AK017263.1-2R</Data></Cell><Cell><Data ss:Type="String">GTCCAGGGCAAACAGAAAAA</Data></Cell></Row><Row><Cell><Data ss:Type="String">ENSMUST00000144750-1F</Data></Cell><Cell><Data ss:Type="String">ATTAAAAGCCGGAAAAAAGAAA</Data></Cell></Row><Row><Cell><Data ss:Type="String">ENSMUST00000144750-1R</Data></Cell><Cell><Data ss:Type="String">CAGAGAAGCACCTGATGACACA</Data></Cell></Row><Row><Cell><Data ss:Type="String">ENSMUST00000144750-2F</Data></Cell><Cell><Data ss:Type="String">GTCCCAAATATGCGCCACAG</Data></Cell></Row><Row><Cell><Data ss:Type="String">ENSMUST00000144750-2R</Data></Cell><Cell><Data ss:Type="String">TGTCAGTCCAGTTGTCCCAC</Data></Cell></Row><Row><Cell><Data ss:Type="String">AK040461.1-1F</Data></Cell><Cell><Data ss:Type="String">TAAATGTCTTGAGTGTCGGGG</Data></Cell></Row><Row><Cell><Data ss:Type="String">AK040461.1-1R</Data></Cell><Cell><Data ss:Type="String">TTAGGGGCTTTGTAATCTTCC</Data></Cell></Row><Row><Cell><Data ss:Type="String">AK040461.1-2F</Data></Cell><Cell><Data ss:Type="String">AATGTCTTGAGTGTCGGGGC</Data></Cell></Row><Row><Cell><Data ss:Type="String">AK040461.1-2R</Data></Cell><Cell><Data ss:Type="String">GGCACATGACTGTTCTCCCA</Data></Cell></Row><Row><Cell><Data ss:Type="String">ENSMUST00000118572-F</Data></Cell><Cell><Data ss:Type="String">ATTCAACAGTCTTGGGAAGTGCT</Data></Cell></Row><Row><Cell><Data ss:Type="String">ENSMUST00000118572-R</Data></Cell><Cell><Data ss:Type="String">CAGATGTCAGGTGTGAGATTAGG</Data></Cell></Row><Row><Cell><Data ss:Type="String">ENSMUST00000118172-F</Data></Cell><Cell><Data ss:Type="String">AAACCAAGGAGAAAGAAACCC</Data></Cell></Row><Row><Cell><Data ss:Type="String">ENSMUST00000118172-R</Data></Cell><Cell><Data ss:Type="String">TCTGATCGTGAAAATGAACCC</Data></Cell></Row><Row><Cell><Data ss:Type="String">ENSMUST00000121211-F</Data></Cell><Cell><Data ss:Type="String">GCGTTACTTTTGCTTTCTGGA</Data></Cell></Row><Row><Cell><Data ss:Type="String">ENSMUST00000121211-R</Data></Cell><Cell><Data ss:Type="String">AACCACATTCATGGAGGGCAA</Data></Cell></Row><Row><Cell><Data ss:Type="String">ENSMUST00000162770-1F</Data></Cell><Cell><Data ss:Type="String">CAAGACCACGACAATGGCAAC</Data></Cell></Row><Row><Cell><Data ss:Type="String">ENSMUST00000162770-1R</Data></Cell><Cell><Data ss:Type="String">CCGCACTGGAAAACCAATAAG</Data></Cell></Row><Row><Cell><Data ss:Type="String">ENSMUST00000162770-2F</Data></Cell><Cell><Data ss:Type="String">CTGCCTTTTTAAGTCCTTTGGG</Data></Cell></Row><Row><Cell><Data ss:Type="String">ENSMUST00000162770-2R</Data></Cell><Cell><Data ss:Type="String">AGCACATAACTGGGGGTTCT</Data></Cell></Row><Row><Cell><Data ss:Type="String">AK160312.1-1F</Data></Cell><Cell><Data ss:Type="String">CTGCCAAGTAGAAGACCAGCA</Data></Cell></Row><Row><Cell><Data ss:Type="String">AK160312.1-1R</Data></Cell><Cell><Data ss:Type="String">AAGAAAGGCAGCAGGTCGTA</Data></Cell></Row><Row><Cell><Data ss:Type="String">AK160312.1-2F</Data></Cell><Cell><Data ss:Type="String">ATGCCAAAGAAAAGGAGAAAT</Data></Cell></Row><Row><Cell><Data ss:Type="String">AK160312.1-2R</Data></Cell><Cell><Data ss:Type="String">AGGAATAAGGGGTCACAAAAT</Data></Cell></Row><Row><Cell><Data ss:Type="String">AK139402.1-1F</Data></Cell><Cell><Data ss:Type="String">GTGTGCTGTCCTTTCATGCC</Data></Cell></Row><Row><Cell><Data ss:Type="String">AK012506.1-1F</Data></Cell><Cell><Data ss:Type="String">TCATATCTGGGCCGAACCCT</Data></Cell></Row><Row><Cell><Data ss:Type="String">AK012506.1-1R</Data></Cell><Cell><Data ss:Type="String">CCCATCATTCTGCCCGTCAA</Data></Cell></Row><Row><Cell><Data ss:Type="String">myod-F</Data></Cell><Cell><Data ss:Type="String">CGAGCACTACAGTGGCGACTCAGAT</Data></Cell></Row><Row><Cell><Data ss:Type="String">myod-R</Data></Cell><Cell><Data ss:Type="String">GCTCCACTATGCTGGACAGGCAGT</Data></Cell></Row><Row><Cell><Data ss:Type="String">β-actin-F</Data></Cell><Cell><Data ss:Type="String">GCCTCAACTGTCCACCTTCCA</Data></Cell></Row><Row><Cell><Data ss:Type="String">β-actin-R</Data></Cell><Cell><Data ss:Type="String">AGCCATGCCAATGTTGTCTCTT</Data></Cell></Row><Row><Cell><Data ss:Type="String">myog-F</Data></Cell><Cell><Data ss:Type="String">CCATCCAGTACATTGAGCGCCTACA</Data></Cell></Row><Row><Cell><Data ss:Type="String">myog-R</Data></Cell><Cell><Data ss:Type="String">ACGATGGACGTAAGGGAGTGCAGAT</Data></Cell></Row><Row><Cell><Data ss:Type="String">myhc-F</Data></Cell><Cell><Data ss:Type="String">CAAGTCATCGGTGTTTGTGG</Data></Cell></Row><Row><Cell><Data ss:Type="String">myhc-R</Data></Cell><Cell><Data ss:Type="String">TGTCGTACTTGGGCGGGTTC</Data></Cell></Row><Row><Cell><Data ss:Type="String">tRNA-F</Data></Cell><Cell><Data ss:Type="String">AGTGGCGCAATCGGTTAG</Data></Cell></Row><Row><Cell><Data ss:Type="String">tRNA-R</Data></Cell><Cell><Data ss:Type="String">AGGCTCGAACTCACAACCTC</Data></Cell></Row><Row><Cell><Data ss:Type="String">NEAT1-F</Data></Cell><Cell><Data ss:Type="String">TTTGAGATGCAGTTGCTTGG</Data></Cell></Row><Row><Cell><Data ss:Type="String">NEAT1-R</Data></Cell><Cell><Data ss:Type="String">CTCCCCAGCTTCACTTCTTG</Data></Cell></Row><Row><Cell><Data ss:Type="String">IGF1-F</Data></Cell><Cell><Data ss:Type="String">TGACATCCGCAACGACTATCA</Data></Cell></Row><Row><Cell><Data ss:Type="String">IGF1-R</Data></Cell><Cell><Data ss:Type="String">CCAGTGCGTAGTTGTAGAAGAGT</Data></Cell></Row><Row><Cell><Data ss:Type="String">TNF-α-F</Data></Cell><Cell><Data ss:Type="String">GACGYGGAACYGGCAGAAGAG</Data></Cell></Row><Row><Cell><Data ss:Type="String">TNF-α-R</Data></Cell><Cell><Data ss:Type="String">TTGGTGGTTTGTGAGTGTGAG</Data></Cell></Row><Row><Cell><Data ss:Type="String">STAT3-F</Data></Cell><Cell><Data ss:Type="String">CACCTTGGATTGAGAGTCAAGAC</Data></Cell></Row><Row><Cell><Data ss:Type="String">STAT3-R</Data></Cell><Cell><Data ss:Type="String">AGGAATCGGCTATATTGCTGGT</Data></Cell></Row><Row><Cell><Data ss:Type="String">SIX1-F</Data></Cell><Cell><Data ss:Type="String">GAAAGGGGAACACCGAAAACA</Data></Cell></Row><Row><Cell><Data ss:Type="String">SIX1-R</Data></Cell><Cell><Data ss:Type="String">GTGGCCCATATTGCTCTGGA</Data></Cell></Row></Table><WorksheetOptions xmlns="urn:schemas-microsoft-com:office:excel"><PageSetup><Header x:Margin="0.3"/><Footer x:Margin="0.3"/><PageMargins x:Left="0.699305555555556" x:Right="0.699305555555556" x:Top="0.75" x:Bottom="0.75"/></PageSetup><Selected/><TopRowVisible>0</TopRowVisible><LeftColumnVisible>0</LeftColumnVisible><PageBreakZoom>100</PageBreakZoom><Panes><Pane><Number>3</Number><ActiveRow>332</ActiveRow><ActiveCol>1</ActiveCol><RangeSelection>R333C2</RangeSelection></Pane></Panes><ProtectObjects>False</ProtectObjects><ProtectScenarios>False</ProtectScenarios></WorksheetOptions></Worksheet></Workbook>
